# Supplementary material for: The landscape of receptor-mediated precision cancer combination therapy via a single-cell perspective
Source: Nat Commun. 2022 Mar 25;13:1613. doi: 10.1038/s41467-022-29154-2 (PMC8956718; doi:10.1038/s41467-022-29154-2)
Supplement: Supplementary file 3 — Source Data [file 41467_2022_29154_MOESM3_ESM.zip]

Archive with 63 entries (62 files):
- MadHitter_Source_Data_Figures/
- MadHitter_Source_Data_Figures/Figure2_brain_GSE84465_CTS.txt
- MadHitter_Source_Data_Figures/Figure2_hn_GSE103322_CTS.txt
- MadHitter_Source_Data_Figures/Figure2_lung_EMTAB_CTS.txt
- MadHitter_Source_Data_Figures/Figure2_melanoma_GSE115978_CTS.txt
- MadHitter_Source_Data_Figures/Figure3.txt
- MadHitter_Source_Data_Figures/Figure4.txt
- MadHitter_Source_Data_Figures/Figure5.txt
- MadHitter_Source_Data_Figures/Figure6A_Geneset_GSE118389_cells_250.txt
- MadHitter_Source_Data_Figures/Figure6B_Geneset_GSE102130_cells_500.txt
- MadHitter_Source_Data_Figures/Figure6C_GSE84465_1269_genes_single_genes_sorted.txt
- MadHitter_Source_Data_Figures/Figure6C_GSE84465_gene_pairs.txt
- MadHitter_Source_Data_Figures/Figure6D_GSE103322_1269_genes_single_genes_sorted.txt
- MadHitter_Source_Data_Figures/Figure6D_GSE103322_gene_pairs.txt
- MadHitter_Source_Data_Figures/Figure6E_GSE115978_1269_genes_single_genes_sorted.txt
- MadHitter_Source_Data_Figures/Figure6E_GSE115978_gene_pairs.txt
- MadHitter_Source_Data_Figures/Figure6F_EMTAB_1269_genes_single_genes_sorted.txt
- MadHitter_Source_Data_Figures/Figure6F_EMTAB_gene_pairs.txt
- MadHitter_Source_Data_Figures/Supplementary_Figure10_GSE84465.txt
- MadHitter_Source_Data_Figures/Supplementary_Figure11_E-MTAB-6149.txt
- MadHitter_Source_Data_Figures/Supplementary_Figure12.txt
- MadHitter_Source_Data_Figures/Supplementary_Figure13_EMTAB.txt
- MadHitter_Source_Data_Figures/Supplementary_Figure13_GSE103322.txt
- MadHitter_Source_Data_Figures/Supplementary_Figure13_GSE118389.txt
- MadHitter_Source_Data_Figures/Supplementary_Figure13_GSE84465.txt
- MadHitter_Source_Data_Figures/Supplementary_Figure14_GSE102130.txt
- MadHitter_Source_Data_Figures/Supplementary_Figure14_GSE70630.txt
- MadHitter_Source_Data_Figures/Supplementary_Figure14_GSE81861.txt
- MadHitter_Source_Data_Figures/Supplementary_Figure14_GSE89567.txt
- MadHitter_Source_Data_Figures/Supplementary_Figure15.txt
- MadHitter_Source_Data_Figures/Supplementary_Figure16.txt
- MadHitter_Source_Data_Figures/Supplementary_Figure17.txt
- MadHitter_Source_Data_Figures/Supplementary_Figure18.txt
- MadHitter_Source_Data_Figures/Supplementary_Figure19.txt
- MadHitter_Source_Data_Figures/Supplementary_Figure2.txt
- MadHitter_Source_Data_Figures/Supplementary_Figure20_CART_killing_proportion.txt
- MadHitter_Source_Data_Figures/Supplementary_Figure29_data.txt
- MadHitter_Source_Data_Figures/Supplementary_Figure3.txt
- MadHitter_Source_Data_Figures/Supplementary_Figure30.txt
- MadHitter_Source_Data_Figures/Supplementary_Figure31.txt
- MadHitter_Source_Data_Figures/Supplementary_Figure4_GSE118389_CTS.txt
- MadHitter_Source_Data_Figures/Supplementary_Figure5_GSE89567_CTS.txt
- MadHitter_Source_Data_Figures/Supplementary_Figure6_GSE70630_CTS.txt
- MadHitter_Source_Data_Figures/Supplementary_Figure7_GSE102130_CTS.txt
- MadHitter_Source_Data_Figures/Supplementary_Figure8_GSE81861_CTS.txt
- MadHitter_Source_Data_Figures/Supplementary_Figure9_GSE118389.txt
- MadHitter_Source_Data_Figures/Supplementary_Figure_21_GSE102130.txt
- MadHitter_Source_Data_Figures/Supplementary_Figure_21_GSE70630.txt
- MadHitter_Source_Data_Figures/Supplementary_Figure_21_GSE81861.txt
- MadHitter_Source_Data_Figures/Supplementary_Figure_21_GSE89567.txt
- MadHitter_Source_Data_Figures/Supplementary_Figure_22_GSE118389.txt
- MadHitter_Source_Data_Figures/Supplementary_Figure_23_GSE102130.txt
- MadHitter_Source_Data_Figures/Supplementary_Figure_23_GSE103322.txt
- MadHitter_Source_Data_Figures/Supplementary_Figure_23_GSE70630.txt
- MadHitter_Source_Data_Figures/Supplementary_Figure_23_GSE84465.txt
- MadHitter_Source_Data_Figures/Supplementary_Figure_24_E-MTAB-6149.txt
- MadHitter_Source_Data_Figures/Supplementary_Figure_24_GSE115978.txt
- MadHitter_Source_Data_Figures/Supplementary_Figure_24_GSE81861.txt
- MadHitter_Source_Data_Figures/Supplementary_Figure_24_GSE89567.txt
- MadHitter_Source_Data_Figures/Supplementary_Figure_25_GSE118389.txt
- MadHitter_Source_Data_Figures/Supplementary_Figure_S26_Geneset_GSE70630.tab
- MadHitter_Source_Data_Figures/Supplementary_Figure_S27_Geneset_GSE103322.tab
- MadHitter_Source_Data_Figures/Supplementary_Figure_S28_Geneset_GSE89567.tab
