# Supplementary material for: The landscape of receptor-mediated precision cancer combination therapy via a single-cell perspective
Source: Nat Commun. 2022 Mar 25;13:1613. doi: 10.1038/s41467-022-29154-2 (PMC8956718; doi:10.1038/s41467-022-29154-2)
Supplement: Supplementary file 3 — Source Data [file 41467_2022_29154_MOESM3_ESM.zip › MadHitter_Source_Data_Figures/Figure2_hn_GSE103322_CTS.txt]

r	ub	lb	CTS
2.0	0.05	0.70	3.1
2.0	0.05	0.75	4.15
2.0	0.05	0.80	4.15
2.0	0.05	0.85	4.7
2.0	0.05	0.90	5.35
2.0	0.10	0.70	3
2.0	0.10	0.75	4
2.0	0.10	0.80	4.45
2.0	0.10	0.85	5
2.0	0.10	0.90	6
2.0	0.15	0.70	3
2.0	0.15	0.75	4
2.0	0.15	0.80	4.4
2.0	0.15	0.85	5
2.0	0.15	0.90	5.15
2.0	0.20	0.70	3
2.0	0.20	0.75	4
2.0	0.20	0.80	4.4
2.0	0.20	0.85	5
2.0	0.20	0.90	5.15
2.0	0.25	0.70	3
2.0	0.25	0.75	4
2.0	0.25	0.80	4.4
2.0	0.25	0.85	5
2.0	0.25	0.90	5.15
2.0	0.30	0.70	3
2.0	0.30	0.75	4
2.0	0.30	0.80	4.4
2.0	0.30	0.85	5
2.0	0.30	0.90	5.15
3.0	0.05	0.70	4
3.0	0.05	0.75	5
3.0	0.05	0.80	5.05
3.0	0.05	0.85	5.25
3.0	0.05	0.90	6.5
3.0	0.10	0.70	4
3.0	0.10	0.75	4.65
3.0	0.10	0.80	5
3.0	0.10	0.85	5.1
3.0	0.10	0.90	6
3.0	0.15	0.70	4
3.0	0.15	0.75	4.65
3.0	0.15	0.80	5
3.0	0.15	0.85	5.1
3.0	0.15	0.90	6
3.0	0.20	0.70	4
3.0	0.20	0.75	4.65
3.0	0.20	0.80	5
3.0	0.20	0.85	5.1
3.0	0.20	0.90	6
3.0	0.25	0.70	4
3.0	0.25	0.75	4.65
3.0	0.25	0.80	5
3.0	0.25	0.85	5.1
3.0	0.25	0.90	6
3.0	0.30	0.70	4
3.0	0.30	0.75	4.65
3.0	0.30	0.80	5
3.0	0.30	0.85	5.1
3.0	0.30	0.90	6
