# Supplementary material for: The landscape of receptor-mediated precision cancer combination therapy via a single-cell perspective
Source: Nat Commun. 2022 Mar 25;13:1613. doi: 10.1038/s41467-022-29154-2 (PMC8956718; doi:10.1038/s41467-022-29154-2)
Supplement: Supplementary file 3 — Source Data [file 41467_2022_29154_MOESM3_ESM.zip › MadHitter_Source_Data_Figures/Figure3.txt]

dataset patient ITS size algorithm lb ub r
E-MTAB-6149	Patient1	3	greedy	0.90	0.05	2.0
E-MTAB-6149	Patient2	4	greedy	0.90	0.05	2.0
E-MTAB-6149	Patient3	4	greedy	0.90	0.05	2.0
E-MTAB-6149	Patient4	17	greedy	0.90	0.05	2.0
E-MTAB-6149	Patient5	22	greedy	0.90	0.05	2.0
E-MTAB-6149	Patient1	3	greedy	0.90	0.05	2.0
E-MTAB-6149	Patient2	4	greedy	0.90	0.05	2.0
E-MTAB-6149	Patient3	5	greedy	0.90	0.05	2.0
E-MTAB-6149	Patient4	24	greedy	0.90	0.05	2.0
E-MTAB-6149	Patient5	54	greedy	0.90	0.05	2.0
E-MTAB-6149	Patient1	3	greedy	0.90	0.05	2.0
E-MTAB-6149	Patient2	4	greedy	0.90	0.05	2.0
E-MTAB-6149	Patient3	5	greedy	0.90	0.05	2.0
E-MTAB-6149	Patient4	24	greedy	0.90	0.05	2.0
E-MTAB-6149	Patient5	13	greedy	0.90	0.05	2.0
E-MTAB-6149	Patient1	3	greedy	0.90	0.05	2.0
E-MTAB-6149	Patient2	4	greedy	0.90	0.05	2.0
E-MTAB-6149	Patient3	5	greedy	0.90	0.05	2.0
E-MTAB-6149	Patient4	20	greedy	0.90	0.05	2.0
E-MTAB-6149	Patient5	48	greedy	0.90	0.05	2.0
E-MTAB-6149	Patient1	2	greedy	0.90	0.05	2.0
E-MTAB-6149	Patient2	5	greedy	0.90	0.05	2.0
E-MTAB-6149	Patient3	6	greedy	0.90	0.05	2.0
E-MTAB-6149	Patient4	22	greedy	0.90	0.05	2.0
E-MTAB-6149	Patient5	20	greedy	0.90	0.05	2.0
E-MTAB-6149	Patient1	3	greedy	0.90	0.05	2.0
E-MTAB-6149	Patient2	4	greedy	0.90	0.05	2.0
E-MTAB-6149	Patient3	5	greedy	0.90	0.05	2.0
E-MTAB-6149	Patient4	24	greedy	0.90	0.05	2.0
E-MTAB-6149	Patient5	39	greedy	0.90	0.05	2.0
E-MTAB-6149	Patient1	3	greedy	0.90	0.05	2.0
E-MTAB-6149	Patient2	4	greedy	0.90	0.05	2.0
E-MTAB-6149	Patient3	3	greedy	0.90	0.05	2.0
E-MTAB-6149	Patient4	23	greedy	0.90	0.05	2.0
E-MTAB-6149	Patient5	6	greedy	0.90	0.05	2.0
E-MTAB-6149	Patient1	3	greedy	0.90	0.05	2.0
E-MTAB-6149	Patient2	4	greedy	0.90	0.05	2.0
E-MTAB-6149	Patient3	4	greedy	0.90	0.05	2.0
E-MTAB-6149	Patient4	37	greedy	0.90	0.05	2.0
E-MTAB-6149	Patient5	20	greedy	0.90	0.05	2.0
E-MTAB-6149	Patient1	3	greedy	0.90	0.05	2.0
E-MTAB-6149	Patient2	4	greedy	0.90	0.05	2.0
E-MTAB-6149	Patient3	5	greedy	0.90	0.05	2.0
E-MTAB-6149	Patient4	30	greedy	0.90	0.05	2.0
E-MTAB-6149	Patient5	27	greedy	0.90	0.05	2.0
E-MTAB-6149	Patient1	3	greedy	0.90	0.05	2.0
E-MTAB-6149	Patient2	4	greedy	0.90	0.05	2.0
E-MTAB-6149	Patient3	4	greedy	0.90	0.05	2.0
E-MTAB-6149	Patient4	11	greedy	0.90	0.05	2.0
E-MTAB-6149	Patient5	18	greedy	0.90	0.05	2.0
E-MTAB-6149	Patient1	3	greedy	0.90	0.05	2.0
E-MTAB-6149	Patient2	4	greedy	0.90	0.05	2.0
E-MTAB-6149	Patient3	5	greedy	0.90	0.05	2.0
E-MTAB-6149	Patient4	25	greedy	0.90	0.05	2.0
E-MTAB-6149	Patient5	20	greedy	0.90	0.05	2.0
E-MTAB-6149	Patient1	3	greedy	0.90	0.05	2.0
E-MTAB-6149	Patient2	4	greedy	0.90	0.05	2.0
E-MTAB-6149	Patient3	5	greedy	0.90	0.05	2.0
E-MTAB-6149	Patient4	30	greedy	0.90	0.05	2.0
E-MTAB-6149	Patient5	25	greedy	0.90	0.05	2.0
E-MTAB-6149	Patient1	3	greedy	0.90	0.05	2.0
E-MTAB-6149	Patient2	4	greedy	0.90	0.05	2.0
E-MTAB-6149	Patient3	4	greedy	0.90	0.05	2.0
E-MTAB-6149	Patient4	24	greedy	0.90	0.05	2.0
E-MTAB-6149	Patient5	19	greedy	0.90	0.05	2.0
E-MTAB-6149	Patient1	3	greedy	0.90	0.05	2.0
E-MTAB-6149	Patient2	4	greedy	0.90	0.05	2.0
E-MTAB-6149	Patient3	5	greedy	0.90	0.05	2.0
E-MTAB-6149	Patient4	19	greedy	0.90	0.05	2.0
E-MTAB-6149	Patient5	53	greedy	0.90	0.05	2.0
E-MTAB-6149	Patient1	3	greedy	0.90	0.05	2.0
E-MTAB-6149	Patient2	4	greedy	0.90	0.05	2.0
E-MTAB-6149	Patient3	5	greedy	0.90	0.05	2.0
E-MTAB-6149	Patient4	23	greedy	0.90	0.05	2.0
E-MTAB-6149	Patient5	20	greedy	0.90	0.05	2.0
E-MTAB-6149	Patient1	3	greedy	0.90	0.05	2.0
E-MTAB-6149	Patient2	4	greedy	0.90	0.05	2.0
E-MTAB-6149	Patient3	2	greedy	0.90	0.05	2.0
E-MTAB-6149	Patient4	30	greedy	0.90	0.05	2.0
E-MTAB-6149	Patient5	21	greedy	0.90	0.05	2.0
E-MTAB-6149	Patient1	3	greedy	0.90	0.05	2.0
E-MTAB-6149	Patient2	4	greedy	0.90	0.05	2.0
E-MTAB-6149	Patient3	5	greedy	0.90	0.05	2.0
E-MTAB-6149	Patient4	31	greedy	0.90	0.05	2.0
E-MTAB-6149	Patient5	11	greedy	0.90	0.05	2.0
E-MTAB-6149	Patient1	3	greedy	0.90	0.05	2.0
E-MTAB-6149	Patient2	4	greedy	0.90	0.05	2.0
E-MTAB-6149	Patient3	4	greedy	0.90	0.05	2.0
E-MTAB-6149	Patient4	19	greedy	0.90	0.05	2.0
E-MTAB-6149	Patient5	16	greedy	0.90	0.05	2.0
E-MTAB-6149	Patient1	3	greedy	0.90	0.05	2.0
E-MTAB-6149	Patient2	4	greedy	0.90	0.05	2.0
E-MTAB-6149	Patient3	6	greedy	0.90	0.05	2.0
E-MTAB-6149	Patient4	28	greedy	0.90	0.05	2.0
E-MTAB-6149	Patient5	18	greedy	0.90	0.05	2.0
E-MTAB-6149	Patient1	3	greedy	0.90	0.05	2.0
E-MTAB-6149	Patient2	4	greedy	0.90	0.05	2.0
E-MTAB-6149	Patient3	4	greedy	0.90	0.05	2.0
E-MTAB-6149	Patient4	30	greedy	0.90	0.05	2.0
E-MTAB-6149	Patient5	44	greedy	0.90	0.05	2.0
HN12	2	greedy	0.90	0.05	2.0
HN13	2	greedy	0.90	0.05	2.0
HN16	2	greedy	0.90	0.05	2.0
HN17	2	greedy	0.90	0.05	2.0
HN18	2	greedy	0.90	0.05	2.0
HN20	2	greedy	0.90	0.05	2.0
HN22	3	greedy	0.90	0.05	2.0
HN24	2	greedy	0.90	0.05	2.0
HN25	3	greedy	0.90	0.05	2.0
HN26	3	greedy	0.90	0.05	2.0
HN28	2	greedy	0.90	0.05	2.0
HN5	2	greedy	0.90	0.05	2.0
HN6	4	greedy	0.90	0.05	2.0
HN12	2	greedy	0.90	0.05	2.0
HN13	2	greedy	0.90	0.05	2.0
HN16	2	greedy	0.90	0.05	2.0
HN17	2	greedy	0.90	0.05	2.0
HN18	2	greedy	0.90	0.05	2.0
HN20	2	greedy	0.90	0.05	2.0
HN22	3	greedy	0.90	0.05	2.0
HN24	2	greedy	0.90	0.05	2.0
HN25	3	greedy	0.90	0.05	2.0
HN26	3	greedy	0.90	0.05	2.0
HN28	2	greedy	0.90	0.05	2.0
HN5	2	greedy	0.90	0.05	2.0
HN6	4	greedy	0.90	0.05	2.0
HN12	2	greedy	0.90	0.05	2.0
HN13	2	greedy	0.90	0.05	2.0
HN16	2	greedy	0.90	0.05	2.0
HN17	2	greedy	0.90	0.05	2.0
HN18	2	greedy	0.90	0.05	2.0
HN20	2	greedy	0.90	0.05	2.0
HN22	3	greedy	0.90	0.05	2.0
HN24	2	greedy	0.90	0.05	2.0
HN25	3	greedy	0.90	0.05	2.0
HN26	3	greedy	0.90	0.05	2.0
HN28	2	greedy	0.90	0.05	2.0
HN5	2	greedy	0.90	0.05	2.0
HN6	5	greedy	0.90	0.05	2.0
HN12	2	greedy	0.90	0.05	2.0
HN13	2	greedy	0.90	0.05	2.0
HN16	2	greedy	0.90	0.05	2.0
HN17	2	greedy	0.90	0.05	2.0
HN18	2	greedy	0.90	0.05	2.0
HN20	2	greedy	0.90	0.05	2.0
HN22	3	greedy	0.90	0.05	2.0
HN24	2	greedy	0.90	0.05	2.0
HN25	3	greedy	0.90	0.05	2.0
HN26	3	greedy	0.90	0.05	2.0
HN28	2	greedy	0.90	0.05	2.0
HN5	2	greedy	0.90	0.05	2.0
HN6	4	greedy	0.90	0.05	2.0
HN12	2	greedy	0.90	0.05	2.0
HN13	2	greedy	0.90	0.05	2.0
HN16	2	greedy	0.90	0.05	2.0
HN17	2	greedy	0.90	0.05	2.0
HN18	2	greedy	0.90	0.05	2.0
HN20	3	greedy	0.90	0.05	2.0
HN22	3	greedy	0.90	0.05	2.0
HN24	2	greedy	0.90	0.05	2.0
HN25	3	greedy	0.90	0.05	2.0
HN26	3	greedy	0.90	0.05	2.0
HN28	2	greedy	0.90	0.05	2.0
HN5	2	greedy	0.90	0.05	2.0
HN6	4	greedy	0.90	0.05	2.0
HN12	2	greedy	0.90	0.05	2.0
HN13	2	greedy	0.90	0.05	2.0
HN16	2	greedy	0.90	0.05	2.0
HN17	2	greedy	0.90	0.05	2.0
HN18	2	greedy	0.90	0.05	2.0
HN20	3	greedy	0.90	0.05	2.0
HN22	3	greedy	0.90	0.05	2.0
HN24	2	greedy	0.90	0.05	2.0
HN25	3	greedy	0.90	0.05	2.0
HN26	3	greedy	0.90	0.05	2.0
HN28	2	greedy	0.90	0.05	2.0
HN5	2	greedy	0.90	0.05	2.0
HN6	4	greedy	0.90	0.05	2.0
HN12	2	greedy	0.90	0.05	2.0
HN13	2	greedy	0.90	0.05	2.0
HN16	2	greedy	0.90	0.05	2.0
HN17	2	greedy	0.90	0.05	2.0
HN18	2	greedy	0.90	0.05	2.0
HN20	3	greedy	0.90	0.05	2.0
HN22	3	greedy	0.90	0.05	2.0
HN24	2	greedy	0.90	0.05	2.0
HN25	3	greedy	0.90	0.05	2.0
HN26	3	greedy	0.90	0.05	2.0
HN28	2	greedy	0.90	0.05	2.0
HN5	2	greedy	0.90	0.05	2.0
HN6	4	greedy	0.90	0.05	2.0
HN12	2	greedy	0.90	0.05	2.0
HN13	2	greedy	0.90	0.05	2.0
HN16	2	greedy	0.90	0.05	2.0
HN17	2	greedy	0.90	0.05	2.0
HN18	2	greedy	0.90	0.05	2.0
HN20	2	greedy	0.90	0.05	2.0
HN22	3	greedy	0.90	0.05	2.0
HN24	2	greedy	0.90	0.05	2.0
HN25	3	greedy	0.90	0.05	2.0
HN26	3	greedy	0.90	0.05	2.0
HN28	2	greedy	0.90	0.05	2.0
HN5	2	greedy	0.90	0.05	2.0
HN6	4	greedy	0.90	0.05	2.0
HN12	2	greedy	0.90	0.05	2.0
HN13	2	greedy	0.90	0.05	2.0
HN16	2	greedy	0.90	0.05	2.0
HN17	2	greedy	0.90	0.05	2.0
HN18	2	greedy	0.90	0.05	2.0
HN20	3	greedy	0.90	0.05	2.0
HN22	3	greedy	0.90	0.05	2.0
HN24	2	greedy	0.90	0.05	2.0
HN25	3	greedy	0.90	0.05	2.0
HN26	4	greedy	0.90	0.05	2.0
HN28	2	greedy	0.90	0.05	2.0
HN5	2	greedy	0.90	0.05	2.0
HN6	4	greedy	0.90	0.05	2.0
HN12	2	greedy	0.90	0.05	2.0
HN13	2	greedy	0.90	0.05	2.0
HN16	2	greedy	0.90	0.05	2.0
HN17	2	greedy	0.90	0.05	2.0
HN18	2	greedy	0.90	0.05	2.0
HN20	3	greedy	0.90	0.05	2.0
HN22	3	greedy	0.90	0.05	2.0
HN24	2	greedy	0.90	0.05	2.0
HN25	3	greedy	0.90	0.05	2.0
HN26	3	greedy	0.90	0.05	2.0
HN28	2	greedy	0.90	0.05	2.0
HN5	2	greedy	0.90	0.05	2.0
HN6	4	greedy	0.90	0.05	2.0
HN12	2	greedy	0.90	0.05	2.0
HN13	2	greedy	0.90	0.05	2.0
HN16	2	greedy	0.90	0.05	2.0
HN17	2	greedy	0.90	0.05	2.0
HN18	2	greedy	0.90	0.05	2.0
HN20	3	greedy	0.90	0.05	2.0
HN22	3	greedy	0.90	0.05	2.0
HN24	2	greedy	0.90	0.05	2.0
HN25	3	greedy	0.90	0.05	2.0
HN26	3	greedy	0.90	0.05	2.0
HN28	2	greedy	0.90	0.05	2.0
HN5	2	greedy	0.90	0.05	2.0
HN6	4	greedy	0.90	0.05	2.0
HN12	2	greedy	0.90	0.05	2.0
HN13	2	greedy	0.90	0.05	2.0
HN16	2	greedy	0.90	0.05	2.0
HN17	2	greedy	0.90	0.05	2.0
HN18	2	greedy	0.90	0.05	2.0
HN20	2	greedy	0.90	0.05	2.0
HN22	3	greedy	0.90	0.05	2.0
HN24	2	greedy	0.90	0.05	2.0
HN25	3	greedy	0.90	0.05	2.0
HN26	3	greedy	0.90	0.05	2.0
HN28	2	greedy	0.90	0.05	2.0
HN5	2	greedy	0.90	0.05	2.0
HN6	4	greedy	0.90	0.05	2.0
HN12	2	greedy	0.90	0.05	2.0
HN13	2	greedy	0.90	0.05	2.0
HN16	2	greedy	0.90	0.05	2.0
HN17	2	greedy	0.90	0.05	2.0
HN18	2	greedy	0.90	0.05	2.0
HN20	3	greedy	0.90	0.05	2.0
HN22	3	greedy	0.90	0.05	2.0
HN24	2	greedy	0.90	0.05	2.0
HN25	3	greedy	0.90	0.05	2.0
HN26	2	greedy	0.90	0.05	2.0
HN28	2	greedy	0.90	0.05	2.0
HN5	2	greedy	0.90	0.05	2.0
HN6	4	greedy	0.90	0.05	2.0
HN12	2	greedy	0.90	0.05	2.0
HN13	2	greedy	0.90	0.05	2.0
HN16	2	greedy	0.90	0.05	2.0
HN17	2	greedy	0.90	0.05	2.0
HN18	2	greedy	0.90	0.05	2.0
HN20	3	greedy	0.90	0.05	2.0
HN22	3	greedy	0.90	0.05	2.0
HN24	2	greedy	0.90	0.05	2.0
HN25	3	greedy	0.90	0.05	2.0
HN26	3	greedy	0.90	0.05	2.0
HN28	2	greedy	0.90	0.05	2.0
HN5	2	greedy	0.90	0.05	2.0
HN6	4	greedy	0.90	0.05	2.0
HN12	2	greedy	0.90	0.05	2.0
HN13	2	greedy	0.90	0.05	2.0
HN16	2	greedy	0.90	0.05	2.0
HN17	2	greedy	0.90	0.05	2.0
HN18	2	greedy	0.90	0.05	2.0
HN20	3	greedy	0.90	0.05	2.0
HN22	3	greedy	0.90	0.05	2.0
HN24	2	greedy	0.90	0.05	2.0
HN25	3	greedy	0.90	0.05	2.0
HN26	3	greedy	0.90	0.05	2.0
HN28	2	greedy	0.90	0.05	2.0
HN5	2	greedy	0.90	0.05	2.0
HN6	4	greedy	0.90	0.05	2.0
HN12	2	greedy	0.90	0.05	2.0
HN13	2	greedy	0.90	0.05	2.0
HN16	2	greedy	0.90	0.05	2.0
HN17	2	greedy	0.90	0.05	2.0
HN18	2	greedy	0.90	0.05	2.0
HN20	2	greedy	0.90	0.05	2.0
HN22	3	greedy	0.90	0.05	2.0
HN24	2	greedy	0.90	0.05	2.0
HN25	3	greedy	0.90	0.05	2.0
HN26	3	greedy	0.90	0.05	2.0
HN28	2	greedy	0.90	0.05	2.0
HN5	2	greedy	0.90	0.05	2.0
HN6	4	greedy	0.90	0.05	2.0
HN12	2	greedy	0.90	0.05	2.0
HN13	2	greedy	0.90	0.05	2.0
HN16	2	greedy	0.90	0.05	2.0
HN17	2	greedy	0.90	0.05	2.0
HN18	2	greedy	0.90	0.05	2.0
HN20	2	greedy	0.90	0.05	2.0
HN22	3	greedy	0.90	0.05	2.0
HN24	2	greedy	0.90	0.05	2.0
HN25	3	greedy	0.90	0.05	2.0
HN26	3	greedy	0.90	0.05	2.0
HN28	2	greedy	0.90	0.05	2.0
HN5	2	greedy	0.90	0.05	2.0
HN6	5	greedy	0.90	0.05	2.0
HN12	2	greedy	0.90	0.05	2.0
HN13	2	greedy	0.90	0.05	2.0
HN16	2	greedy	0.90	0.05	2.0
HN17	2	greedy	0.90	0.05	2.0
HN18	2	greedy	0.90	0.05	2.0
HN20	3	greedy	0.90	0.05	2.0
HN22	3	greedy	0.90	0.05	2.0
HN24	2	greedy	0.90	0.05	2.0
HN25	3	greedy	0.90	0.05	2.0
HN26	3	greedy	0.90	0.05	2.0
HN28	2	greedy	0.90	0.05	2.0
HN5	2	greedy	0.90	0.05	2.0
HN6	4	greedy	0.90	0.05	2.0
HN12	2	greedy	0.90	0.05	2.0
HN13	2	greedy	0.90	0.05	2.0
HN16	2	greedy	0.90	0.05	2.0
HN17	2	greedy	0.90	0.05	2.0
HN18	2	greedy	0.90	0.05	2.0
HN20	2	greedy	0.90	0.05	2.0
HN22	3	greedy	0.90	0.05	2.0
HN24	2	greedy	0.90	0.05	2.0
HN25	3	greedy	0.90	0.05	2.0
HN26	3	greedy	0.90	0.05	2.0
HN28	2	greedy	0.90	0.05	2.0
HN5	2	greedy	0.90	0.05	2.0
HN6	4	greedy	0.90	0.05	2.0
HN12	2	greedy	0.90	0.05	2.0
HN13	2	greedy	0.90	0.05	2.0
HN16	2	greedy	0.90	0.05	2.0
HN17	2	greedy	0.90	0.05	2.0
HN18	2	greedy	0.90	0.05	2.0
HN20	3	greedy	0.90	0.05	2.0
HN22	3	greedy	0.90	0.05	2.0
HN24	2	greedy	0.90	0.05	2.0
HN25	3	greedy	0.90	0.05	2.0
HN26	3	greedy	0.90	0.05	2.0
HN28	2	greedy	0.90	0.05	2.0
HN5	2	greedy	0.90	0.05	2.0
HN6	4	greedy	0.90	0.05	2.0
GSE115978	Mel102	17	greedy	0.90	0.05	2.0
GSE115978	Mel103	18	greedy	0.90	0.05	2.0
GSE115978	Mel105	5	greedy	0.90	0.05	2.0
GSE115978	Mel106	33	greedy	0.90	0.05	2.0
GSE115978	Mel110	19	greedy	0.90	0.05	2.0
GSE115978	Mel112	6	greedy	0.90	0.05	2.0
GSE115978	Mel121	3	greedy	0.90	0.05	2.0
GSE115978	Mel128	7	greedy	0.90	0.05	2.0
GSE115978	Mel129pa	22	greedy	0.90	0.05	2.0
GSE115978	Mel194	7	greedy	0.90	0.05	2.0
GSE115978	Mel53	7	greedy	0.90	0.05	2.0
GSE115978	Mel60	4	greedy	0.90	0.05	2.0
GSE115978	Mel71	2	greedy	0.90	0.05	2.0
GSE115978	Mel79	3	greedy	0.90	0.05	2.0
GSE115978	Mel80	2	greedy	0.90	0.05	2.0
GSE115978	Mel81	38	greedy	0.90	0.05	2.0
GSE115978	Mel82	3	greedy	0.90	0.05	2.0
GSE115978	Mel84	2	greedy	0.90	0.05	2.0
GSE115978	Mel88	6	greedy	0.90	0.05	2.0
GSE115978	Mel89	3	greedy	0.90	0.05	2.0
GSE115978	Mel94	2	greedy	0.90	0.05	2.0
GSE115978	Mel98	17	greedy	0.90	0.05	2.0
GSE115978	Mel102	17	greedy	0.90	0.05	2.0
GSE115978	Mel103	18	greedy	0.90	0.05	2.0
GSE115978	Mel105	5	greedy	0.90	0.05	2.0
GSE115978	Mel106	34	greedy	0.90	0.05	2.0
GSE115978	Mel110	19	greedy	0.90	0.05	2.0
GSE115978	Mel112	6	greedy	0.90	0.05	2.0
GSE115978	Mel121	3	greedy	0.90	0.05	2.0
GSE115978	Mel128	7	greedy	0.90	0.05	2.0
GSE115978	Mel129pa	22	greedy	0.90	0.05	2.0
GSE115978	Mel194	7	greedy	0.90	0.05	2.0
GSE115978	Mel53	7	greedy	0.90	0.05	2.0
GSE115978	Mel60	4	greedy	0.90	0.05	2.0
GSE115978	Mel71	2	greedy	0.90	0.05	2.0
GSE115978	Mel79	2	greedy	0.90	0.05	2.0
GSE115978	Mel80	2	greedy	0.90	0.05	2.0
GSE115978	Mel81	38	greedy	0.90	0.05	2.0
GSE115978	Mel82	3	greedy	0.90	0.05	2.0
GSE115978	Mel84	2	greedy	0.90	0.05	2.0
GSE115978	Mel88	6	greedy	0.90	0.05	2.0
GSE115978	Mel89	3	greedy	0.90	0.05	2.0
GSE115978	Mel94	2	greedy	0.90	0.05	2.0
GSE115978	Mel98	17	greedy	0.90	0.05	2.0
GSE115978	Mel102	18	greedy	0.90	0.05	2.0
GSE115978	Mel103	18	greedy	0.90	0.05	2.0
GSE115978	Mel105	5	greedy	0.90	0.05	2.0
GSE115978	Mel106	32	greedy	0.90	0.05	2.0
GSE115978	Mel110	19	greedy	0.90	0.05	2.0
GSE115978	Mel112	6	greedy	0.90	0.05	2.0
GSE115978	Mel121	3	greedy	0.90	0.05	2.0
GSE115978	Mel128	7	greedy	0.90	0.05	2.0
GSE115978	Mel129pa	22	greedy	0.90	0.05	2.0
GSE115978	Mel194	7	greedy	0.90	0.05	2.0
GSE115978	Mel53	7	greedy	0.90	0.05	2.0
GSE115978	Mel60	4	greedy	0.90	0.05	2.0
GSE115978	Mel71	2	greedy	0.90	0.05	2.0
GSE115978	Mel79	4	greedy	0.90	0.05	2.0
GSE115978	Mel80	2	greedy	0.90	0.05	2.0
GSE115978	Mel81	39	greedy	0.90	0.05	2.0
GSE115978	Mel82	3	greedy	0.90	0.05	2.0
GSE115978	Mel84	2	greedy	0.90	0.05	2.0
GSE115978	Mel88	6	greedy	0.90	0.05	2.0
GSE115978	Mel89	3	greedy	0.90	0.05	2.0
GSE115978	Mel94	2	greedy	0.90	0.05	2.0
GSE115978	Mel98	17	greedy	0.90	0.05	2.0
GSE115978	Mel102	18	greedy	0.90	0.05	2.0
GSE115978	Mel103	18	greedy	0.90	0.05	2.0
GSE115978	Mel105	5	greedy	0.90	0.05	2.0
GSE115978	Mel106	32	greedy	0.90	0.05	2.0
GSE115978	Mel110	19	greedy	0.90	0.05	2.0
GSE115978	Mel112	6	greedy	0.90	0.05	2.0
GSE115978	Mel121	3	greedy	0.90	0.05	2.0
GSE115978	Mel128	7	greedy	0.90	0.05	2.0
GSE115978	Mel129pa	22	greedy	0.90	0.05	2.0
GSE115978	Mel194	7	greedy	0.90	0.05	2.0
GSE115978	Mel53	7	greedy	0.90	0.05	2.0
GSE115978	Mel60	4	greedy	0.90	0.05	2.0
GSE115978	Mel71	2	greedy	0.90	0.05	2.0
GSE115978	Mel79	18	greedy	0.90	0.05	2.0
GSE115978	Mel80	2	greedy	0.90	0.05	2.0
GSE115978	Mel81	38	greedy	0.90	0.05	2.0
GSE115978	Mel82	3	greedy	0.90	0.05	2.0
GSE115978	Mel84	2	greedy	0.90	0.05	2.0
GSE115978	Mel88	6	greedy	0.90	0.05	2.0
GSE115978	Mel89	3	greedy	0.90	0.05	2.0
GSE115978	Mel94	2	greedy	0.90	0.05	2.0
GSE115978	Mel98	17	greedy	0.90	0.05	2.0
GSE115978	Mel102	17	greedy	0.90	0.05	2.0
GSE115978	Mel103	18	greedy	0.90	0.05	2.0
GSE115978	Mel105	5	greedy	0.90	0.05	2.0
GSE115978	Mel106	33	greedy	0.90	0.05	2.0
GSE115978	Mel110	19	greedy	0.90	0.05	2.0
GSE115978	Mel112	6	greedy	0.90	0.05	2.0
GSE115978	Mel121	3	greedy	0.90	0.05	2.0
GSE115978	Mel128	7	greedy	0.90	0.05	2.0
GSE115978	Mel129pa	22	greedy	0.90	0.05	2.0
GSE115978	Mel194	7	greedy	0.90	0.05	2.0
GSE115978	Mel53	7	greedy	0.90	0.05	2.0
GSE115978	Mel60	4	greedy	0.90	0.05	2.0
GSE115978	Mel71	2	greedy	0.90	0.05	2.0
GSE115978	Mel79	3	greedy	0.90	0.05	2.0
GSE115978	Mel80	2	greedy	0.90	0.05	2.0
GSE115978	Mel81	37	greedy	0.90	0.05	2.0
GSE115978	Mel82	3	greedy	0.90	0.05	2.0
GSE115978	Mel84	2	greedy	0.90	0.05	2.0
GSE115978	Mel88	6	greedy	0.90	0.05	2.0
GSE115978	Mel89	3	greedy	0.90	0.05	2.0
GSE115978	Mel94	2	greedy	0.90	0.05	2.0
GSE115978	Mel98	17	greedy	0.90	0.05	2.0
GSE115978	Mel102	18	greedy	0.90	0.05	2.0
GSE115978	Mel103	18	greedy	0.90	0.05	2.0
GSE115978	Mel105	5	greedy	0.90	0.05	2.0
GSE115978	Mel106	32	greedy	0.90	0.05	2.0
GSE115978	Mel110	19	greedy	0.90	0.05	2.0
GSE115978	Mel112	6	greedy	0.90	0.05	2.0
GSE115978	Mel121	3	greedy	0.90	0.05	2.0
GSE115978	Mel128	7	greedy	0.90	0.05	2.0
GSE115978	Mel129pa	22	greedy	0.90	0.05	2.0
GSE115978	Mel194	7	greedy	0.90	0.05	2.0
GSE115978	Mel53	7	greedy	0.90	0.05	2.0
GSE115978	Mel60	4	greedy	0.90	0.05	2.0
GSE115978	Mel71	2	greedy	0.90	0.05	2.0
GSE115978	Mel79	3	greedy	0.90	0.05	2.0
GSE115978	Mel80	2	greedy	0.90	0.05	2.0
GSE115978	Mel81	37	greedy	0.90	0.05	2.0
GSE115978	Mel82	3	greedy	0.90	0.05	2.0
GSE115978	Mel84	2	greedy	0.90	0.05	2.0
GSE115978	Mel88	6	greedy	0.90	0.05	2.0
GSE115978	Mel89	3	greedy	0.90	0.05	2.0
GSE115978	Mel94	2	greedy	0.90	0.05	2.0
GSE115978	Mel98	17	greedy	0.90	0.05	2.0
GSE115978	Mel102	17	greedy	0.90	0.05	2.0
GSE115978	Mel103	18	greedy	0.90	0.05	2.0
GSE115978	Mel105	5	greedy	0.90	0.05	2.0
GSE115978	Mel106	32	greedy	0.90	0.05	2.0
GSE115978	Mel110	19	greedy	0.90	0.05	2.0
GSE115978	Mel112	6	greedy	0.90	0.05	2.0
GSE115978	Mel121	3	greedy	0.90	0.05	2.0
GSE115978	Mel128	7	greedy	0.90	0.05	2.0
GSE115978	Mel129pa	22	greedy	0.90	0.05	2.0
GSE115978	Mel194	7	greedy	0.90	0.05	2.0
GSE115978	Mel53	7	greedy	0.90	0.05	2.0
GSE115978	Mel60	4	greedy	0.90	0.05	2.0
GSE115978	Mel71	2	greedy	0.90	0.05	2.0
GSE115978	Mel79	2	greedy	0.90	0.05	2.0
GSE115978	Mel80	2	greedy	0.90	0.05	2.0
GSE115978	Mel81	38	greedy	0.90	0.05	2.0
GSE115978	Mel82	3	greedy	0.90	0.05	2.0
GSE115978	Mel84	2	greedy	0.90	0.05	2.0
GSE115978	Mel88	6	greedy	0.90	0.05	2.0
GSE115978	Mel89	3	greedy	0.90	0.05	2.0
GSE115978	Mel94	2	greedy	0.90	0.05	2.0
GSE115978	Mel98	17	greedy	0.90	0.05	2.0
GSE115978	Mel102	17	greedy	0.90	0.05	2.0
GSE115978	Mel103	18	greedy	0.90	0.05	2.0
GSE115978	Mel105	5	greedy	0.90	0.05	2.0
GSE115978	Mel106	33	greedy	0.90	0.05	2.0
GSE115978	Mel110	19	greedy	0.90	0.05	2.0
GSE115978	Mel112	6	greedy	0.90	0.05	2.0
GSE115978	Mel121	3	greedy	0.90	0.05	2.0
GSE115978	Mel128	7	greedy	0.90	0.05	2.0
GSE115978	Mel129pa	22	greedy	0.90	0.05	2.0
GSE115978	Mel194	7	greedy	0.90	0.05	2.0
GSE115978	Mel53	7	greedy	0.90	0.05	2.0
GSE115978	Mel60	4	greedy	0.90	0.05	2.0
GSE115978	Mel71	2	greedy	0.90	0.05	2.0
GSE115978	Mel79	18	greedy	0.90	0.05	2.0
GSE115978	Mel80	2	greedy	0.90	0.05	2.0
GSE115978	Mel81	38	greedy	0.90	0.05	2.0
GSE115978	Mel82	3	greedy	0.90	0.05	2.0
GSE115978	Mel84	2	greedy	0.90	0.05	2.0
GSE115978	Mel88	6	greedy	0.90	0.05	2.0
GSE115978	Mel89	3	greedy	0.90	0.05	2.0
GSE115978	Mel94	2	greedy	0.90	0.05	2.0
GSE115978	Mel98	17	greedy	0.90	0.05	2.0
GSE115978	Mel102	17	greedy	0.90	0.05	2.0
GSE115978	Mel103	18	greedy	0.90	0.05	2.0
GSE115978	Mel105	5	greedy	0.90	0.05	2.0
GSE115978	Mel106	34	greedy	0.90	0.05	2.0
GSE115978	Mel110	19	greedy	0.90	0.05	2.0
GSE115978	Mel112	6	greedy	0.90	0.05	2.0
GSE115978	Mel121	3	greedy	0.90	0.05	2.0
GSE115978	Mel128	7	greedy	0.90	0.05	2.0
GSE115978	Mel129pa	22	greedy	0.90	0.05	2.0
GSE115978	Mel194	7	greedy	0.90	0.05	2.0
GSE115978	Mel53	7	greedy	0.90	0.05	2.0
GSE115978	Mel60	4	greedy	0.90	0.05	2.0
GSE115978	Mel71	2	greedy	0.90	0.05	2.0
GSE115978	Mel79	2	greedy	0.90	0.05	2.0
GSE115978	Mel80	2	greedy	0.90	0.05	2.0
GSE115978	Mel81	39	greedy	0.90	0.05	2.0
GSE115978	Mel82	3	greedy	0.90	0.05	2.0
GSE115978	Mel84	2	greedy	0.90	0.05	2.0
GSE115978	Mel88	6	greedy	0.90	0.05	2.0
GSE115978	Mel89	3	greedy	0.90	0.05	2.0
GSE115978	Mel94	2	greedy	0.90	0.05	2.0
GSE115978	Mel98	17	greedy	0.90	0.05	2.0
GSE115978	Mel102	18	greedy	0.90	0.05	2.0
GSE115978	Mel103	18	greedy	0.90	0.05	2.0
GSE115978	Mel105	5	greedy	0.90	0.05	2.0
GSE115978	Mel106	33	greedy	0.90	0.05	2.0
GSE115978	Mel110	19	greedy	0.90	0.05	2.0
GSE115978	Mel112	6	greedy	0.90	0.05	2.0
GSE115978	Mel121	3	greedy	0.90	0.05	2.0
GSE115978	Mel128	7	greedy	0.90	0.05	2.0
GSE115978	Mel129pa	22	greedy	0.90	0.05	2.0
GSE115978	Mel194	7	greedy	0.90	0.05	2.0
GSE115978	Mel53	7	greedy	0.90	0.05	2.0
GSE115978	Mel60	4	greedy	0.90	0.05	2.0
GSE115978	Mel71	2	greedy	0.90	0.05	2.0
GSE115978	Mel79	2	greedy	0.90	0.05	2.0
GSE115978	Mel80	2	greedy	0.90	0.05	2.0
GSE115978	Mel81	38	greedy	0.90	0.05	2.0
GSE115978	Mel82	3	greedy	0.90	0.05	2.0
GSE115978	Mel84	2	greedy	0.90	0.05	2.0
GSE115978	Mel88	6	greedy	0.90	0.05	2.0
GSE115978	Mel89	3	greedy	0.90	0.05	2.0
GSE115978	Mel94	2	greedy	0.90	0.05	2.0
GSE115978	Mel98	17	greedy	0.90	0.05	2.0
GSE115978	Mel102	17	greedy	0.90	0.05	2.0
GSE115978	Mel103	18	greedy	0.90	0.05	2.0
GSE115978	Mel105	5	greedy	0.90	0.05	2.0
GSE115978	Mel106	33	greedy	0.90	0.05	2.0
GSE115978	Mel110	19	greedy	0.90	0.05	2.0
GSE115978	Mel112	6	greedy	0.90	0.05	2.0
GSE115978	Mel121	3	greedy	0.90	0.05	2.0
GSE115978	Mel128	7	greedy	0.90	0.05	2.0
GSE115978	Mel129pa	22	greedy	0.90	0.05	2.0
GSE115978	Mel194	7	greedy	0.90	0.05	2.0
GSE115978	Mel53	7	greedy	0.90	0.05	2.0
GSE115978	Mel60	4	greedy	0.90	0.05	2.0
GSE115978	Mel71	2	greedy	0.90	0.05	2.0
GSE115978	Mel79	2	greedy	0.90	0.05	2.0
GSE115978	Mel80	2	greedy	0.90	0.05	2.0
GSE115978	Mel81	38	greedy	0.90	0.05	2.0
GSE115978	Mel82	3	greedy	0.90	0.05	2.0
GSE115978	Mel84	2	greedy	0.90	0.05	2.0
GSE115978	Mel88	6	greedy	0.90	0.05	2.0
GSE115978	Mel89	3	greedy	0.90	0.05	2.0
GSE115978	Mel94	2	greedy	0.90	0.05	2.0
GSE115978	Mel98	17	greedy	0.90	0.05	2.0
GSE115978	Mel102	18	greedy	0.90	0.05	2.0
GSE115978	Mel103	18	greedy	0.90	0.05	2.0
GSE115978	Mel105	5	greedy	0.90	0.05	2.0
GSE115978	Mel106	34	greedy	0.90	0.05	2.0
GSE115978	Mel110	19	greedy	0.90	0.05	2.0
GSE115978	Mel112	6	greedy	0.90	0.05	2.0
GSE115978	Mel121	3	greedy	0.90	0.05	2.0
GSE115978	Mel128	7	greedy	0.90	0.05	2.0
GSE115978	Mel129pa	22	greedy	0.90	0.05	2.0
GSE115978	Mel194	7	greedy	0.90	0.05	2.0
GSE115978	Mel53	7	greedy	0.90	0.05	2.0
GSE115978	Mel60	4	greedy	0.90	0.05	2.0
GSE115978	Mel71	2	greedy	0.90	0.05	2.0
GSE115978	Mel79	21	greedy	0.90	0.05	2.0
GSE115978	Mel80	2	greedy	0.90	0.05	2.0
GSE115978	Mel81	39	greedy	0.90	0.05	2.0
GSE115978	Mel82	3	greedy	0.90	0.05	2.0
GSE115978	Mel84	2	greedy	0.90	0.05	2.0
GSE115978	Mel88	6	greedy	0.90	0.05	2.0
GSE115978	Mel89	3	greedy	0.90	0.05	2.0
GSE115978	Mel94	2	greedy	0.90	0.05	2.0
GSE115978	Mel98	17	greedy	0.90	0.05	2.0
GSE115978	Mel102	17	greedy	0.90	0.05	2.0
GSE115978	Mel103	18	greedy	0.90	0.05	2.0
GSE115978	Mel105	5	greedy	0.90	0.05	2.0
GSE115978	Mel106	33	greedy	0.90	0.05	2.0
GSE115978	Mel110	19	greedy	0.90	0.05	2.0
GSE115978	Mel112	6	greedy	0.90	0.05	2.0
GSE115978	Mel121	3	greedy	0.90	0.05	2.0
GSE115978	Mel128	7	greedy	0.90	0.05	2.0
GSE115978	Mel129pa	22	greedy	0.90	0.05	2.0
GSE115978	Mel194	7	greedy	0.90	0.05	2.0
GSE115978	Mel53	7	greedy	0.90	0.05	2.0
GSE115978	Mel60	4	greedy	0.90	0.05	2.0
GSE115978	Mel71	2	greedy	0.90	0.05	2.0
GSE115978	Mel79	2	greedy	0.90	0.05	2.0
GSE115978	Mel80	2	greedy	0.90	0.05	2.0
GSE115978	Mel81	39	greedy	0.90	0.05	2.0
GSE115978	Mel82	3	greedy	0.90	0.05	2.0
GSE115978	Mel84	2	greedy	0.90	0.05	2.0
GSE115978	Mel88	6	greedy	0.90	0.05	2.0
GSE115978	Mel89	3	greedy	0.90	0.05	2.0
GSE115978	Mel94	2	greedy	0.90	0.05	2.0
GSE115978	Mel98	17	greedy	0.90	0.05	2.0
GSE115978	Mel102	17	greedy	0.90	0.05	2.0
GSE115978	Mel103	18	greedy	0.90	0.05	2.0
GSE115978	Mel105	5	greedy	0.90	0.05	2.0
GSE115978	Mel106	32	greedy	0.90	0.05	2.0
GSE115978	Mel110	19	greedy	0.90	0.05	2.0
GSE115978	Mel112	6	greedy	0.90	0.05	2.0
GSE115978	Mel121	3	greedy	0.90	0.05	2.0
GSE115978	Mel128	7	greedy	0.90	0.05	2.0
GSE115978	Mel129pa	22	greedy	0.90	0.05	2.0
GSE115978	Mel194	7	greedy	0.90	0.05	2.0
GSE115978	Mel53	7	greedy	0.90	0.05	2.0
GSE115978	Mel60	4	greedy	0.90	0.05	2.0
GSE115978	Mel71	2	greedy	0.90	0.05	2.0
GSE115978	Mel79	18	greedy	0.90	0.05	2.0
GSE115978	Mel80	2	greedy	0.90	0.05	2.0
GSE115978	Mel81	37	greedy	0.90	0.05	2.0
GSE115978	Mel82	3	greedy	0.90	0.05	2.0
GSE115978	Mel84	2	greedy	0.90	0.05	2.0
GSE115978	Mel88	6	greedy	0.90	0.05	2.0
GSE115978	Mel89	3	greedy	0.90	0.05	2.0
GSE115978	Mel94	2	greedy	0.90	0.05	2.0
GSE115978	Mel98	17	greedy	0.90	0.05	2.0
GSE115978	Mel102	18	greedy	0.90	0.05	2.0
GSE115978	Mel103	18	greedy	0.90	0.05	2.0
GSE115978	Mel105	5	greedy	0.90	0.05	2.0
GSE115978	Mel106	32	greedy	0.90	0.05	2.0
GSE115978	Mel110	19	greedy	0.90	0.05	2.0
GSE115978	Mel112	6	greedy	0.90	0.05	2.0
GSE115978	Mel121	3	greedy	0.90	0.05	2.0
GSE115978	Mel128	7	greedy	0.90	0.05	2.0
GSE115978	Mel129pa	22	greedy	0.90	0.05	2.0
GSE115978	Mel194	7	greedy	0.90	0.05	2.0
GSE115978	Mel53	7	greedy	0.90	0.05	2.0
GSE115978	Mel60	4	greedy	0.90	0.05	2.0
GSE115978	Mel71	2	greedy	0.90	0.05	2.0
GSE115978	Mel79	6	greedy	0.90	0.05	2.0
GSE115978	Mel80	2	greedy	0.90	0.05	2.0
GSE115978	Mel81	38	greedy	0.90	0.05	2.0
GSE115978	Mel82	3	greedy	0.90	0.05	2.0
GSE115978	Mel84	2	greedy	0.90	0.05	2.0
GSE115978	Mel88	6	greedy	0.90	0.05	2.0
GSE115978	Mel89	3	greedy	0.90	0.05	2.0
GSE115978	Mel94	2	greedy	0.90	0.05	2.0
GSE115978	Mel98	17	greedy	0.90	0.05	2.0
GSE115978	Mel102	17	greedy	0.90	0.05	2.0
GSE115978	Mel103	18	greedy	0.90	0.05	2.0
GSE115978	Mel105	5	greedy	0.90	0.05	2.0
GSE115978	Mel106	32	greedy	0.90	0.05	2.0
GSE115978	Mel110	19	greedy	0.90	0.05	2.0
GSE115978	Mel112	6	greedy	0.90	0.05	2.0
GSE115978	Mel121	3	greedy	0.90	0.05	2.0
GSE115978	Mel128	7	greedy	0.90	0.05	2.0
GSE115978	Mel129pa	22	greedy	0.90	0.05	2.0
GSE115978	Mel194	7	greedy	0.90	0.05	2.0
GSE115978	Mel53	7	greedy	0.90	0.05	2.0
GSE115978	Mel60	4	greedy	0.90	0.05	2.0
GSE115978	Mel71	2	greedy	0.90	0.05	2.0
GSE115978	Mel79	2	greedy	0.90	0.05	2.0
GSE115978	Mel80	2	greedy	0.90	0.05	2.0
GSE115978	Mel81	39	greedy	0.90	0.05	2.0
GSE115978	Mel82	3	greedy	0.90	0.05	2.0
GSE115978	Mel84	2	greedy	0.90	0.05	2.0
GSE115978	Mel88	6	greedy	0.90	0.05	2.0
GSE115978	Mel89	3	greedy	0.90	0.05	2.0
GSE115978	Mel94	2	greedy	0.90	0.05	2.0
GSE115978	Mel98	17	greedy	0.90	0.05	2.0
GSE115978	Mel102	18	greedy	0.90	0.05	2.0
GSE115978	Mel103	18	greedy	0.90	0.05	2.0
GSE115978	Mel105	5	greedy	0.90	0.05	2.0
GSE115978	Mel106	33	greedy	0.90	0.05	2.0
GSE115978	Mel110	19	greedy	0.90	0.05	2.0
GSE115978	Mel112	6	greedy	0.90	0.05	2.0
GSE115978	Mel121	3	greedy	0.90	0.05	2.0
GSE115978	Mel128	7	greedy	0.90	0.05	2.0
GSE115978	Mel129pa	22	greedy	0.90	0.05	2.0
GSE115978	Mel194	7	greedy	0.90	0.05	2.0
GSE115978	Mel53	7	greedy	0.90	0.05	2.0
GSE115978	Mel60	4	greedy	0.90	0.05	2.0
GSE115978	Mel71	2	greedy	0.90	0.05	2.0
GSE115978	Mel79	2	greedy	0.90	0.05	2.0
GSE115978	Mel80	2	greedy	0.90	0.05	2.0
GSE115978	Mel81	38	greedy	0.90	0.05	2.0
GSE115978	Mel82	3	greedy	0.90	0.05	2.0
GSE115978	Mel84	2	greedy	0.90	0.05	2.0
GSE115978	Mel88	6	greedy	0.90	0.05	2.0
GSE115978	Mel89	3	greedy	0.90	0.05	2.0
GSE115978	Mel94	2	greedy	0.90	0.05	2.0
GSE115978	Mel98	17	greedy	0.90	0.05	2.0
GSE115978	Mel102	17	greedy	0.90	0.05	2.0
GSE115978	Mel103	18	greedy	0.90	0.05	2.0
GSE115978	Mel105	5	greedy	0.90	0.05	2.0
GSE115978	Mel106	34	greedy	0.90	0.05	2.0
GSE115978	Mel110	19	greedy	0.90	0.05	2.0
GSE115978	Mel112	6	greedy	0.90	0.05	2.0
GSE115978	Mel121	3	greedy	0.90	0.05	2.0
GSE115978	Mel128	7	greedy	0.90	0.05	2.0
GSE115978	Mel129pa	22	greedy	0.90	0.05	2.0
GSE115978	Mel194	7	greedy	0.90	0.05	2.0
GSE115978	Mel53	7	greedy	0.90	0.05	2.0
GSE115978	Mel60	4	greedy	0.90	0.05	2.0
GSE115978	Mel71	2	greedy	0.90	0.05	2.0
GSE115978	Mel79	7	greedy	0.90	0.05	2.0
GSE115978	Mel80	2	greedy	0.90	0.05	2.0
GSE115978	Mel81	39	greedy	0.90	0.05	2.0
GSE115978	Mel82	3	greedy	0.90	0.05	2.0
GSE115978	Mel84	2	greedy	0.90	0.05	2.0
GSE115978	Mel88	6	greedy	0.90	0.05	2.0
GSE115978	Mel89	3	greedy	0.90	0.05	2.0
GSE115978	Mel94	2	greedy	0.90	0.05	2.0
GSE115978	Mel98	17	greedy	0.90	0.05	2.0
GSE115978	Mel102	17	greedy	0.90	0.05	2.0
GSE115978	Mel103	18	greedy	0.90	0.05	2.0
GSE115978	Mel105	5	greedy	0.90	0.05	2.0
GSE115978	Mel106	32	greedy	0.90	0.05	2.0
GSE115978	Mel110	19	greedy	0.90	0.05	2.0
GSE115978	Mel112	6	greedy	0.90	0.05	2.0
GSE115978	Mel121	3	greedy	0.90	0.05	2.0
GSE115978	Mel128	7	greedy	0.90	0.05	2.0
GSE115978	Mel129pa	22	greedy	0.90	0.05	2.0
GSE115978	Mel194	7	greedy	0.90	0.05	2.0
GSE115978	Mel53	7	greedy	0.90	0.05	2.0
GSE115978	Mel60	4	greedy	0.90	0.05	2.0
GSE115978	Mel71	2	greedy	0.90	0.05	2.0
GSE115978	Mel79	4	greedy	0.90	0.05	2.0
GSE115978	Mel80	2	greedy	0.90	0.05	2.0
GSE115978	Mel81	38	greedy	0.90	0.05	2.0
GSE115978	Mel82	3	greedy	0.90	0.05	2.0
GSE115978	Mel84	2	greedy	0.90	0.05	2.0
GSE115978	Mel88	6	greedy	0.90	0.05	2.0
GSE115978	Mel89	3	greedy	0.90	0.05	2.0
GSE115978	Mel94	2	greedy	0.90	0.05	2.0
GSE115978	Mel98	17	greedy	0.90	0.05	2.0
GSE115978	Mel102	18	greedy	0.90	0.05	2.0
GSE115978	Mel103	18	greedy	0.90	0.05	2.0
GSE115978	Mel105	5	greedy	0.90	0.05	2.0
GSE115978	Mel106	32	greedy	0.90	0.05	2.0
GSE115978	Mel110	19	greedy	0.90	0.05	2.0
GSE115978	Mel112	6	greedy	0.90	0.05	2.0
GSE115978	Mel121	3	greedy	0.90	0.05	2.0
GSE115978	Mel128	7	greedy	0.90	0.05	2.0
GSE115978	Mel129pa	22	greedy	0.90	0.05	2.0
GSE115978	Mel194	7	greedy	0.90	0.05	2.0
GSE115978	Mel53	7	greedy	0.90	0.05	2.0
GSE115978	Mel60	4	greedy	0.90	0.05	2.0
GSE115978	Mel71	2	greedy	0.90	0.05	2.0
GSE115978	Mel79	4	greedy	0.90	0.05	2.0
GSE115978	Mel80	2	greedy	0.90	0.05	2.0
GSE115978	Mel81	38	greedy	0.90	0.05	2.0
GSE115978	Mel82	3	greedy	0.90	0.05	2.0
GSE115978	Mel84	2	greedy	0.90	0.05	2.0
GSE115978	Mel88	6	greedy	0.90	0.05	2.0
GSE115978	Mel89	3	greedy	0.90	0.05	2.0
GSE115978	Mel94	2	greedy	0.90	0.05	2.0
GSE115978	Mel98	17	greedy	0.90	0.05	2.0
GSE84465	BT_S1	3	greedy	0.90	0.05	2.0
GSE84465 BT_S2	33	greedy	0.90	0.05	2.0
GSE84465	BT_S4	23	greedy	0.90	0.05	2.0
GSE84465	BT_S6	3	greedy	0.90	0.05	2.0
GSE84465	BT_S1	3	greedy	0.90	0.05	2.0
GSE84465	BT_S2	32	greedy	0.90	0.05	2.0
GSE84465	BT_S4	24	greedy	0.90	0.05	2.0
GSE84465	BT_S6	4	greedy	0.90	0.05	2.0
GSE84465	BT_S1	3	greedy	0.90	0.05	2.0
GSE84465	BT_S2	21	greedy	0.90	0.05	2.0
GSE84465	BT_S4	21	greedy	0.90	0.05	2.0
GSE84465	BT_S6	4	greedy	0.90	0.05	2.0
GSE84465	BT_S1	3	greedy	0.90	0.05	2.0
GSE84465	BT_S2	41	greedy	0.90	0.05	2.0
GSE84465	BT_S4	27	greedy	0.90	0.05	2.0
GSE84465	BT_S6	4	greedy	0.90	0.05	2.0
GSE84465	BT_S1	2	greedy	0.90	0.05	2.0
GSE84465	BT_S2	43	greedy	0.90	0.05	2.0
GSE84465	BT_S4	23	greedy	0.90	0.05	2.0
GSE84465	BT_S6	4	greedy	0.90	0.05	2.0
GSE84465	BT_S1	3	greedy	0.90	0.05	2.0
GSE84465	BT_S2	42	greedy	0.90	0.05	2.0
GSE84465	BT_S4	29	greedy	0.90	0.05	2.0
GSE84465	BT_S6	4	greedy	0.90	0.05	2.0
GSE84465	BT_S1	2	greedy	0.90	0.05	2.0
GSE84465	BT_S2	39	greedy	0.90	0.05	2.0
GSE84465	BT_S4	18	greedy	0.90	0.05	2.0
GSE84465	BT_S6	4	greedy	0.90	0.05	2.0
GSE84465	BT_S1	3	greedy	0.90	0.05	2.0
GSE84465	BT_S2	32	greedy	0.90	0.05	2.0
GSE84465	BT_S4	24	greedy	0.90	0.05	2.0
GSE84465	BT_S6	4	greedy	0.90	0.05	2.0
GSE84465	BT_S1	4	greedy	0.90	0.05	2.0
GSE84465	BT_S2	31	greedy	0.90	0.05	2.0
GSE84465	BT_S4	23	greedy	0.90	0.05	2.0
GSE84465	BT_S6	2	greedy	0.90	0.05	2.0
GSE84465	BT_S1	3	greedy	0.90	0.05	2.0
GSE84465	BT_S2	21	greedy	0.90	0.05	2.0
GSE84465	BT_S4	20	greedy	0.90	0.05	2.0
GSE84465	BT_S6	4	greedy	0.90	0.05	2.0
GSE84465	BT_S1	3	greedy	0.90	0.05	2.0
GSE84465	BT_S2	22	greedy	0.90	0.05	2.0
GSE84465	BT_S4	20	greedy	0.90	0.05	2.0
GSE84465	BT_S6	4	greedy	0.90	0.05	2.0
GSE84465	BT_S1	2	greedy	0.90	0.05	2.0
GSE84465	BT_S2	24	greedy	0.90	0.05	2.0
GSE84465	BT_S4	18	greedy	0.90	0.05	2.0
GSE84465	BT_S6	4	greedy	0.90	0.05	2.0
GSE84465	BT_S1	3	greedy	0.90	0.05	2.0
GSE84465	BT_S2	46	greedy	0.90	0.05	2.0
GSE84465	BT_S4	17	greedy	0.90	0.05	2.0
GSE84465	BT_S6	4	greedy	0.90	0.05	2.0
GSE84465	BT_S1	3	greedy	0.90	0.05	2.0
GSE84465	BT_S2	35	greedy	0.90	0.05	2.0
GSE84465	BT_S4	22	greedy	0.90	0.05	2.0
GSE84465	BT_S6	3	greedy	0.90	0.05	2.0
GSE84465	BT_S1	3	greedy	0.90	0.05	2.0
GSE84465	BT_S2	28	greedy	0.90	0.05	2.0
GSE84465	BT_S4	21	greedy	0.90	0.05	2.0
GSE84465	BT_S6	4	greedy	0.90	0.05	2.0
GSE84465	BT_S1	3	greedy	0.90	0.05	2.0
GSE84465	BT_S2	45	greedy	0.90	0.05	2.0
GSE84465	BT_S4	20	greedy	0.90	0.05	2.0
GSE84465	BT_S6	4	greedy	0.90	0.05	2.0
GSE84465	BT_S1	3	greedy	0.90	0.05	2.0
GSE84465	BT_S2	32	greedy	0.90	0.05	2.0
GSE84465	BT_S4	29	greedy	0.90	0.05	2.0
GSE84465	BT_S6	4	greedy	0.90	0.05	2.0
GSE84465	BT_S1	4	greedy	0.90	0.05	2.0
GSE84465	BT_S2	20	greedy	0.90	0.05	2.0
GSE84465	BT_S4	21	greedy	0.90	0.05	2.0
GSE84465	BT_S6	4	greedy	0.90	0.05	2.0
GSE84465	BT_S1	3	greedy	0.90	0.05	2.0
GSE84465	BT_S2	40	greedy	0.90	0.05	2.0
GSE84465	BT_S4	25	greedy	0.90	0.05	2.0
GSE84465	BT_S6	4	greedy	0.90	0.05	2.0
GSE84465	BT_S1	3	greedy	0.90	0.05	2.0
GSE84465	BT_S2	45	greedy	0.90	0.05	2.0
GSE84465	BT_S4	21	greedy	0.90	0.05	2.0
GSE84465	BT_S6	3	greedy	0.90	0.05	2.0
E-MTAB-6149	Patient1	2	ILP	0.90	0.05	2.0
E-MTAB-6149	Patient2	3	ILP	0.90	0.05	2.0
E-MTAB-6149	Patient3	2	ILP	0.90	0.05	2.0
E-MTAB-6149	Patient4	12	ILP	0.90	0.05	2.0
E-MTAB-6149	Patient5	6	ILP	0.90	0.05	2.0
E-MTAB-6149	Patient1	2	ILP	0.90	0.05	2.0
E-MTAB-6149	Patient2	3	ILP	0.90	0.05	2.0
E-MTAB-6149	Patient3	2	ILP	0.90	0.05	2.0
E-MTAB-6149	Patient4	13	ILP	0.90	0.05	2.0
E-MTAB-6149	Patient5	3	ILP	0.90	0.05	2.0
E-MTAB-6149	Patient1	2	ILP	0.90	0.05	2.0
E-MTAB-6149	Patient2	3	ILP	0.90	0.05	2.0
E-MTAB-6149	Patient3	2	ILP	0.90	0.05	2.0
E-MTAB-6149	Patient4	11	ILP	0.90	0.05	2.0
E-MTAB-6149	Patient5	6	ILP	0.90	0.05	2.0
E-MTAB-6149	Patient1	2	ILP	0.90	0.05	2.0
E-MTAB-6149	Patient2	3	ILP	0.90	0.05	2.0
E-MTAB-6149	Patient3	2	ILP	0.90	0.05	2.0
E-MTAB-6149	Patient4	14	ILP	0.90	0.05	2.0
E-MTAB-6149	Patient5	4	ILP	0.90	0.05	2.0
E-MTAB-6149	Patient1	2	ILP	0.90	0.05	2.0
E-MTAB-6149	Patient2	3	ILP	0.90	0.05	2.0
E-MTAB-6149	Patient3	2	ILP	0.90	0.05	2.0
E-MTAB-6149	Patient4	14	ILP	0.90	0.05	2.0
E-MTAB-6149	Patient5	4	ILP	0.90	0.05	2.0
E-MTAB-6149	Patient1	2	ILP	0.90	0.05	2.0
E-MTAB-6149	Patient2	3	ILP	0.90	0.05	2.0
E-MTAB-6149	Patient3	2	ILP	0.90	0.05	2.0
E-MTAB-6149	Patient4	14	ILP	0.90	0.05	2.0
E-MTAB-6149	Patient5	4	ILP	0.90	0.05	2.0
E-MTAB-6149	Patient1	2	ILP	0.90	0.05	2.0
E-MTAB-6149	Patient2	3	ILP	0.90	0.05	2.0
E-MTAB-6149	Patient3	2	ILP	0.90	0.05	2.0
E-MTAB-6149	Patient4	22	ILP	0.90	0.05	2.0
E-MTAB-6149	Patient5	6	ILP	0.90	0.05	2.0
E-MTAB-6149	Patient1	2	ILP	0.90	0.05	2.0
E-MTAB-6149	Patient2	3	ILP	0.90	0.05	2.0
E-MTAB-6149	Patient3	2	ILP	0.90	0.05	2.0
E-MTAB-6149	Patient4	18	ILP	0.90	0.05	2.0
E-MTAB-6149	Patient5	4	ILP	0.90	0.05	2.0
E-MTAB-6149	Patient1	2	ILP	0.90	0.05	2.0
E-MTAB-6149	Patient2	3	ILP	0.90	0.05	2.0
E-MTAB-6149	Patient3	2	ILP	0.90	0.05	2.0
E-MTAB-6149	Patient4	7	ILP	0.90	0.05	2.0
E-MTAB-6149	Patient5	3	ILP	0.90	0.05	2.0
E-MTAB-6149	Patient1	2	ILP	0.90	0.05	2.0
E-MTAB-6149	Patient2	3	ILP	0.90	0.05	2.0
E-MTAB-6149	Patient3	2	ILP	0.90	0.05	2.0
E-MTAB-6149	Patient4	17	ILP	0.90	0.05	2.0
E-MTAB-6149	Patient5	3	ILP	0.90	0.05	2.0
E-MTAB-6149	Patient1	2	ILP	0.90	0.05	2.0
E-MTAB-6149	Patient2	3	ILP	0.90	0.05	2.0
E-MTAB-6149	Patient3	2	ILP	0.90	0.05	2.0
E-MTAB-6149	Patient4	12	ILP	0.90	0.05	2.0
E-MTAB-6149	Patient5	3	ILP	0.90	0.05	2.0
E-MTAB-6149	Patient1	2	ILP	0.90	0.05	2.0
E-MTAB-6149	Patient2	3	ILP	0.90	0.05	2.0
E-MTAB-6149	Patient3	2	ILP	0.90	0.05	2.0
E-MTAB-6149	Patient4	17	ILP	0.90	0.05	2.0
E-MTAB-6149	Patient5	4	ILP	0.90	0.05	2.0
E-MTAB-6149	Patient1	2	ILP	0.90	0.05	2.0
E-MTAB-6149	Patient2	3	ILP	0.90	0.05	2.0
E-MTAB-6149	Patient3	2	ILP	0.90	0.05	2.0
E-MTAB-6149	Patient4	20	ILP	0.90	0.05	2.0
E-MTAB-6149	Patient5	3	ILP	0.90	0.05	2.0
E-MTAB-6149	Patient1	2	ILP	0.90	0.05	2.0
E-MTAB-6149	Patient2	3	ILP	0.90	0.05	2.0
E-MTAB-6149	Patient3	2	ILP	0.90	0.05	2.0
E-MTAB-6149	Patient4	13	ILP	0.90	0.05	2.0
E-MTAB-6149	Patient5	4	ILP	0.90	0.05	2.0
E-MTAB-6149	Patient1	2	ILP	0.90	0.05	2.0
E-MTAB-6149	Patient2	3	ILP	0.90	0.05	2.0
E-MTAB-6149	Patient3	2	ILP	0.90	0.05	2.0
E-MTAB-6149	Patient4	13	ILP	0.90	0.05	2.0
E-MTAB-6149	Patient5	3	ILP	0.90	0.05	2.0
E-MTAB-6149	Patient1	2	ILP	0.90	0.05	2.0
E-MTAB-6149	Patient2	3	ILP	0.90	0.05	2.0
E-MTAB-6149	Patient3	2	ILP	0.90	0.05	2.0
E-MTAB-6149	Patient4	21	ILP	0.90	0.05	2.0
E-MTAB-6149	Patient5	5	ILP	0.90	0.05	2.0
E-MTAB-6149	Patient1	2	ILP	0.90	0.05	2.0
E-MTAB-6149	Patient2	3	ILP	0.90	0.05	2.0
E-MTAB-6149	Patient3	2	ILP	0.90	0.05	2.0
E-MTAB-6149	Patient4	15	ILP	0.90	0.05	2.0
E-MTAB-6149	Patient5	3	ILP	0.90	0.05	2.0
E-MTAB-6149	Patient1	2	ILP	0.90	0.05	2.0
E-MTAB-6149	Patient2	3	ILP	0.90	0.05	2.0
E-MTAB-6149	Patient3	2	ILP	0.90	0.05	2.0
E-MTAB-6149	Patient4	12	ILP	0.90	0.05	2.0
E-MTAB-6149	Patient5	6	ILP	0.90	0.05	2.0
E-MTAB-6149	Patient1	2	ILP	0.90	0.05	2.0
E-MTAB-6149	Patient2	3	ILP	0.90	0.05	2.0
E-MTAB-6149	Patient3	2	ILP	0.90	0.05	2.0
E-MTAB-6149	Patient4	17	ILP	0.90	0.05	2.0
E-MTAB-6149	Patient5	4	ILP	0.90	0.05	2.0
E-MTAB-6149	Patient1	2	ILP	0.90	0.05	2.0
E-MTAB-6149	Patient2	3	ILP	0.90	0.05	2.0
E-MTAB-6149	Patient3	2	ILP	0.90	0.05	2.0
E-MTAB-6149	Patient4	18	ILP	0.90	0.05	2.0
E-MTAB-6149	Patient5 3	ILP	0.90	0.05	2.0
E-MTAB-6149	Patient1	2	ILP	0.80	0.10	2.0
E-MTAB-6149	Patient2	2	ILP	0.80	0.10	2.0
E-MTAB-6149	Patient3	1	ILP	0.80	0.10	2.0
E-MTAB-6149	Patient4	6	ILP	0.80	0.10	2.0
E-MTAB-6149	Patient5	2	ILP	0.80	0.10	2.0
E-MTAB-6149	Patient1	2	ILP	0.80	0.10	2.0
E-MTAB-6149	Patient2	2	ILP	0.80	0.10	2.0
E-MTAB-6149	Patient3	1	ILP	0.80	0.10	2.0
E-MTAB-6149	Patient4	7	ILP	0.80	0.10	2.0
E-MTAB-6149	Patient5	2	ILP	0.80	0.10	2.0
E-MTAB-6149	Patient1	2	ILP	0.80	0.10	2.0
E-MTAB-6149	Patient2	2	ILP	0.80	0.10	2.0
E-MTAB-6149	Patient3	2	ILP	0.80	0.10	2.0
E-MTAB-6149	Patient4	6	ILP	0.80	0.10	2.0
E-MTAB-6149	Patient5	2	ILP	0.80	0.10	2.0
E-MTAB-6149	Patient1	2	ILP	0.80	0.10	2.0
E-MTAB-6149	Patient2	2	ILP	0.80	0.10	2.0
E-MTAB-6149	Patient3	2	ILP	0.80	0.10	2.0
E-MTAB-6149	Patient4	7	ILP	0.80	0.10	2.0
E-MTAB-6149	Patient5	2	ILP	0.80	0.10	2.0
E-MTAB-6149	Patient1	2	ILP	0.80	0.10	2.0
E-MTAB-6149	Patient2	2	ILP	0.80	0.10	2.0
E-MTAB-6149	Patient3	2	ILP	0.80	0.10	2.0
E-MTAB-6149	Patient4	7	ILP	0.80	0.10	2.0
E-MTAB-6149	Patient5	2	ILP	0.80	0.10	2.0
E-MTAB-6149	Patient1	2	ILP	0.80	0.10	2.0
E-MTAB-6149	Patient2	2	ILP	0.80	0.10	2.0
E-MTAB-6149	Patient3	1	ILP	0.80	0.10	2.0
E-MTAB-6149	Patient4	7	ILP	0.80	0.10	2.0
E-MTAB-6149	Patient5	1	ILP	0.80	0.10	2.0
E-MTAB-6149	Patient1	2	ILP	0.80	0.10	2.0
E-MTAB-6149	Patient2	2	ILP	0.80	0.10	2.0
E-MTAB-6149	Patient3	2	ILP	0.80	0.10	2.0
E-MTAB-6149	Patient4	11	ILP	0.80	0.10	2.0
E-MTAB-6149	Patient5	3	ILP	0.80	0.10	2.0
E-MTAB-6149	Patient1	2	ILP	0.80	0.10	2.0
E-MTAB-6149	Patient2	2	ILP	0.80	0.10	2.0
E-MTAB-6149	Patient3	1	ILP	0.80	0.10	2.0
E-MTAB-6149	Patient4	9	ILP	0.80	0.10	2.0
E-MTAB-6149	Patient5	2	ILP	0.80	0.10	2.0
E-MTAB-6149	Patient1	2	ILP	0.80	0.10	2.0
E-MTAB-6149	Patient2	2	ILP	0.80	0.10	2.0
E-MTAB-6149	Patient3	2	ILP	0.80	0.10	2.0
E-MTAB-6149	Patient4	4	ILP	0.80	0.10	2.0
E-MTAB-6149	Patient5	1	ILP	0.80	0.10	2.0
E-MTAB-6149	Patient1	2	ILP	0.80	0.10	2.0
E-MTAB-6149	Patient2	2	ILP	0.80	0.10	2.0
E-MTAB-6149	Patient3	1	ILP	0.80	0.10	2.0
E-MTAB-6149	Patient4	7	ILP	0.80	0.10	2.0
E-MTAB-6149	Patient5	1	ILP	0.80	0.10	2.0
E-MTAB-6149	Patient1	2	ILP	0.80	0.10	2.0
E-MTAB-6149	Patient2	2	ILP	0.80	0.10	2.0
E-MTAB-6149	Patient3	1	ILP	0.80	0.10	2.0
E-MTAB-6149	Patient4	7	ILP	0.80	0.10	2.0
E-MTAB-6149	Patient5	2	ILP	0.80	0.10	2.0
E-MTAB-6149	Patient1	2	ILP	0.80	0.10	2.0
E-MTAB-6149	Patient2	2	ILP	0.80	0.10	2.0
E-MTAB-6149	Patient3	2	ILP	0.80	0.10	2.0
E-MTAB-6149	Patient4	9	ILP	0.80	0.10	2.0
E-MTAB-6149	Patient5	2	ILP	0.80	0.10	2.0
E-MTAB-6149	Patient1	2	ILP	0.80	0.10	2.0
E-MTAB-6149	Patient2	2	ILP	0.80	0.10	2.0
E-MTAB-6149	Patient3	1	ILP	0.80	0.10	2.0
E-MTAB-6149	Patient4	11	ILP	0.80	0.10	2.0
E-MTAB-6149	Patient5	1	ILP	0.80	0.10	2.0
E-MTAB-6149	Patient1	2	ILP	0.80	0.10	2.0
E-MTAB-6149	Patient2	2	ILP	0.80	0.10	2.0
E-MTAB-6149	Patient3	2	ILP	0.80	0.10	2.0
E-MTAB-6149	Patient4	6	ILP	0.80	0.10	2.0
E-MTAB-6149	Patient5	2	ILP	0.80	0.10	2.0
E-MTAB-6149	Patient1	2	ILP	0.80	0.10	2.0
E-MTAB-6149	Patient2	2	ILP	0.80	0.10	2.0
E-MTAB-6149	Patient3	1	ILP	0.80	0.10	2.0
E-MTAB-6149	Patient4	6	ILP	0.80	0.10	2.0
E-MTAB-6149	Patient5	2	ILP	0.80	0.10	2.0
E-MTAB-6149	Patient1	2	ILP	0.80	0.10	2.0
E-MTAB-6149	Patient2	2	ILP	0.80	0.10	2.0
E-MTAB-6149	Patient3	1	ILP	0.80	0.10	2.0
E-MTAB-6149	Patient4	11	ILP	0.80	0.10	2.0
E-MTAB-6149	Patient5	2	ILP	0.80	0.10	2.0
E-MTAB-6149	Patient1	2	ILP	0.80	0.10	2.0
E-MTAB-6149	Patient2	2	ILP	0.80	0.10	2.0
E-MTAB-6149	Patient3	2	ILP	0.80	0.10	2.0
E-MTAB-6149	Patient4	8	ILP	0.80	0.10	2.0
E-MTAB-6149	Patient5	2	ILP	0.80	0.10	2.0
E-MTAB-6149	Patient1	2	ILP	0.80	0.10	2.0
E-MTAB-6149	Patient2	2	ILP	0.80	0.10	2.0
E-MTAB-6149	Patient3	1	ILP	0.80	0.10	2.0
E-MTAB-6149	Patient4	6	ILP	0.80	0.10	2.0
E-MTAB-6149	Patient5	2	ILP	0.80	0.10	2.0
E-MTAB-6149	Patient1	2	ILP	0.80	0.10	2.0
E-MTAB-6149	Patient2	2	ILP	0.80	0.10	2.0
E-MTAB-6149	Patient3	2	ILP	0.80	0.10	2.0
E-MTAB-6149	Patient4	9	ILP	0.80	0.10	2.0
E-MTAB-6149	Patient5	1	ILP	0.80	0.10	2.0
E-MTAB-6149	Patient1	2	ILP	0.80	0.10	2.0
E-MTAB-6149	Patient2	2	ILP	0.80	0.10	2.0
E-MTAB-6149	Patient3	2	ILP	0.80	0.10	2.0
E-MTAB-6149	Patient4	9	ILP	0.80	0.10	2.0
E-MTAB-6149	Patient5 1	ILP	0.80	0.10	2.0
GSE103322	HN12	1	ILP	0.90	0.05	2.0
GSE103322	HN13	1	ILP	0.90	0.05	2.0
GSE103322	HN16	2	ILP	0.90	0.05	2.0
GSE103322	HN17	1	ILP	0.90	0.05	2.0
GSE103322	HN18	2	ILP	0.90	0.05	2.0
GSE103322	HN20	1	ILP	0.90	0.05	2.0
GSE103322	HN22	1	ILP	0.90	0.05	2.0
GSE103322	HN24	1	ILP	0.90	0.05	2.0
GSE103322	HN25	2	ILP	0.90	0.05	2.0
GSE103322	HN26	2	ILP	0.90	0.05	2.0
GSE103322	HN28	1	ILP	0.90	0.05	2.0
GSE103322	HN5	1	ILP	0.90	0.05	2.0
GSE103322	HN6	2	ILP	0.90	0.05	2.0
GSE103322	HN12	1	ILP	0.90	0.05	2.0
GSE103322	HN13	1	ILP	0.90	0.05	2.0
GSE103322	HN16	2	ILP	0.90	0.05	2.0
GSE103322	HN17	1	ILP	0.90	0.05	2.0
GSE103322	HN18	2	ILP	0.90	0.05	2.0
GSE103322	HN20	1	ILP	0.90	0.05	2.0
GSE103322	HN22	1	ILP	0.90	0.05	2.0
GSE103322	HN24	1	ILP	0.90	0.05	2.0
GSE103322	HN25	2	ILP	0.90	0.05	2.0
GSE103322	HN26	2	ILP	0.90	0.05	2.0
GSE103322	HN28	1	ILP	0.90	0.05	2.0
GSE103322	HN5	1	ILP	0.90	0.05	2.0
GSE103322	HN6	2	ILP	0.90	0.05	2.0
GSE103322	HN12	1	ILP	0.90	0.05	2.0
GSE103322	HN13	1	ILP	0.90	0.05	2.0
GSE103322	HN16	2	ILP	0.90	0.05	2.0
GSE103322	HN17	1	ILP	0.90	0.05	2.0
GSE103322	HN18	2	ILP	0.90	0.05	2.0
GSE103322	HN20	1	ILP	0.90	0.05	2.0
GSE103322	HN22	1	ILP	0.90	0.05	2.0
GSE103322	HN24	1	ILP	0.90	0.05	2.0
GSE103322	HN25	2	ILP	0.90	0.05	2.0
GSE103322	HN26	2	ILP	0.90	0.05	2.0
GSE103322	HN28	1	ILP	0.90	0.05	2.0
GSE103322	HN5	1	ILP	0.90	0.05	2.0
GSE103322	HN6	2	ILP	0.90	0.05	2.0
GSE103322	HN12	1	ILP	0.90	0.05	2.0
GSE103322	HN13	1	ILP	0.90	0.05	2.0
GSE103322	HN16	2	ILP	0.90	0.05	2.0
GSE103322	HN17	1	ILP	0.90	0.05	2.0
GSE103322	HN18	2	ILP	0.90	0.05	2.0
GSE103322	HN20	1	ILP	0.90	0.05	2.0
GSE103322	HN22	1	ILP	0.90	0.05	2.0
GSE103322	HN24	1	ILP	0.90	0.05	2.0
GSE103322	HN25	2	ILP	0.90	0.05	2.0
GSE103322	HN26	2	ILP	0.90	0.05	2.0
GSE103322	HN28	1	ILP	0.90	0.05	2.0
GSE103322	HN5	1	ILP	0.90	0.05	2.0
GSE103322	HN6	2	ILP	0.90	0.05	2.0
GSE103322	HN12	1	ILP	0.90	0.05	2.0
GSE103322	HN13	1	ILP	0.90	0.05	2.0
GSE103322	HN16	1	ILP	0.90	0.05	2.0
GSE103322	HN17	1	ILP	0.90	0.05	2.0
GSE103322	HN18	2	ILP	0.90	0.05	2.0
GSE103322	HN20	1	ILP	0.90	0.05	2.0
GSE103322	HN22	1	ILP	0.90	0.05	2.0
GSE103322	HN24	1	ILP	0.90	0.05	2.0
GSE103322	HN25	2	ILP	0.90	0.05	2.0
GSE103322	HN26	2	ILP	0.90	0.05	2.0
GSE103322	HN28	1	ILP	0.90	0.05	2.0
GSE103322	HN5	1	ILP	0.90	0.05	2.0
GSE103322	HN6	2	ILP	0.90	0.05	2.0
GSE103322	HN12	1	ILP	0.90	0.05	2.0
GSE103322	HN13	1	ILP	0.90	0.05	2.0
GSE103322	HN16	2	ILP	0.90	0.05	2.0
GSE103322	HN17	1	ILP	0.90	0.05	2.0
GSE103322	HN18	2	ILP	0.90	0.05	2.0
GSE103322	HN20	1	ILP	0.90	0.05	2.0
GSE103322	HN22	1	ILP	0.90	0.05	2.0
GSE103322	HN24	1	ILP	0.90	0.05	2.0
GSE103322	HN25	2	ILP	0.90	0.05	2.0
GSE103322	HN26	2	ILP	0.90	0.05	2.0
GSE103322	HN28	1	ILP	0.90	0.05	2.0
GSE103322	HN5	1	ILP	0.90	0.05	2.0
GSE103322	HN6	2	ILP	0.90	0.05	2.0
GSE103322	HN12	1	ILP	0.90	0.05	2.0
GSE103322	HN13	1	ILP	0.90	0.05	2.0
GSE103322	HN16	2	ILP	0.90	0.05	2.0
GSE103322	HN17	1	ILP	0.90	0.05	2.0
GSE103322	HN18	2	ILP	0.90	0.05	2.0
GSE103322	HN20	1	ILP	0.90	0.05	2.0
GSE103322	HN22	1	ILP	0.90	0.05	2.0
GSE103322	HN24	1	ILP	0.90	0.05	2.0
GSE103322	HN25	2	ILP	0.90	0.05	2.0
GSE103322	HN26	2	ILP	0.90	0.05	2.0
GSE103322	HN28	1	ILP	0.90	0.05	2.0
GSE103322	HN5	1	ILP	0.90	0.05	2.0
GSE103322	HN6	2	ILP	0.90	0.05	2.0
GSE103322	HN12	1	ILP	0.90	0.05	2.0
GSE103322	HN13	1	ILP	0.90	0.05	2.0
GSE103322	HN16	2	ILP	0.90	0.05	2.0
GSE103322	HN17	1	ILP	0.90	0.05	2.0
GSE103322	HN18	2	ILP	0.90	0.05	2.0
GSE103322	HN20	1	ILP	0.90	0.05	2.0
GSE103322	HN22	1	ILP	0.90	0.05	2.0
GSE103322	HN24	1	ILP	0.90	0.05	2.0
GSE103322	HN25	2	ILP	0.90	0.05	2.0
GSE103322	HN26	2	ILP	0.90	0.05	2.0
GSE103322	HN28	1	ILP	0.90	0.05	2.0
GSE103322	HN5	1	ILP	0.90	0.05	2.0
GSE103322	HN6	2	ILP	0.90	0.05	2.0
GSE103322	HN12	1	ILP	0.90	0.05	2.0
GSE103322	HN13	1	ILP	0.90	0.05	2.0
GSE103322	HN16	2	ILP	0.90	0.05	2.0
GSE103322	HN17	1	ILP	0.90	0.05	2.0
GSE103322	HN18	2	ILP	0.90	0.05	2.0
GSE103322	HN20	1	ILP	0.90	0.05	2.0
GSE103322	HN22	1	ILP	0.90	0.05	2.0
GSE103322	HN24	1	ILP	0.90	0.05	2.0
GSE103322	HN25	2	ILP	0.90	0.05	2.0
GSE103322	HN26	1	ILP	0.90	0.05	2.0
GSE103322	HN28	1	ILP	0.90	0.05	2.0
GSE103322	HN5	1	ILP	0.90	0.05	2.0
GSE103322	HN6	2	ILP	0.90	0.05	2.0
GSE103322	HN12	1	ILP	0.90	0.05	2.0
GSE103322	HN13	1	ILP	0.90	0.05	2.0
GSE103322	HN16	2	ILP	0.90	0.05	2.0
GSE103322	HN17	1	ILP	0.90	0.05	2.0
GSE103322	HN18	2	ILP	0.90	0.05	2.0
GSE103322	HN20	1	ILP	0.90	0.05	2.0
GSE103322	HN22	1	ILP	0.90	0.05	2.0
GSE103322	HN24	1	ILP	0.90	0.05	2.0
GSE103322	HN25	2	ILP	0.90	0.05	2.0
GSE103322	HN26	2	ILP	0.90	0.05	2.0
GSE103322	HN28	1	ILP	0.90	0.05	2.0
GSE103322	HN5	1	ILP	0.90	0.05	2.0
GSE103322	HN6	2	ILP	0.90	0.05	2.0
GSE103322	HN12	1	ILP	0.90	0.05	2.0
GSE103322	HN13	1	ILP	0.90	0.05	2.0
GSE103322	HN16	2	ILP	0.90	0.05	2.0
GSE103322	HN17	1	ILP	0.90	0.05	2.0
GSE103322	HN18	2	ILP	0.90	0.05	2.0
GSE103322	HN20	1	ILP	0.90	0.05	2.0
GSE103322	HN22	1	ILP	0.90	0.05	2.0
GSE103322	HN24	1	ILP	0.90	0.05	2.0
GSE103322	HN25	2	ILP	0.90	0.05	2.0
GSE103322	HN26	2	ILP	0.90	0.05	2.0
GSE103322	HN28	1	ILP	0.90	0.05	2.0
GSE103322	HN5	1	ILP	0.90	0.05	2.0
GSE103322	HN6	2	ILP	0.90	0.05	2.0
GSE103322	HN12	1	ILP	0.90	0.05	2.0
GSE103322	HN13	1	ILP	0.90	0.05	2.0
GSE103322	HN16	2	ILP	0.90	0.05	2.0
GSE103322	HN17	1	ILP	0.90	0.05	2.0
GSE103322	HN18	2	ILP	0.90	0.05	2.0
GSE103322	HN20	1	ILP	0.90	0.05	2.0
GSE103322	HN22	1	ILP	0.90	0.05	2.0
GSE103322	HN24	1	ILP	0.90	0.05	2.0
GSE103322	HN25	2	ILP	0.90	0.05	2.0
GSE103322	HN26	2	ILP	0.90	0.05	2.0
GSE103322	HN28	1	ILP	0.90	0.05	2.0
GSE103322	HN5	1	ILP	0.90	0.05	2.0
GSE103322	HN6	2	ILP	0.90	0.05	2.0
GSE103322	HN12	1	ILP	0.90	0.05	2.0
GSE103322	HN13	1	ILP	0.90	0.05	2.0
GSE103322	HN16	2	ILP	0.90	0.05	2.0
GSE103322	HN17	1	ILP	0.90	0.05	2.0
GSE103322	HN18	2	ILP	0.90	0.05	2.0
GSE103322	HN20	1	ILP	0.90	0.05	2.0
GSE103322	HN22	1	ILP	0.90	0.05	2.0
GSE103322	HN24	1	ILP	0.90	0.05	2.0
GSE103322	HN25	2	ILP	0.90	0.05	2.0
GSE103322	HN26	2	ILP	0.90	0.05	2.0
GSE103322	HN28	1	ILP	0.90	0.05	2.0
GSE103322	HN5	1	ILP	0.90	0.05	2.0
GSE103322	HN6	2	ILP	0.90	0.05	2.0
GSE103322	HN12	1	ILP	0.90	0.05	2.0
GSE103322	HN13	1	ILP	0.90	0.05	2.0
GSE103322	HN16	2	ILP	0.90	0.05	2.0
GSE103322	HN17	1	ILP	0.90	0.05	2.0
GSE103322	HN18	2	ILP	0.90	0.05	2.0
GSE103322	HN20	1	ILP	0.90	0.05	2.0
GSE103322	HN22	1	ILP	0.90	0.05	2.0
GSE103322	HN24	1	ILP	0.90	0.05	2.0
GSE103322	HN25	2	ILP	0.90	0.05	2.0
GSE103322	HN26	2	ILP	0.90	0.05	2.0
GSE103322	HN28	1	ILP	0.90	0.05	2.0
GSE103322	HN5	1	ILP	0.90	0.05	2.0
GSE103322	HN6	2	ILP	0.90	0.05	2.0
GSE103322	HN12	1	ILP	0.90	0.05	2.0
GSE103322	HN13	1	ILP	0.90	0.05	2.0
GSE103322	HN16	2	ILP	0.90	0.05	2.0
GSE103322	HN17	1	ILP	0.90	0.05	2.0
GSE103322	HN18	2	ILP	0.90	0.05	2.0
GSE103322	HN20	1	ILP	0.90	0.05	2.0
GSE103322	HN22	1	ILP	0.90	0.05	2.0
GSE103322	HN24	1	ILP	0.90	0.05	2.0
GSE103322	HN25	2	ILP	0.90	0.05	2.0
GSE103322	HN26	2	ILP	0.90	0.05	2.0
GSE103322	HN28	1	ILP	0.90	0.05	2.0
GSE103322	HN5	1	ILP	0.90	0.05	2.0
GSE103322	HN6	2	ILP	0.90	0.05	2.0
GSE103322	HN12	1	ILP	0.90	0.05	2.0
GSE103322	HN13	1	ILP	0.90	0.05	2.0
GSE103322	HN16	2	ILP	0.90	0.05	2.0
GSE103322	HN17	1	ILP	0.90	0.05	2.0
GSE103322	HN18	2	ILP	0.90	0.05	2.0
GSE103322	HN20	1	ILP	0.90	0.05	2.0
GSE103322	HN22	1	ILP	0.90	0.05	2.0
GSE103322	HN24	1	ILP	0.90	0.05	2.0
GSE103322	HN25	2	ILP	0.90	0.05	2.0
GSE103322	HN26	2	ILP	0.90	0.05	2.0
GSE103322	HN28	1	ILP	0.90	0.05	2.0
GSE103322	HN5	1	ILP	0.90	0.05	2.0
GSE103322	HN6	2	ILP	0.90	0.05	2.0
GSE103322	HN12	1	ILP	0.90	0.05	2.0
GSE103322	HN13	1	ILP	0.90	0.05	2.0
GSE103322	HN16	2	ILP	0.90	0.05	2.0
GSE103322	HN17	1	ILP	0.90	0.05	2.0
GSE103322	HN18	2	ILP	0.90	0.05	2.0
GSE103322	HN20	1	ILP	0.90	0.05	2.0
GSE103322	HN22	1	ILP	0.90	0.05	2.0
GSE103322	HN24	1	ILP	0.90	0.05	2.0
GSE103322	HN25	2	ILP	0.90	0.05	2.0
GSE103322	HN26	2	ILP	0.90	0.05	2.0
GSE103322	HN28	1	ILP	0.90	0.05	2.0
GSE103322	HN5	1	ILP	0.90	0.05	2.0
GSE103322	HN6	2	ILP	0.90	0.05	2.0
GSE103322	HN12	1	ILP	0.90	0.05	2.0
GSE103322	HN13	1	ILP	0.90	0.05	2.0
GSE103322	HN16	1	ILP	0.90	0.05	2.0
GSE103322	HN17	1	ILP	0.90	0.05	2.0
GSE103322	HN18	2	ILP	0.90	0.05	2.0
GSE103322	HN20	1	ILP	0.90	0.05	2.0
GSE103322	HN22	1	ILP	0.90	0.05	2.0
GSE103322	HN24	1	ILP	0.90	0.05	2.0
GSE103322	HN25	2	ILP	0.90	0.05	2.0
GSE103322	HN26	2	ILP	0.90	0.05	2.0
GSE103322	HN28	1	ILP	0.90	0.05	2.0
GSE103322	HN5	1	ILP	0.90	0.05	2.0
GSE103322	HN6	2	ILP	0.90	0.05	2.0
GSE103322	HN12	1	ILP	0.90	0.05	2.0
GSE103322	HN13	1	ILP	0.90	0.05	2.0
GSE103322	HN16	2	ILP	0.90	0.05	2.0
GSE103322	HN17	1	ILP	0.90	0.05	2.0
GSE103322	HN18	2	ILP	0.90	0.05	2.0
GSE103322	HN20	1	ILP	0.90	0.05	2.0
GSE103322	HN22	1	ILP	0.90	0.05	2.0
GSE103322	HN24	1	ILP	0.90	0.05	2.0
GSE103322	HN25	2	ILP	0.90	0.05	2.0
GSE103322	HN26	2	ILP	0.90	0.05	2.0
GSE103322	HN28	1	ILP	0.90	0.05	2.0
GSE103322	HN5	1	ILP	0.90	0.05	2.0
GSE103322	HN6	2	ILP	0.90	0.05	2.0
GSE103322	HN12	1	ILP	0.90	0.05	2.0
GSE103322	HN13	1	ILP	0.90	0.05	2.0
GSE103322	HN16	2	ILP	0.90	0.05	2.0
GSE103322	HN17	1	ILP	0.90	0.05	2.0
GSE103322	HN18	2	ILP	0.90	0.05	2.0
GSE103322	HN20	1	ILP	0.90	0.05	2.0
GSE103322	HN22	1	ILP	0.90	0.05	2.0
GSE103322	HN24	1	ILP	0.90	0.05	2.0
GSE103322	HN25	2	ILP	0.90	0.05	2.0
GSE103322	HN26	2	ILP	0.90	0.05	2.0
GSE103322	HN28	1	ILP	0.90	0.05	2.0
GSE103322	HN5	1	ILP	0.90	0.05	2.0
GSE103322	HN6	2	ILP	0.90	0.05	2.0
GSE103322	HN12	1	ILP	0.80	0.10	2.0
GSE103322	HN13	1	ILP	0.80	0.10	2.0
GSE103322	HN16	1	ILP	0.80	0.10	2.0
GSE103322	HN17	1	ILP	0.80	0.10	2.0
GSE103322	HN18	1	ILP	0.80	0.10	2.0
GSE103322	HN20	1	ILP	0.80	0.10	2.0
GSE103322	HN22	1	ILP	0.80	0.10	2.0
GSE103322	HN24	1	ILP	0.80	0.10	2.0
GSE103322	HN25	1	ILP	0.80	0.10	2.0
GSE103322	HN26	1	ILP	0.80	0.10	2.0
GSE103322	HN28	1	ILP	0.80	0.10	2.0
GSE103322	HN5	1	ILP	0.80	0.10	2.0
GSE103322	HN6	1	ILP	0.80	0.10	2.0
GSE103322	HN12	1	ILP	0.80	0.10	2.0
GSE103322	HN13	1	ILP	0.80	0.10	2.0
GSE103322	HN16	1	ILP	0.80	0.10	2.0
GSE103322	HN17	1	ILP	0.80	0.10	2.0
GSE103322	HN18	1	ILP	0.80	0.10	2.0
GSE103322	HN20	1	ILP	0.80	0.10	2.0
GSE103322	HN22	1	ILP	0.80	0.10	2.0
GSE103322	HN24	1	ILP	0.80	0.10	2.0
GSE103322	HN25	1	ILP	0.80	0.10	2.0
GSE103322	HN26	1	ILP	0.80	0.10	2.0
GSE103322	HN28	1	ILP	0.80	0.10	2.0
GSE103322	HN5	1	ILP	0.80	0.10	2.0
GSE103322	HN6	1	ILP	0.80	0.10	2.0
GSE103322	HN12	1	ILP	0.80	0.10	2.0
GSE103322	HN13	1	ILP	0.80	0.10	2.0
GSE103322	HN16	1	ILP	0.80	0.10	2.0
GSE103322	HN17	1	ILP	0.80	0.10	2.0
GSE103322	HN18	1	ILP	0.80	0.10	2.0
GSE103322	HN20	1	ILP	0.80	0.10	2.0
GSE103322	HN22	1	ILP	0.80	0.10	2.0
GSE103322	HN24	1	ILP	0.80	0.10	2.0
GSE103322	HN25	1	ILP	0.80	0.10	2.0
GSE103322	HN26	1	ILP	0.80	0.10	2.0
GSE103322	HN28	1	ILP	0.80	0.10	2.0
GSE103322	HN5	1	ILP	0.80	0.10	2.0
GSE103322	HN6	1	ILP	0.80	0.10	2.0
GSE103322	HN12	1	ILP	0.80	0.10	2.0
GSE103322	HN13	1	ILP	0.80	0.10	2.0
GSE103322	HN16	1	ILP	0.80	0.10	2.0
GSE103322	HN17	1	ILP	0.80	0.10	2.0
GSE103322	HN18	1	ILP	0.80	0.10	2.0
GSE103322	HN20	1	ILP	0.80	0.10	2.0
GSE103322	HN22	1	ILP	0.80	0.10	2.0
GSE103322	HN24	1	ILP	0.80	0.10	2.0
GSE103322	HN25	1	ILP	0.80	0.10	2.0
GSE103322	HN26	1	ILP	0.80	0.10	2.0
GSE103322	HN28	1	ILP	0.80	0.10	2.0
GSE103322	HN5	1	ILP	0.80	0.10	2.0
GSE103322	HN6	1	ILP	0.80	0.10	2.0
GSE103322	HN12	1	ILP	0.80	0.10	2.0
GSE103322	HN13	1	ILP	0.80	0.10	2.0
GSE103322	HN16	1	ILP	0.80	0.10	2.0
GSE103322	HN17	1	ILP	0.80	0.10	2.0
GSE103322	HN18	1	ILP	0.80	0.10	2.0
GSE103322	HN20	1	ILP	0.80	0.10	2.0
GSE103322	HN22	1	ILP	0.80	0.10	2.0
GSE103322	HN24	1	ILP	0.80	0.10	2.0
GSE103322	HN25	1	ILP	0.80	0.10	2.0
GSE103322	HN26	1	ILP	0.80	0.10	2.0
GSE103322	HN28	1	ILP	0.80	0.10	2.0
GSE103322	HN5	1	ILP	0.80	0.10	2.0
GSE103322	HN6	1	ILP	0.80	0.10	2.0
GSE103322	HN12	1	ILP	0.80	0.10	2.0
GSE103322	HN13	1	ILP	0.80	0.10	2.0
GSE103322	HN16	1	ILP	0.80	0.10	2.0
GSE103322	HN17	1	ILP	0.80	0.10	2.0
GSE103322	HN18	1	ILP	0.80	0.10	2.0
GSE103322	HN20	1	ILP	0.80	0.10	2.0
GSE103322	HN22	1	ILP	0.80	0.10	2.0
GSE103322	HN24	1	ILP	0.80	0.10	2.0
GSE103322	HN25	1	ILP	0.80	0.10	2.0
GSE103322	HN26	1	ILP	0.80	0.10	2.0
GSE103322	HN28	1	ILP	0.80	0.10	2.0
GSE103322	HN5	1	ILP	0.80	0.10	2.0
GSE103322	HN6	1	ILP	0.80	0.10	2.0
GSE103322	HN12	1	ILP	0.80	0.10	2.0
GSE103322	HN13	1	ILP	0.80	0.10	2.0
GSE103322	HN16	1	ILP	0.80	0.10	2.0
GSE103322	HN17	1	ILP	0.80	0.10	2.0
GSE103322	HN18	1	ILP	0.80	0.10	2.0
GSE103322	HN20	1	ILP	0.80	0.10	2.0
GSE103322	HN22	1	ILP	0.80	0.10	2.0
GSE103322	HN24	1	ILP	0.80	0.10	2.0
GSE103322	HN25	1	ILP	0.80	0.10	2.0
GSE103322	HN26	1	ILP	0.80	0.10	2.0
GSE103322	HN28	1	ILP	0.80	0.10	2.0
GSE103322	HN5	1	ILP	0.80	0.10	2.0
GSE103322	HN6	1	ILP	0.80	0.10	2.0
GSE103322	HN12	1	ILP	0.80	0.10	2.0
GSE103322	HN13	1	ILP	0.80	0.10	2.0
GSE103322	HN16	1	ILP	0.80	0.10	2.0
GSE103322	HN17	1	ILP	0.80	0.10	2.0
GSE103322	HN18	1	ILP	0.80	0.10	2.0
GSE103322	HN20	1	ILP	0.80	0.10	2.0
GSE103322	HN22	1	ILP	0.80	0.10	2.0
GSE103322	HN24	1	ILP	0.80	0.10	2.0
GSE103322	HN25	1	ILP	0.80	0.10	2.0
GSE103322	HN26	1	ILP	0.80	0.10	2.0
GSE103322	HN28	1	ILP	0.80	0.10	2.0
GSE103322	HN5	1	ILP	0.80	0.10	2.0
GSE103322	HN6	1	ILP	0.80	0.10	2.0
GSE103322	HN12	1	ILP	0.80	0.10	2.0
GSE103322	HN13	1	ILP	0.80	0.10	2.0
GSE103322	HN16	1	ILP	0.80	0.10	2.0
GSE103322	HN17	1	ILP	0.80	0.10	2.0
GSE103322	HN18	1	ILP	0.80	0.10	2.0
GSE103322	HN20	1	ILP	0.80	0.10	2.0
GSE103322	HN22	1	ILP	0.80	0.10	2.0
GSE103322	HN24	1	ILP	0.80	0.10	2.0
GSE103322	HN25	1	ILP	0.80	0.10	2.0
GSE103322	HN26	1	ILP	0.80	0.10	2.0
GSE103322	HN28	1	ILP	0.80	0.10	2.0
GSE103322	HN5	1	ILP	0.80	0.10	2.0
GSE103322	HN6	1	ILP	0.80	0.10	2.0
GSE103322	HN12	1	ILP	0.80	0.10	2.0
GSE103322	HN13	1	ILP	0.80	0.10	2.0
GSE103322	HN16	1	ILP	0.80	0.10	2.0
GSE103322	HN17	1	ILP	0.80	0.10	2.0
GSE103322	HN18	1	ILP	0.80	0.10	2.0
GSE103322	HN20	1	ILP	0.80	0.10	2.0
GSE103322	HN22	1	ILP	0.80	0.10	2.0
GSE103322	HN24	1	ILP	0.80	0.10	2.0
GSE103322	HN25	1	ILP	0.80	0.10	2.0
GSE103322	HN26	1	ILP	0.80	0.10	2.0
GSE103322	HN28	1	ILP	0.80	0.10	2.0
GSE103322	HN5	1	ILP	0.80	0.10	2.0
GSE103322	HN6	1	ILP	0.80	0.10	2.0
GSE103322	HN12	1	ILP	0.80	0.10	2.0
GSE103322	HN13	1	ILP	0.80	0.10	2.0
GSE103322	HN16	1	ILP	0.80	0.10	2.0
GSE103322	HN17	1	ILP	0.80	0.10	2.0
GSE103322	HN18	1	ILP	0.80	0.10	2.0
GSE103322	HN20	1	ILP	0.80	0.10	2.0
GSE103322	HN22	1	ILP	0.80	0.10	2.0
GSE103322	HN24	1	ILP	0.80	0.10	2.0
GSE103322	HN25	1	ILP	0.80	0.10	2.0
GSE103322	HN26	1	ILP	0.80	0.10	2.0
GSE103322	HN28	1	ILP	0.80	0.10	2.0
GSE103322	HN5	1	ILP	0.80	0.10	2.0
GSE103322	HN6	1	ILP	0.80	0.10	2.0
GSE103322	HN12	1	ILP	0.80	0.10	2.0
GSE103322	HN13	1	ILP	0.80	0.10	2.0
GSE103322	HN16	1	ILP	0.80	0.10	2.0
GSE103322	HN17	1	ILP	0.80	0.10	2.0
GSE103322	HN18	1	ILP	0.80	0.10	2.0
GSE103322	HN20	1	ILP	0.80	0.10	2.0
GSE103322	HN22	1	ILP	0.80	0.10	2.0
GSE103322	HN24	1	ILP	0.80	0.10	2.0
GSE103322	HN25	1	ILP	0.80	0.10	2.0
GSE103322	HN26	1	ILP	0.80	0.10	2.0
GSE103322	HN28	1	ILP	0.80	0.10	2.0
GSE103322	HN5	1	ILP	0.80	0.10	2.0
GSE103322	HN6	1	ILP	0.80	0.10	2.0
GSE103322	HN12	1	ILP	0.80	0.10	2.0
GSE103322	HN13	1	ILP	0.80	0.10	2.0
GSE103322	HN16	1	ILP	0.80	0.10	2.0
GSE103322	HN17	1	ILP	0.80	0.10	2.0
GSE103322	HN18	1	ILP	0.80	0.10	2.0
GSE103322	HN20	1	ILP	0.80	0.10	2.0
GSE103322	HN22	1	ILP	0.80	0.10	2.0
GSE103322	HN24	1	ILP	0.80	0.10	2.0
GSE103322	HN25	1	ILP	0.80	0.10	2.0
GSE103322	HN26	1	ILP	0.80	0.10	2.0
GSE103322	HN28	1	ILP	0.80	0.10	2.0
GSE103322	HN5	1	ILP	0.80	0.10	2.0
GSE103322	HN6	1	ILP	0.80	0.10	2.0
GSE103322	HN12	1	ILP	0.80	0.10	2.0
GSE103322	HN13	1	ILP	0.80	0.10	2.0
GSE103322	HN16	1	ILP	0.80	0.10	2.0
GSE103322	HN17	1	ILP	0.80	0.10	2.0
GSE103322	HN18	1	ILP	0.80	0.10	2.0
GSE103322	HN20	1	ILP	0.80	0.10	2.0
GSE103322	HN22	1	ILP	0.80	0.10	2.0
GSE103322	HN24	1	ILP	0.80	0.10	2.0
GSE103322	HN25	1	ILP	0.80	0.10	2.0
GSE103322	HN26	1	ILP	0.80	0.10	2.0
GSE103322	HN28	1	ILP	0.80	0.10	2.0
GSE103322	HN5	1	ILP	0.80	0.10	2.0
GSE103322	HN6	1	ILP	0.80	0.10	2.0
GSE103322	HN12	1	ILP	0.80	0.10	2.0
GSE103322	HN13	1	ILP	0.80	0.10	2.0
GSE103322	HN16	1	ILP	0.80	0.10	2.0
GSE103322	HN17	1	ILP	0.80	0.10	2.0
GSE103322	HN18	1	ILP	0.80	0.10	2.0
GSE103322	HN20	1	ILP	0.80	0.10	2.0
GSE103322	HN22	1	ILP	0.80	0.10	2.0
GSE103322	HN24	1	ILP	0.80	0.10	2.0
GSE103322	HN25	1	ILP	0.80	0.10	2.0
GSE103322	HN26	1	ILP	0.80	0.10	2.0
GSE103322	HN28	1	ILP	0.80	0.10	2.0
GSE103322	HN5	1	ILP	0.80	0.10	2.0
GSE103322	HN6	1	ILP	0.80	0.10	2.0
GSE103322	HN12	1	ILP	0.80	0.10	2.0
GSE103322	HN13	1	ILP	0.80	0.10	2.0
GSE103322	HN16	1	ILP	0.80	0.10	2.0
GSE103322	HN17	1	ILP	0.80	0.10	2.0
GSE103322	HN18	1	ILP	0.80	0.10	2.0
GSE103322	HN20	1	ILP	0.80	0.10	2.0
GSE103322	HN22	1	ILP	0.80	0.10	2.0
GSE103322	HN24	1	ILP	0.80	0.10	2.0
GSE103322	HN25	1	ILP	0.80	0.10	2.0
GSE103322	HN26	1	ILP	0.80	0.10	2.0
GSE103322	HN28	1	ILP	0.80	0.10	2.0
GSE103322	HN5	1	ILP	0.80	0.10	2.0
GSE103322	HN6	1	ILP	0.80	0.10	2.0
GSE103322	HN12	1	ILP	0.80	0.10	2.0
GSE103322	HN13	1	ILP	0.80	0.10	2.0
GSE103322	HN16	1	ILP	0.80	0.10	2.0
GSE103322	HN17	1	ILP	0.80	0.10	2.0
GSE103322	HN18	1	ILP	0.80	0.10	2.0
GSE103322	HN20	1	ILP	0.80	0.10	2.0
GSE103322	HN22	1	ILP	0.80	0.10	2.0
GSE103322	HN24	1	ILP	0.80	0.10	2.0
GSE103322	HN25	1	ILP	0.80	0.10	2.0
GSE103322	HN26	1	ILP	0.80	0.10	2.0
GSE103322	HN28	1	ILP	0.80	0.10	2.0
GSE103322	HN5	1	ILP	0.80	0.10	2.0
GSE103322	HN6	1	ILP	0.80	0.10	2.0
GSE103322	HN12	1	ILP	0.80	0.10	2.0
GSE103322	HN13	1	ILP	0.80	0.10	2.0
GSE103322	HN16	1	ILP	0.80	0.10	2.0
GSE103322	HN17	1	ILP	0.80	0.10	2.0
GSE103322	HN18	1	ILP	0.80	0.10	2.0
GSE103322	HN20	1	ILP	0.80	0.10	2.0
GSE103322	HN22	1	ILP	0.80	0.10	2.0
GSE103322	HN24	1	ILP	0.80	0.10	2.0
GSE103322	HN25	1	ILP	0.80	0.10	2.0
GSE103322	HN26	1	ILP	0.80	0.10	2.0
GSE103322	HN28	1	ILP	0.80	0.10	2.0
GSE103322	HN5	1	ILP	0.80	0.10	2.0
GSE103322	HN6	1	ILP	0.80	0.10	2.0
GSE103322	HN12	1	ILP	0.80	0.10	2.0
GSE103322	HN13	1	ILP	0.80	0.10	2.0
GSE103322	HN16	1	ILP	0.80	0.10	2.0
GSE103322	HN17	1	ILP	0.80	0.10	2.0
GSE103322	HN18	1	ILP	0.80	0.10	2.0
GSE103322	HN20	1	ILP	0.80	0.10	2.0
GSE103322	HN22	1	ILP	0.80	0.10	2.0
GSE103322	HN24	1	ILP	0.80	0.10	2.0
GSE103322	HN25	1	ILP	0.80	0.10	2.0
GSE103322	HN26	1	ILP	0.80	0.10	2.0
GSE103322	HN28	1	ILP	0.80	0.10	2.0
GSE103322	HN5	1	ILP	0.80	0.10	2.0
GSE103322	HN6	1	ILP	0.80	0.10	2.0
GSE103322	HN12	1	ILP	0.80	0.10	2.0
GSE103322	HN13	1	ILP	0.80	0.10	2.0
GSE103322	HN16	1	ILP	0.80	0.10	2.0
GSE103322	HN17	1	ILP	0.80	0.10	2.0
GSE103322	HN18	1	ILP	0.80	0.10	2.0
GSE103322	HN20	1	ILP	0.80	0.10	2.0
GSE103322	HN22	1	ILP	0.80	0.10	2.0
GSE103322	HN24	1	ILP	0.80	0.10	2.0
GSE103322	HN25	1	ILP	0.80	0.10	2.0
GSE103322	HN26	1	ILP	0.80	0.10	2.0
GSE103322	HN28	1	ILP	0.80	0.10	2.0
GSE103322	HN5	1	ILP	0.80	0.10	2.0
GSE103322	HN6	1	ILP	0.80	0.10	2.0
GSE115978	Mel102	3	ILP	0.90	0.05	2.0
GSE115978	Mel103	7	ILP	0.90	0.05	2.0
GSE115978	Mel105	5	ILP	0.90	0.05	2.0
GSE115978	Mel106	18	ILP	0.90	0.05	2.0
GSE115978	Mel110	5	ILP	0.90	0.05	2.0
GSE115978	Mel112	2	ILP	0.90	0.05	2.0
GSE115978	Mel121	2	ILP	0.90	0.05	2.0
GSE115978	Mel128	5	ILP	0.90	0.05	2.0
GSE115978	Mel129pa	13	ILP	0.90	0.05	2.0
GSE115978	Mel194	3	ILP	0.90	0.05	2.0
GSE115978	Mel53	2	ILP	0.90	0.05	2.0
GSE115978	Mel60	2	ILP	0.90	0.05	2.0
GSE115978	Mel71	2	ILP	0.90	0.05	2.0
GSE115978	Mel79	2	ILP	0.90	0.05	2.0
GSE115978	Mel80	1	ILP	0.90	0.05	2.0
GSE115978	Mel81	14	ILP	0.90	0.05	2.0
GSE115978	Mel82	3	ILP	0.90	0.05	2.0
GSE115978	Mel84	1	ILP	0.90	0.05	2.0
GSE115978	Mel88	4	ILP	0.90	0.05	2.0
GSE115978	Mel89	2	ILP	0.90	0.05	2.0
GSE115978	Mel94	1	ILP	0.90	0.05	2.0
GSE115978	Mel98	13	ILP	0.90	0.05	2.0
GSE115978	Mel102	3	ILP	0.90	0.05	2.0
GSE115978	Mel103	7	ILP	0.90	0.05	2.0
GSE115978	Mel105	5	ILP	0.90	0.05	2.0
GSE115978	Mel106	18	ILP	0.90	0.05	2.0
GSE115978	Mel110	5	ILP	0.90	0.05	2.0
GSE115978	Mel112	2	ILP	0.90	0.05	2.0
GSE115978	Mel121	2	ILP	0.90	0.05	2.0
GSE115978	Mel128	5	ILP	0.90	0.05	2.0
GSE115978	Mel129pa	13	ILP	0.90	0.05	2.0
GSE115978	Mel194	3	ILP	0.90	0.05	2.0
GSE115978	Mel53	2	ILP	0.90	0.05	2.0
GSE115978	Mel60	2	ILP	0.90	0.05	2.0
GSE115978	Mel71	2	ILP	0.90	0.05	2.0
GSE115978	Mel79	3	ILP	0.90	0.05	2.0
GSE115978	Mel80	1	ILP	0.90	0.05	2.0
GSE115978	Mel81	14	ILP	0.90	0.05	2.0
GSE115978	Mel82	3	ILP	0.90	0.05	2.0
GSE115978	Mel84	1	ILP	0.90	0.05	2.0
GSE115978	Mel88	4	ILP	0.90	0.05	2.0
GSE115978	Mel89	2	ILP	0.90	0.05	2.0
GSE115978	Mel94	1	ILP	0.90	0.05	2.0
GSE115978	Mel98	13	ILP	0.90	0.05	2.0
GSE115978	Mel102	3	ILP	0.90	0.05	2.0
GSE115978	Mel103	7	ILP	0.90	0.05	2.0
GSE115978	Mel105	5	ILP	0.90	0.05	2.0
GSE115978	Mel106	18	ILP	0.90	0.05	2.0
GSE115978	Mel110	5	ILP	0.90	0.05	2.0
GSE115978	Mel112	2	ILP	0.90	0.05	2.0
GSE115978	Mel121	2	ILP	0.90	0.05	2.0
GSE115978	Mel128	5	ILP	0.90	0.05	2.0
GSE115978	Mel129pa	13	ILP	0.90	0.05	2.0
GSE115978	Mel194	3	ILP	0.90	0.05	2.0
GSE115978	Mel53	2	ILP	0.90	0.05	2.0
GSE115978	Mel60	2	ILP	0.90	0.05	2.0
GSE115978	Mel71	2	ILP	0.90	0.05	2.0
GSE115978	Mel79	3	ILP	0.90	0.05	2.0
GSE115978	Mel80	1	ILP	0.90	0.05	2.0
GSE115978	Mel81	14	ILP	0.90	0.05	2.0
GSE115978	Mel82	3	ILP	0.90	0.05	2.0
GSE115978	Mel84	1	ILP	0.90	0.05	2.0
GSE115978	Mel88	4	ILP	0.90	0.05	2.0
GSE115978	Mel89	2	ILP	0.90	0.05	2.0
GSE115978	Mel94	1	ILP	0.90	0.05	2.0
GSE115978	Mel98	13	ILP	0.90	0.05	2.0
GSE115978	Mel102	3	ILP	0.90	0.05	2.0
GSE115978	Mel103	7	ILP	0.90	0.05	2.0
GSE115978	Mel105	5	ILP	0.90	0.05	2.0
GSE115978	Mel106	18	ILP	0.90	0.05	2.0
GSE115978	Mel110	5	ILP	0.90	0.05	2.0
GSE115978	Mel112	2	ILP	0.90	0.05	2.0
GSE115978	Mel121	2	ILP	0.90	0.05	2.0
GSE115978	Mel128	5	ILP	0.90	0.05	2.0
GSE115978	Mel129pa	13	ILP	0.90	0.05	2.0
GSE115978	Mel194	3	ILP	0.90	0.05	2.0
GSE115978	Mel53	2	ILP	0.90	0.05	2.0
GSE115978	Mel60	2	ILP	0.90	0.05	2.0
GSE115978	Mel71	2	ILP	0.90	0.05	2.0
GSE115978	Mel79	3	ILP	0.90	0.05	2.0
GSE115978	Mel80	1	ILP	0.90	0.05	2.0
GSE115978	Mel81	14	ILP	0.90	0.05	2.0
GSE115978	Mel82	3	ILP	0.90	0.05	2.0
GSE115978	Mel84	1	ILP	0.90	0.05	2.0
GSE115978	Mel88	4	ILP	0.90	0.05	2.0
GSE115978	Mel89	2	ILP	0.90	0.05	2.0
GSE115978	Mel94	1	ILP	0.90	0.05	2.0
GSE115978	Mel98	13	ILP	0.90	0.05	2.0
GSE115978	Mel102	3	ILP	0.90	0.05	2.0
GSE115978	Mel103	7	ILP	0.90	0.05	2.0
GSE115978	Mel105	5	ILP	0.90	0.05	2.0
GSE115978	Mel106	18	ILP	0.90	0.05	2.0
GSE115978	Mel110	5	ILP	0.90	0.05	2.0
GSE115978	Mel112	2	ILP	0.90	0.05	2.0
GSE115978	Mel121	2	ILP	0.90	0.05	2.0
GSE115978	Mel128	5	ILP	0.90	0.05	2.0
GSE115978	Mel129pa	13	ILP	0.90	0.05	2.0
GSE115978	Mel194	3	ILP	0.90	0.05	2.0
GSE115978	Mel53	2	ILP	0.90	0.05	2.0
GSE115978	Mel60	2	ILP	0.90	0.05	2.0
GSE115978	Mel71	2	ILP	0.90	0.05	2.0
GSE115978	Mel79	3	ILP	0.90	0.05	2.0
GSE115978	Mel80	1	ILP	0.90	0.05	2.0
GSE115978	Mel81	14	ILP	0.90	0.05	2.0
GSE115978	Mel82	3	ILP	0.90	0.05	2.0
GSE115978	Mel84	1	ILP	0.90	0.05	2.0
GSE115978	Mel88	4	ILP	0.90	0.05	2.0
GSE115978	Mel89	2	ILP	0.90	0.05	2.0
GSE115978	Mel94	1	ILP	0.90	0.05	2.0
GSE115978	Mel98	13	ILP	0.90	0.05	2.0
GSE115978	Mel102	3	ILP	0.90	0.05	2.0
GSE115978	Mel103	7	ILP	0.90	0.05	2.0
GSE115978	Mel105	5	ILP	0.90	0.05	2.0
GSE115978	Mel106	18	ILP	0.90	0.05	2.0
GSE115978	Mel110	5	ILP	0.90	0.05	2.0
GSE115978	Mel112	2	ILP	0.90	0.05	2.0
GSE115978	Mel121	2	ILP	0.90	0.05	2.0
GSE115978	Mel128	5	ILP	0.90	0.05	2.0
GSE115978	Mel129pa	13	ILP	0.90	0.05	2.0
GSE115978	Mel194	3	ILP	0.90	0.05	2.0
GSE115978	Mel53	2	ILP	0.90	0.05	2.0
GSE115978	Mel60	2	ILP	0.90	0.05	2.0
GSE115978	Mel71	2	ILP	0.90	0.05	2.0
GSE115978	Mel79	2	ILP	0.90	0.05	2.0
GSE115978	Mel80	1	ILP	0.90	0.05	2.0
GSE115978	Mel81	14	ILP	0.90	0.05	2.0
GSE115978	Mel82	3	ILP	0.90	0.05	2.0
GSE115978	Mel84	1	ILP	0.90	0.05	2.0
GSE115978	Mel88	4	ILP	0.90	0.05	2.0
GSE115978	Mel89	2	ILP	0.90	0.05	2.0
GSE115978	Mel94	1	ILP	0.90	0.05	2.0
GSE115978	Mel98	13	ILP	0.90	0.05	2.0
GSE115978	Mel102	3	ILP	0.90	0.05	2.0
GSE115978	Mel103	7	ILP	0.90	0.05	2.0
GSE115978	Mel105	5	ILP	0.90	0.05	2.0
GSE115978	Mel106	18	ILP	0.90	0.05	2.0
GSE115978	Mel110	5	ILP	0.90	0.05	2.0
GSE115978	Mel112	2	ILP	0.90	0.05	2.0
GSE115978	Mel121	2	ILP	0.90	0.05	2.0
GSE115978	Mel128	5	ILP	0.90	0.05	2.0
GSE115978	Mel129pa	13	ILP	0.90	0.05	2.0
GSE115978	Mel194	3	ILP	0.90	0.05	2.0
GSE115978	Mel53	2	ILP	0.90	0.05	2.0
GSE115978	Mel60	2	ILP	0.90	0.05	2.0
GSE115978	Mel71	2	ILP	0.90	0.05	2.0
GSE115978	Mel79	5	ILP	0.90	0.05	2.0
GSE115978	Mel80	1	ILP	0.90	0.05	2.0
GSE115978	Mel81	14	ILP	0.90	0.05	2.0
GSE115978	Mel82	3	ILP	0.90	0.05	2.0
GSE115978	Mel84	1	ILP	0.90	0.05	2.0
GSE115978	Mel88	4	ILP	0.90	0.05	2.0
GSE115978	Mel89	2	ILP	0.90	0.05	2.0
GSE115978	Mel94	1	ILP	0.90	0.05	2.0
GSE115978	Mel98	13	ILP	0.90	0.05	2.0
GSE115978	Mel102	3	ILP	0.90	0.05	2.0
GSE115978	Mel103	7	ILP	0.90	0.05	2.0
GSE115978	Mel105	5	ILP	0.90	0.05	2.0
GSE115978	Mel106	18	ILP	0.90	0.05	2.0
GSE115978	Mel110	5	ILP	0.90	0.05	2.0
GSE115978	Mel112	2	ILP	0.90	0.05	2.0
GSE115978	Mel121	2	ILP	0.90	0.05	2.0
GSE115978	Mel128	5	ILP	0.90	0.05	2.0
GSE115978	Mel129pa	13	ILP	0.90	0.05	2.0
GSE115978	Mel194	3	ILP	0.90	0.05	2.0
GSE115978	Mel53	2	ILP	0.90	0.05	2.0
GSE115978	Mel60	2	ILP	0.90	0.05	2.0
GSE115978	Mel71	2	ILP	0.90	0.05	2.0
GSE115978	Mel79	3	ILP	0.90	0.05	2.0
GSE115978	Mel80	1	ILP	0.90	0.05	2.0
GSE115978	Mel81	14	ILP	0.90	0.05	2.0
GSE115978	Mel82	3	ILP	0.90	0.05	2.0
GSE115978	Mel84	1	ILP	0.90	0.05	2.0
GSE115978	Mel88	4	ILP	0.90	0.05	2.0
GSE115978	Mel89	2	ILP	0.90	0.05	2.0
GSE115978	Mel94	1	ILP	0.90	0.05	2.0
GSE115978	Mel98	13	ILP	0.90	0.05	2.0
GSE115978	Mel102	3	ILP	0.90	0.05	2.0
GSE115978	Mel103	7	ILP	0.90	0.05	2.0
GSE115978	Mel105	5	ILP	0.90	0.05	2.0
GSE115978	Mel106	18	ILP	0.90	0.05	2.0
GSE115978	Mel110	5	ILP	0.90	0.05	2.0
GSE115978	Mel112	2	ILP	0.90	0.05	2.0
GSE115978	Mel121	2	ILP	0.90	0.05	2.0
GSE115978	Mel128	5	ILP	0.90	0.05	2.0
GSE115978	Mel129pa	13	ILP	0.90	0.05	2.0
GSE115978	Mel194	3	ILP	0.90	0.05	2.0
GSE115978	Mel53	2	ILP	0.90	0.05	2.0
GSE115978	Mel60	2	ILP	0.90	0.05	2.0
GSE115978	Mel71	2	ILP	0.90	0.05	2.0
GSE115978	Mel79	3	ILP	0.90	0.05	2.0
GSE115978	Mel80	1	ILP	0.90	0.05	2.0
GSE115978	Mel81	14	ILP	0.90	0.05	2.0
GSE115978	Mel82	3	ILP	0.90	0.05	2.0
GSE115978	Mel84	1	ILP	0.90	0.05	2.0
GSE115978	Mel88	4	ILP	0.90	0.05	2.0
GSE115978	Mel89	2	ILP	0.90	0.05	2.0
GSE115978	Mel94	1	ILP	0.90	0.05	2.0
GSE115978	Mel98	13	ILP	0.90	0.05	2.0
GSE115978	Mel102	3	ILP	0.90	0.05	2.0
GSE115978	Mel103	7	ILP	0.90	0.05	2.0
GSE115978	Mel105	5	ILP	0.90	0.05	2.0
GSE115978	Mel106	18	ILP	0.90	0.05	2.0
GSE115978	Mel110	5	ILP	0.90	0.05	2.0
GSE115978	Mel112	2	ILP	0.90	0.05	2.0
GSE115978	Mel121	2	ILP	0.90	0.05	2.0
GSE115978	Mel128	5	ILP	0.90	0.05	2.0
GSE115978	Mel129pa	13	ILP	0.90	0.05	2.0
GSE115978	Mel194	3	ILP	0.90	0.05	2.0
GSE115978	Mel53	2	ILP	0.90	0.05	2.0
GSE115978	Mel60	2	ILP	0.90	0.05	2.0
GSE115978	Mel71	2	ILP	0.90	0.05	2.0
GSE115978	Mel79	3	ILP	0.90	0.05	2.0
GSE115978	Mel80	1	ILP	0.90	0.05	2.0
GSE115978	Mel81	14	ILP	0.90	0.05	2.0
GSE115978	Mel82	3	ILP	0.90	0.05	2.0
GSE115978	Mel84	1	ILP	0.90	0.05	2.0
GSE115978	Mel88	4	ILP	0.90	0.05	2.0
GSE115978	Mel89	2	ILP	0.90	0.05	2.0
GSE115978	Mel94	1	ILP	0.90	0.05	2.0
GSE115978	Mel98	13	ILP	0.90	0.05	2.0
GSE115978	Mel102	3	ILP	0.90	0.05	2.0
GSE115978	Mel103	7	ILP	0.90	0.05	2.0
GSE115978	Mel105	5	ILP	0.90	0.05	2.0
GSE115978	Mel106	18	ILP	0.90	0.05	2.0
GSE115978	Mel110	5	ILP	0.90	0.05	2.0
GSE115978	Mel112	2	ILP	0.90	0.05	2.0
GSE115978	Mel121	2	ILP	0.90	0.05	2.0
GSE115978	Mel128	5	ILP	0.90	0.05	2.0
GSE115978	Mel129pa	13	ILP	0.90	0.05	2.0
GSE115978	Mel194	3	ILP	0.90	0.05	2.0
GSE115978	Mel53	2	ILP	0.90	0.05	2.0
GSE115978	Mel60	2	ILP	0.90	0.05	2.0
GSE115978	Mel71	2	ILP	0.90	0.05	2.0
GSE115978	Mel79	2	ILP	0.90	0.05	2.0
GSE115978	Mel80	1	ILP	0.90	0.05	2.0
GSE115978	Mel81	14	ILP	0.90	0.05	2.0
GSE115978	Mel82	3	ILP	0.90	0.05	2.0
GSE115978	Mel84	1	ILP	0.90	0.05	2.0
GSE115978	Mel88	4	ILP	0.90	0.05	2.0
GSE115978	Mel89	2	ILP	0.90	0.05	2.0
GSE115978	Mel94	1	ILP	0.90	0.05	2.0
GSE115978	Mel98	13	ILP	0.90	0.05	2.0
GSE115978	Mel102	3	ILP	0.90	0.05	2.0
GSE115978	Mel103	7	ILP	0.90	0.05	2.0
GSE115978	Mel105	5	ILP	0.90	0.05	2.0
GSE115978	Mel106	18	ILP	0.90	0.05	2.0
GSE115978	Mel110	5	ILP	0.90	0.05	2.0
GSE115978	Mel112	2	ILP	0.90	0.05	2.0
GSE115978	Mel121	2	ILP	0.90	0.05	2.0
GSE115978	Mel128	5	ILP	0.90	0.05	2.0
GSE115978	Mel129pa	13	ILP	0.90	0.05	2.0
GSE115978	Mel194	3	ILP	0.90	0.05	2.0
GSE115978	Mel53	2	ILP	0.90	0.05	2.0
GSE115978	Mel60	2	ILP	0.90	0.05	2.0
GSE115978	Mel71	2	ILP	0.90	0.05	2.0
GSE115978	Mel79	2	ILP	0.90	0.05	2.0
GSE115978	Mel80	1	ILP	0.90	0.05	2.0
GSE115978	Mel81	14	ILP	0.90	0.05	2.0
GSE115978	Mel82	3	ILP	0.90	0.05	2.0
GSE115978	Mel84	1	ILP	0.90	0.05	2.0
GSE115978	Mel88	4	ILP	0.90	0.05	2.0
GSE115978	Mel89	2	ILP	0.90	0.05	2.0
GSE115978	Mel94	1	ILP	0.90	0.05	2.0
GSE115978	Mel98	13	ILP	0.90	0.05	2.0
GSE115978	Mel102	3	ILP	0.90	0.05	2.0
GSE115978	Mel103	7	ILP	0.90	0.05	2.0
GSE115978	Mel105	5	ILP	0.90	0.05	2.0
GSE115978	Mel106	18	ILP	0.90	0.05	2.0
GSE115978	Mel110	5	ILP	0.90	0.05	2.0
GSE115978	Mel112	2	ILP	0.90	0.05	2.0
GSE115978	Mel121	2	ILP	0.90	0.05	2.0
GSE115978	Mel128	5	ILP	0.90	0.05	2.0
GSE115978	Mel129pa	13	ILP	0.90	0.05	2.0
GSE115978	Mel194	3	ILP	0.90	0.05	2.0
GSE115978	Mel53	2	ILP	0.90	0.05	2.0
GSE115978	Mel60	2	ILP	0.90	0.05	2.0
GSE115978	Mel71	2	ILP	0.90	0.05	2.0
GSE115978	Mel79	5	ILP	0.90	0.05	2.0
GSE115978	Mel80	1	ILP	0.90	0.05	2.0
GSE115978	Mel81	14	ILP	0.90	0.05	2.0
GSE115978	Mel82	3	ILP	0.90	0.05	2.0
GSE115978	Mel84	1	ILP	0.90	0.05	2.0
GSE115978	Mel88	4	ILP	0.90	0.05	2.0
GSE115978	Mel89	2	ILP	0.90	0.05	2.0
GSE115978	Mel94	1	ILP	0.90	0.05	2.0
GSE115978	Mel98	13	ILP	0.90	0.05	2.0
GSE115978	Mel102	3	ILP	0.90	0.05	2.0
GSE115978	Mel103	7	ILP	0.90	0.05	2.0
GSE115978	Mel105	5	ILP	0.90	0.05	2.0
GSE115978	Mel106	18	ILP	0.90	0.05	2.0
GSE115978	Mel110	5	ILP	0.90	0.05	2.0
GSE115978	Mel112	2	ILP	0.90	0.05	2.0
GSE115978	Mel121	2	ILP	0.90	0.05	2.0
GSE115978	Mel128	5	ILP	0.90	0.05	2.0
GSE115978	Mel129pa	13	ILP	0.90	0.05	2.0
GSE115978	Mel194	3	ILP	0.90	0.05	2.0
GSE115978	Mel53	2	ILP	0.90	0.05	2.0
GSE115978	Mel60	2	ILP	0.90	0.05	2.0
GSE115978	Mel71	2	ILP	0.90	0.05	2.0
GSE115978	Mel79	5	ILP	0.90	0.05	2.0
GSE115978	Mel80	1	ILP	0.90	0.05	2.0
GSE115978	Mel81	14	ILP	0.90	0.05	2.0
GSE115978	Mel82	3	ILP	0.90	0.05	2.0
GSE115978	Mel84	1	ILP	0.90	0.05	2.0
GSE115978	Mel88	4	ILP	0.90	0.05	2.0
GSE115978	Mel89	2	ILP	0.90	0.05	2.0
GSE115978	Mel94	1	ILP	0.90	0.05	2.0
GSE115978	Mel98	13	ILP	0.90	0.05	2.0
GSE115978	Mel102	3	ILP	0.90	0.05	2.0
GSE115978	Mel103	7	ILP	0.90	0.05	2.0
GSE115978	Mel105	5	ILP	0.90	0.05	2.0
GSE115978	Mel106	18	ILP	0.90	0.05	2.0
GSE115978	Mel110	5	ILP	0.90	0.05	2.0
GSE115978	Mel112	2	ILP	0.90	0.05	2.0
GSE115978	Mel121	2	ILP	0.90	0.05	2.0
GSE115978	Mel128	5	ILP	0.90	0.05	2.0
GSE115978	Mel129pa	13	ILP	0.90	0.05	2.0
GSE115978	Mel194	3	ILP	0.90	0.05	2.0
GSE115978	Mel53	2	ILP	0.90	0.05	2.0
GSE115978	Mel60	2	ILP	0.90	0.05	2.0
GSE115978	Mel71	2	ILP	0.90	0.05	2.0
GSE115978	Mel79	3	ILP	0.90	0.05	2.0
GSE115978	Mel80	1	ILP	0.90	0.05	2.0
GSE115978	Mel81	14	ILP	0.90	0.05	2.0
GSE115978	Mel82	3	ILP	0.90	0.05	2.0
GSE115978	Mel84	1	ILP	0.90	0.05	2.0
GSE115978	Mel88	4	ILP	0.90	0.05	2.0
GSE115978	Mel89	2	ILP	0.90	0.05	2.0
GSE115978	Mel94	1	ILP	0.90	0.05	2.0
GSE115978	Mel98	13	ILP	0.90	0.05	2.0
GSE115978	Mel102	3	ILP	0.90	0.05	2.0
GSE115978	Mel103	7	ILP	0.90	0.05	2.0
GSE115978	Mel105	5	ILP	0.90	0.05	2.0
GSE115978	Mel106	18	ILP	0.90	0.05	2.0
GSE115978	Mel110	5	ILP	0.90	0.05	2.0
GSE115978	Mel112	2	ILP	0.90	0.05	2.0
GSE115978	Mel121	2	ILP	0.90	0.05	2.0
GSE115978	Mel128	5	ILP	0.90	0.05	2.0
GSE115978	Mel129pa	13	ILP	0.90	0.05	2.0
GSE115978	Mel194	3	ILP	0.90	0.05	2.0
GSE115978	Mel53	2	ILP	0.90	0.05	2.0
GSE115978	Mel60	2	ILP	0.90	0.05	2.0
GSE115978	Mel71	2	ILP	0.90	0.05	2.0
GSE115978	Mel79	3	ILP	0.90	0.05	2.0
GSE115978	Mel80	1	ILP	0.90	0.05	2.0
GSE115978	Mel81	14	ILP	0.90	0.05	2.0
GSE115978	Mel82	3	ILP	0.90	0.05	2.0
GSE115978	Mel84	1	ILP	0.90	0.05	2.0
GSE115978	Mel88	4	ILP	0.90	0.05	2.0
GSE115978	Mel89	2	ILP	0.90	0.05	2.0
GSE115978	Mel94	1	ILP	0.90	0.05	2.0
GSE115978	Mel98	13	ILP	0.90	0.05	2.0
GSE115978	Mel102	3	ILP	0.90	0.05	2.0
GSE115978	Mel103	7	ILP	0.90	0.05	2.0
GSE115978	Mel105	5	ILP	0.90	0.05	2.0
GSE115978	Mel106	18	ILP	0.90	0.05	2.0
GSE115978	Mel110	5	ILP	0.90	0.05	2.0
GSE115978	Mel112	2	ILP	0.90	0.05	2.0
GSE115978	Mel121	2	ILP	0.90	0.05	2.0
GSE115978	Mel128	5	ILP	0.90	0.05	2.0
GSE115978	Mel129pa	13	ILP	0.90	0.05	2.0
GSE115978	Mel194	3	ILP	0.90	0.05	2.0
GSE115978	Mel53	2	ILP	0.90	0.05	2.0
GSE115978	Mel60	2	ILP	0.90	0.05	2.0
GSE115978	Mel71	2	ILP	0.90	0.05	2.0
GSE115978	Mel79	3	ILP	0.90	0.05	2.0
GSE115978	Mel80	1	ILP	0.90	0.05	2.0
GSE115978	Mel81	14	ILP	0.90	0.05	2.0
GSE115978	Mel82	3	ILP	0.90	0.05	2.0
GSE115978	Mel84	1	ILP	0.90	0.05	2.0
GSE115978	Mel88	4	ILP	0.90	0.05	2.0
GSE115978	Mel89	2	ILP	0.90	0.05	2.0
GSE115978	Mel94	1	ILP	0.90	0.05	2.0
GSE115978	Mel98	13	ILP	0.90	0.05	2.0
GSE115978	Mel102	3	ILP	0.90	0.05	2.0
GSE115978	Mel103	7	ILP	0.90	0.05	2.0
GSE115978	Mel105	5	ILP	0.90	0.05	2.0
GSE115978	Mel106	18	ILP	0.90	0.05	2.0
GSE115978	Mel110	5	ILP	0.90	0.05	2.0
GSE115978	Mel112	2	ILP	0.90	0.05	2.0
GSE115978	Mel121	2	ILP	0.90	0.05	2.0
GSE115978	Mel128	5	ILP	0.90	0.05	2.0
GSE115978	Mel129pa	13	ILP	0.90	0.05	2.0
GSE115978	Mel194	3	ILP	0.90	0.05	2.0
GSE115978	Mel53	2	ILP	0.90	0.05	2.0
GSE115978	Mel60	2	ILP	0.90	0.05	2.0
GSE115978	Mel71	2	ILP	0.90	0.05	2.0
GSE115978	Mel79	4	ILP	0.90	0.05	2.0
GSE115978	Mel80	1	ILP	0.90	0.05	2.0
GSE115978	Mel81	14	ILP	0.90	0.05	2.0
GSE115978	Mel82	3	ILP	0.90	0.05	2.0
GSE115978	Mel84	1	ILP	0.90	0.05	2.0
GSE115978	Mel88	4	ILP	0.90	0.05	2.0
GSE115978	Mel89	2	ILP	0.90	0.05	2.0
GSE115978	Mel94	1	ILP	0.90	0.05	2.0
GSE115978	Mel98	13	ILP	0.90	0.05	2.0
GSE115978	Mel102	3	ILP	0.90	0.05	2.0
GSE115978	Mel103	7	ILP	0.90	0.05	2.0
GSE115978	Mel105	5	ILP	0.90	0.05	2.0
[truncated: 641 more rows]
