# Supplementary material for: The landscape of receptor-mediated precision cancer combination therapy via a single-cell perspective
Source: Nat Commun. 2022 Mar 25;13:1613. doi: 10.1038/s41467-022-29154-2 (PMC8956718; doi:10.1038/s41467-022-29154-2)
Supplement: Supplementary file 3 — Source Data [file 41467_2022_29154_MOESM3_ESM.zip › MadHitter_Source_Data_Figures/Figure4.txt]

dataset patient ITS size algorithm lb ub r #target
GSE103322	HN12	1	ILP	0.80	0.10	2.0	58
GSE103322	HN13	1	ILP	0.80	0.10	2.0	58
GSE103322	HN16	2	ILP	0.80	0.10	2.0	58
GSE103322	HN17	1	ILP	0.80	0.10	2.0	58
GSE103322	HN18	1	ILP	0.80	0.10	2.0	58
GSE103322	HN20	1	ILP	0.80	0.10	2.0	58
GSE103322	HN22	2	ILP	0.80	0.10	2.0	58
GSE103322	HN24	1	ILP	0.80	0.10	2.0	58
GSE103322	HN25	1	ILP	0.80	0.10	2.0	58
GSE103322	HN26	1	ILP	0.80	0.10	2.0	58
GSE103322	HN28	1	ILP	0.80	0.10	2.0	58
GSE103322	HN5	1	ILP	0.80	0.10	2.0	58
GSE103322	HN6	2	ILP	0.80	0.10	2.0	58
GSE103322	HN12	1	ILP	0.80	0.10	2.0	58
GSE103322	HN13	1	ILP	0.80	0.10	2.0	58
GSE103322	HN16	2	ILP	0.80	0.10	2.0	58
GSE103322	HN17	1	ILP	0.80	0.10	2.0	58
GSE103322	HN18	1	ILP	0.80	0.10	2.0	58
GSE103322	HN20	1	ILP	0.80	0.10	2.0	58
GSE103322	HN22	2	ILP	0.80	0.10	2.0	58
GSE103322	HN24	1	ILP	0.80	0.10	2.0	58
GSE103322	HN25	1	ILP	0.80	0.10	2.0	58
GSE103322	HN26	2	ILP	0.80	0.10	2.0	58
GSE103322	HN28	1	ILP	0.80	0.10	2.0	58
GSE103322	HN5	1	ILP	0.80	0.10	2.0	58
GSE103322	HN6	2	ILP	0.80	0.10	2.0	58
GSE103322	HN12	1	ILP	0.80	0.10	2.0	58
GSE103322	HN13	1	ILP	0.80	0.10	2.0	58
GSE103322	HN16	2	ILP	0.80	0.10	2.0	58
GSE103322	HN17	1	ILP	0.80	0.10	2.0	58
GSE103322	HN18	1	ILP	0.80	0.10	2.0	58
GSE103322	HN20	1	ILP	0.80	0.10	2.0	58
GSE103322	HN22	2	ILP	0.80	0.10	2.0	58
GSE103322	HN24	1	ILP	0.80	0.10	2.0	58
GSE103322	HN25	1	ILP	0.80	0.10	2.0	58
GSE103322	HN26	1	ILP	0.80	0.10	2.0	58
GSE103322	HN28	1	ILP	0.80	0.10	2.0	58
GSE103322	HN5	1	ILP	0.80	0.10	2.0	58
GSE103322	HN6	2	ILP	0.80	0.10	2.0	58
GSE103322	HN12	1	ILP	0.80	0.10	2.0	58
GSE103322	HN13	1	ILP	0.80	0.10	2.0	58
GSE103322	HN16	2	ILP	0.80	0.10	2.0	58
GSE103322	HN17	1	ILP	0.80	0.10	2.0	58
GSE103322	HN18	1	ILP	0.80	0.10	2.0	58
GSE103322	HN20	1	ILP	0.80	0.10	2.0	58
GSE103322	HN22	2	ILP	0.80	0.10	2.0	58
GSE103322	HN24	1	ILP	0.80	0.10	2.0	58
GSE103322	HN25	1	ILP	0.80	0.10	2.0	58
GSE103322	HN26	2	ILP	0.80	0.10	2.0	58
GSE103322	HN28	1	ILP	0.80	0.10	2.0	58
GSE103322	HN5	1	ILP	0.80	0.10	2.0	58
GSE103322	HN6	2	ILP	0.80	0.10	2.0	58
GSE103322	HN12	1	ILP	0.80	0.10	2.0	58
GSE103322	HN13	1	ILP	0.80	0.10	2.0	58
GSE103322	HN16	2	ILP	0.80	0.10	2.0	58
GSE103322	HN17	1	ILP	0.80	0.10	2.0	58
GSE103322	HN18	1	ILP	0.80	0.10	2.0	58
GSE103322	HN20	1	ILP	0.80	0.10	2.0	58
GSE103322	HN22	2	ILP	0.80	0.10	2.0	58
GSE103322	HN24	1	ILP	0.80	0.10	2.0	58
GSE103322	HN25	1	ILP	0.80	0.10	2.0	58
GSE103322	HN26	2	ILP	0.80	0.10	2.0	58
GSE103322	HN28	1	ILP	0.80	0.10	2.0	58
GSE103322	HN5	1	ILP	0.80	0.10	2.0	58
GSE103322	HN6	2	ILP	0.80	0.10	2.0	58
GSE103322	HN12	1	ILP	0.80	0.10	2.0	58
GSE103322	HN13	1	ILP	0.80	0.10	2.0	58
GSE103322	HN16	2	ILP	0.80	0.10	2.0	58
GSE103322	HN17	1	ILP	0.80	0.10	2.0	58
GSE103322	HN18	1	ILP	0.80	0.10	2.0	58
GSE103322	HN20	1	ILP	0.80	0.10	2.0	58
GSE103322	HN22	2	ILP	0.80	0.10	2.0	58
GSE103322	HN24	1	ILP	0.80	0.10	2.0	58
GSE103322	HN25	1	ILP	0.80	0.10	2.0	58
GSE103322	HN26	2	ILP	0.80	0.10	2.0	58
GSE103322	HN28	1	ILP	0.80	0.10	2.0	58
GSE103322	HN5	1	ILP	0.80	0.10	2.0	58
GSE103322	HN6	2	ILP	0.80	0.10	2.0	58
GSE103322	HN12	1	ILP	0.80	0.10	2.0	58
GSE103322	HN13	1	ILP	0.80	0.10	2.0	58
GSE103322	HN16	2	ILP	0.80	0.10	2.0	58
GSE103322	HN17	1	ILP	0.80	0.10	2.0	58
GSE103322	HN18	1	ILP	0.80	0.10	2.0	58
GSE103322	HN20	1	ILP	0.80	0.10	2.0	58
GSE103322	HN22	2	ILP	0.80	0.10	2.0	58
GSE103322	HN24	1	ILP	0.80	0.10	2.0	58
GSE103322	HN25	1	ILP	0.80	0.10	2.0	58
GSE103322	HN26	2	ILP	0.80	0.10	2.0	58
GSE103322	HN28	1	ILP	0.80	0.10	2.0	58
GSE103322	HN5	1	ILP	0.80	0.10	2.0	58
GSE103322	HN6	2	ILP	0.80	0.10	2.0	58
GSE103322	HN12	1	ILP	0.80	0.10	2.0	58
GSE103322	HN13	1	ILP	0.80	0.10	2.0	58
GSE103322	HN16	2	ILP	0.80	0.10	2.0	58
GSE103322	HN17	1	ILP	0.80	0.10	2.0	58
GSE103322	HN18	1	ILP	0.80	0.10	2.0	58
GSE103322	HN20	1	ILP	0.80	0.10	2.0	58
GSE103322	HN22	2	ILP	0.80	0.10	2.0	58
GSE103322	HN24	1	ILP	0.80	0.10	2.0	58
GSE103322	HN25	1	ILP	0.80	0.10	2.0	58
GSE103322	HN26	1	ILP	0.80	0.10	2.0	58
GSE103322	HN28	1	ILP	0.80	0.10	2.0	58
GSE103322	HN5	1	ILP	0.80	0.10	2.0	58
GSE103322	HN6	2	ILP	0.80	0.10	2.0	58
GSE103322	HN12	1	ILP	0.80	0.10	2.0	58
GSE103322	HN13	1	ILP	0.80	0.10	2.0	58
GSE103322	HN16	2	ILP	0.80	0.10	2.0	58
GSE103322	HN17	1	ILP	0.80	0.10	2.0	58
GSE103322	HN18	1	ILP	0.80	0.10	2.0	58
GSE103322	HN20	1	ILP	0.80	0.10	2.0	58
GSE103322	HN22	2	ILP	0.80	0.10	2.0	58
GSE103322	HN24	1	ILP	0.80	0.10	2.0	58
GSE103322	HN25	1	ILP	0.80	0.10	2.0	58
GSE103322	HN26	1	ILP	0.80	0.10	2.0	58
GSE103322	HN28	1	ILP	0.80	0.10	2.0	58
GSE103322	HN5	1	ILP	0.80	0.10	2.0	58
GSE103322	HN6	2	ILP	0.80	0.10	2.0	58
GSE103322	HN12	1	ILP	0.80	0.10	2.0	58
GSE103322	HN13	1	ILP	0.80	0.10	2.0	58
GSE103322	HN16	2	ILP	0.80	0.10	2.0	58
GSE103322	HN17	1	ILP	0.80	0.10	2.0	58
GSE103322	HN18	1	ILP	0.80	0.10	2.0	58
GSE103322	HN20	1	ILP	0.80	0.10	2.0	58
GSE103322	HN22	2	ILP	0.80	0.10	2.0	58
GSE103322	HN24	1	ILP	0.80	0.10	2.0	58
GSE103322	HN25	1	ILP	0.80	0.10	2.0	58
GSE103322	HN26	2	ILP	0.80	0.10	2.0	58
GSE103322	HN28	1	ILP	0.80	0.10	2.0	58
GSE103322	HN5	1	ILP	0.80	0.10	2.0	58
GSE103322	HN6	2	ILP	0.80	0.10	2.0	58
GSE103322	HN12	1	ILP	0.80	0.10	2.0	58
GSE103322	HN13	1	ILP	0.80	0.10	2.0	58
GSE103322	HN16	2	ILP	0.80	0.10	2.0	58
GSE103322	HN17	1	ILP	0.80	0.10	2.0	58
GSE103322	HN18	1	ILP	0.80	0.10	2.0	58
GSE103322	HN20	1	ILP	0.80	0.10	2.0	58
GSE103322	HN22	2	ILP	0.80	0.10	2.0	58
GSE103322	HN24	1	ILP	0.80	0.10	2.0	58
GSE103322	HN25	1	ILP	0.80	0.10	2.0	58
GSE103322	HN26	1	ILP	0.80	0.10	2.0	58
GSE103322	HN28	1	ILP	0.80	0.10	2.0	58
GSE103322	HN5	1	ILP	0.80	0.10	2.0	58
GSE103322	HN6	2	ILP	0.80	0.10	2.0	58
GSE103322	HN12	1	ILP	0.80	0.10	2.0	58
GSE103322	HN13	1	ILP	0.80	0.10	2.0	58
GSE103322	HN16	2	ILP	0.80	0.10	2.0	58
GSE103322	HN17	1	ILP	0.80	0.10	2.0	58
GSE103322	HN18	1	ILP	0.80	0.10	2.0	58
GSE103322	HN20	1	ILP	0.80	0.10	2.0	58
GSE103322	HN22	2	ILP	0.80	0.10	2.0	58
GSE103322	HN24	1	ILP	0.80	0.10	2.0	58
GSE103322	HN25	1	ILP	0.80	0.10	2.0	58
GSE103322	HN26	3	ILP	0.80	0.10	2.0	58
GSE103322	HN28	1	ILP	0.80	0.10	2.0	58
GSE103322	HN5	1	ILP	0.80	0.10	2.0	58
GSE103322	HN6	2	ILP	0.80	0.10	2.0	58
GSE103322	HN12	1	ILP	0.80	0.10	2.0	58
GSE103322	HN13	1	ILP	0.80	0.10	2.0	58
GSE103322	HN16	2	ILP	0.80	0.10	2.0	58
GSE103322	HN17	1	ILP	0.80	0.10	2.0	58
GSE103322	HN18	1	ILP	0.80	0.10	2.0	58
GSE103322	HN20	1	ILP	0.80	0.10	2.0	58
GSE103322	HN22	2	ILP	0.80	0.10	2.0	58
GSE103322	HN24	1	ILP	0.80	0.10	2.0	58
GSE103322	HN25	1	ILP	0.80	0.10	2.0	58
GSE103322	HN26	2	ILP	0.80	0.10	2.0	58
GSE103322	HN28	1	ILP	0.80	0.10	2.0	58
GSE103322	HN5	1	ILP	0.80	0.10	2.0	58
GSE103322	HN6	2	ILP	0.80	0.10	2.0	58
GSE103322	HN12	1	ILP	0.80	0.10	2.0	58
GSE103322	HN13	1	ILP	0.80	0.10	2.0	58
GSE103322	HN16	2	ILP	0.80	0.10	2.0	58
GSE103322	HN17	1	ILP	0.80	0.10	2.0	58
GSE103322	HN18	1	ILP	0.80	0.10	2.0	58
GSE103322	HN20	1	ILP	0.80	0.10	2.0	58
GSE103322	HN22	2	ILP	0.80	0.10	2.0	58
GSE103322	HN24	1	ILP	0.80	0.10	2.0	58
GSE103322	HN25	1	ILP	0.80	0.10	2.0	58
GSE103322	HN26	2	ILP	0.80	0.10	2.0	58
GSE103322	HN28	1	ILP	0.80	0.10	2.0	58
GSE103322	HN5	1	ILP	0.80	0.10	2.0	58
GSE103322	HN6	2	ILP	0.80	0.10	2.0	58
GSE103322	HN12	1	ILP	0.80	0.10	2.0	58
GSE103322	HN13	1	ILP	0.80	0.10	2.0	58
GSE103322	HN16	2	ILP	0.80	0.10	2.0	58
GSE103322	HN17	1	ILP	0.80	0.10	2.0	58
GSE103322	HN18	1	ILP	0.80	0.10	2.0	58
GSE103322	HN20	1	ILP	0.80	0.10	2.0	58
GSE103322	HN22	2	ILP	0.80	0.10	2.0	58
GSE103322	HN24	1	ILP	0.80	0.10	2.0	58
GSE103322	HN25	1	ILP	0.80	0.10	2.0	58
GSE103322	HN26	2	ILP	0.80	0.10	2.0	58
GSE103322	HN28	1	ILP	0.80	0.10	2.0	58
GSE103322	HN5	1	ILP	0.80	0.10	2.0	58
GSE103322	HN6	2	ILP	0.80	0.10	2.0	58
GSE103322	HN12	1	ILP	0.80	0.10	2.0	58
GSE103322	HN13	1	ILP	0.80	0.10	2.0	58
GSE103322	HN16	2	ILP	0.80	0.10	2.0	58
GSE103322	HN17	1	ILP	0.80	0.10	2.0	58
GSE103322	HN18	1	ILP	0.80	0.10	2.0	58
GSE103322	HN20	1	ILP	0.80	0.10	2.0	58
GSE103322	HN22	2	ILP	0.80	0.10	2.0	58
GSE103322	HN24	1	ILP	0.80	0.10	2.0	58
GSE103322	HN25	1	ILP	0.80	0.10	2.0	58
GSE103322	HN26	2	ILP	0.80	0.10	2.0	58
GSE103322	HN28	1	ILP	0.80	0.10	2.0	58
GSE103322	HN5	1	ILP	0.80	0.10	2.0	58
GSE103322	HN6	2	ILP	0.80	0.10	2.0	58
GSE103322	HN12	1	ILP	0.80	0.10	2.0	58
GSE103322	HN13	1	ILP	0.80	0.10	2.0	58
GSE103322	HN16	2	ILP	0.80	0.10	2.0	58
GSE103322	HN17	1	ILP	0.80	0.10	2.0	58
GSE103322	HN18	1	ILP	0.80	0.10	2.0	58
GSE103322	HN20	1	ILP	0.80	0.10	2.0	58
GSE103322	HN22	2	ILP	0.80	0.10	2.0	58
GSE103322	HN24	1	ILP	0.80	0.10	2.0	58
GSE103322	HN25	1	ILP	0.80	0.10	2.0	58
GSE103322	HN26	2	ILP	0.80	0.10	2.0	58
GSE103322	HN28	1	ILP	0.80	0.10	2.0	58
GSE103322	HN5	1	ILP	0.80	0.10	2.0	58
GSE103322	HN6	2	ILP	0.80	0.10	2.0	58
GSE103322	HN12	1	ILP	0.80	0.10	2.0	58
GSE103322	HN13	1	ILP	0.80	0.10	2.0	58
GSE103322	HN16	2	ILP	0.80	0.10	2.0	58
GSE103322	HN17	1	ILP	0.80	0.10	2.0	58
GSE103322	HN18	1	ILP	0.80	0.10	2.0	58
GSE103322	HN20	1	ILP	0.80	0.10	2.0	58
GSE103322	HN22	2	ILP	0.80	0.10	2.0	58
GSE103322	HN24	1	ILP	0.80	0.10	2.0	58
GSE103322	HN25	1	ILP	0.80	0.10	2.0	58
GSE103322	HN26	3	ILP	0.80	0.10	2.0	58
GSE103322	HN28	1	ILP	0.80	0.10	2.0	58
GSE103322	HN5	1	ILP	0.80	0.10	2.0	58
GSE103322	HN6	2	ILP	0.80	0.10	2.0	58
GSE103322	HN12	1	ILP	0.80	0.10	2.0	58
GSE103322	HN13	1	ILP	0.80	0.10	2.0	58
GSE103322	HN16	2	ILP	0.80	0.10	2.0	58
GSE103322	HN17	1	ILP	0.80	0.10	2.0	58
GSE103322	HN18	1	ILP	0.80	0.10	2.0	58
GSE103322	HN20	1	ILP	0.80	0.10	2.0	58
GSE103322	HN22	2	ILP	0.80	0.10	2.0	58
GSE103322	HN24	1	ILP	0.80	0.10	2.0	58
GSE103322	HN25	1	ILP	0.80	0.10	2.0	58
GSE103322	HN26	3	ILP	0.80	0.10	2.0	58
GSE103322	HN28	1	ILP	0.80	0.10	2.0	58
GSE103322	HN5	1	ILP	0.80	0.10	2.0	58
GSE103322	HN6	2	ILP	0.80	0.10	2.0	58
GSE103322	HN12	1	ILP	0.80	0.10	2.0	58
GSE103322	HN13	1	ILP	0.80	0.10	2.0	58
GSE103322	HN16	2	ILP	0.80	0.10	2.0	58
GSE103322	HN17	1	ILP	0.80	0.10	2.0	58
GSE103322	HN18	1	ILP	0.80	0.10	2.0	58
GSE103322	HN20	1	ILP	0.80	0.10	2.0	58
GSE103322	HN22	2	ILP	0.80	0.10	2.0	58
GSE103322	HN24	1	ILP	0.80	0.10	2.0	58
GSE103322	HN25	1	ILP	0.80	0.10	2.0	58
GSE103322	HN26	1	ILP	0.80	0.10	2.0	58
GSE103322	HN28	1	ILP	0.80	0.10	2.0	58
GSE103322	HN5	1	ILP	0.80	0.10	2.0	58
GSE103322	HN6	2	ILP	0.80	0.10	2.0	58
GSE118389	PT39	2	ILP	0.80	0.10	2.0	1269
GSE118389	PT84	4	ILP	0.80	0.10	2.0	1269
GSE118389	PT89	2	ILP	0.80	0.10	2.0	1269
GSE118389	PT39	2	ILP	0.80	0.10	2.0	1269
GSE118389	PT84	4	ILP	0.80	0.10	2.0	1269
GSE118389	PT89	2	ILP	0.80	0.10	2.0	1269
GSE118389	PT39	2	ILP	0.80	0.10	2.0	1269
GSE118389	PT84	4	ILP	0.80	0.10	2.0	1269
GSE118389	PT89	2	ILP	0.80	0.10	2.0	1269
GSE118389	PT39	2	ILP	0.80	0.10	2.0	1269
GSE118389	PT84	4	ILP	0.80	0.10	2.0	1269
GSE118389	PT89	2	ILP	0.80	0.10	2.0	1269
GSE118389	PT39	2	ILP	0.80	0.10	2.0	1269
GSE118389	PT84	4	ILP	0.80	0.10	2.0	1269
GSE118389	PT89	2	ILP	0.80	0.10	2.0	1269
GSE118389	PT39	2	ILP	0.80	0.10	2.0	1269
GSE118389	PT84	4	ILP	0.80	0.10	2.0	1269
GSE118389	PT89	2	ILP	0.80	0.10	2.0	1269
GSE118389	PT39	2	ILP	0.80	0.10	2.0	1269
GSE118389	PT84	4	ILP	0.80	0.10	2.0	1269
GSE118389	PT89	2	ILP	0.80	0.10	2.0	1269
GSE118389	PT39	2	ILP	0.80	0.10	2.0	1269
GSE118389	PT84	4	ILP	0.80	0.10	2.0	1269
GSE118389	PT89	2	ILP	0.80	0.10	2.0	1269
GSE118389	PT39	2	ILP	0.80	0.10	2.0	1269
GSE118389	PT84	4	ILP	0.80	0.10	2.0	1269
GSE118389	PT89	2	ILP	0.80	0.10	2.0	1269
GSE118389	PT39	2	ILP	0.80	0.10	2.0	1269
GSE118389	PT84	4	ILP	0.80	0.10	2.0	1269
GSE118389	PT89	2	ILP	0.80	0.10	2.0	1269
GSE118389	PT39	2	ILP	0.80	0.10	2.0	1269
GSE118389	PT84	4	ILP	0.80	0.10	2.0	1269
GSE118389	PT89	2	ILP	0.80	0.10	2.0	1269
GSE118389	PT39	2	ILP	0.80	0.10	2.0	1269
GSE118389	PT84	4	ILP	0.80	0.10	2.0	1269
GSE118389	PT89	2	ILP	0.80	0.10	2.0	1269
GSE118389	PT39	2	ILP	0.80	0.10	2.0	1269
GSE118389	PT84	4	ILP	0.80	0.10	2.0	1269
GSE118389	PT89	2	ILP	0.80	0.10	2.0	1269
GSE118389	PT39	2	ILP	0.80	0.10	2.0	1269
GSE118389	PT84	4	ILP	0.80	0.10	2.0	1269
GSE118389	PT89	2	ILP	0.80	0.10	2.0	1269
GSE118389	PT39	2	ILP	0.80	0.10	2.0	1269
GSE118389	PT84	4	ILP	0.80	0.10	2.0	1269
GSE118389	PT89	2	ILP	0.80	0.10	2.0	1269
GSE118389	PT39	2	ILP	0.80	0.10	2.0	1269
GSE118389	PT84	4	ILP	0.80	0.10	2.0	1269
GSE118389	PT89	2	ILP	0.80	0.10	2.0	1269
GSE118389	PT39	2	ILP	0.80	0.10	2.0	1269
GSE118389	PT84	4	ILP	0.80	0.10	2.0	1269
GSE118389	PT89	2	ILP	0.80	0.10	2.0	1269
GSE118389	PT39	2	ILP	0.80	0.10	2.0	1269
GSE118389	PT84	4	ILP	0.80	0.10	2.0	1269
GSE118389	PT89	2	ILP	0.80	0.10	2.0	1269
GSE118389	PT39	2	ILP	0.80	0.10	2.0	1269
GSE118389	PT84	4	ILP	0.80	0.10	2.0	1269
GSE118389	PT89	2	ILP	0.80	0.10	2.0	1269
GSE118389	PT39	2	ILP	0.80	0.10	2.0	1269
GSE118389	PT84	4	ILP	0.80	0.10	2.0	1269
GSE118389	PT89	2	ILP	0.80	0.10	2.0	1269
GSE118389	PT39	2	ILP	0.80	0.10	2.0	58
GSE118389	PT84	8	ILP	0.80	0.10	2.0	58
GSE118389	PT89	2	ILP	0.80	0.10	2.0	58
GSE118389	PT39	2	ILP	0.80	0.10	2.0	58
GSE118389	PT84	8	ILP	0.80	0.10	2.0	58
GSE118389	PT89	2	ILP	0.80	0.10	2.0	58
GSE118389	PT39	2	ILP	0.80	0.10	2.0	58
GSE118389	PT84	8	ILP	0.80	0.10	2.0	58
GSE118389	PT89	2	ILP	0.80	0.10	2.0	58
GSE118389	PT39	2	ILP	0.80	0.10	2.0	58
GSE118389	PT84	8	ILP	0.80	0.10	2.0	58
GSE118389	PT89	2	ILP	0.80	0.10	2.0	58
GSE118389	PT39	2	ILP	0.80	0.10	2.0	58
GSE118389	PT84	8	ILP	0.80	0.10	2.0	58
GSE118389	PT89	2	ILP	0.80	0.10	2.0	58
GSE118389	PT39	2	ILP	0.80	0.10	2.0	58
GSE118389	PT84	8	ILP	0.80	0.10	2.0	58
GSE118389	PT89	2	ILP	0.80	0.10	2.0	58
GSE118389	PT39	2	ILP	0.80	0.10	2.0	58
GSE118389	PT84	8	ILP	0.80	0.10	2.0	58
GSE118389	PT89	2	ILP	0.80	0.10	2.0	58
GSE118389	PT39	2	ILP	0.80	0.10	2.0	58
GSE118389	PT84	8	ILP	0.80	0.10	2.0	58
GSE118389	PT89	2	ILP	0.80	0.10	2.0	58
GSE118389	PT39	2	ILP	0.80	0.10	2.0	58
GSE118389	PT84	8	ILP	0.80	0.10	2.0	58
GSE118389	PT89	2	ILP	0.80	0.10	2.0	58
GSE118389	PT39	2	ILP	0.80	0.10	2.0	58
GSE118389	PT84	8	ILP	0.80	0.10	2.0	58
GSE118389	PT89	2	ILP	0.80	0.10	2.0	58
GSE118389	PT39	2	ILP	0.80	0.10	2.0	58
GSE118389	PT84	8	ILP	0.80	0.10	2.0	58
GSE118389	PT89	2	ILP	0.80	0.10	2.0	58
GSE118389	PT39	2	ILP	0.80	0.10	2.0	58
GSE118389	PT84	8	ILP	0.80	0.10	2.0	58
GSE118389	PT89	2	ILP	0.80	0.10	2.0	58
GSE118389	PT39	2	ILP	0.80	0.10	2.0	58
GSE118389	PT84	8	ILP	0.80	0.10	2.0	58
GSE118389	PT89	2	ILP	0.80	0.10	2.0	58
GSE118389	PT39	2	ILP	0.80	0.10	2.0	58
GSE118389	PT84	8	ILP	0.80	0.10	2.0	58
GSE118389	PT89	2	ILP	0.80	0.10	2.0	58
GSE118389	PT39	2	ILP	0.80	0.10	2.0	58
GSE118389	PT84	8	ILP	0.80	0.10	2.0	58
GSE118389	PT89	2	ILP	0.80	0.10	2.0	58
GSE118389	PT39	2	ILP	0.80	0.10	2.0	58
GSE118389	PT84	8	ILP	0.80	0.10	2.0	58
GSE118389	PT89	2	ILP	0.80	0.10	2.0	58
GSE118389	PT39	2	ILP	0.80	0.10	2.0	58
GSE118389	PT84	8	ILP	0.80	0.10	2.0	58
GSE118389	PT89	2	ILP	0.80	0.10	2.0	58
GSE118389	PT39	2	ILP	0.80	0.10	2.0	58
GSE118389	PT84	8	ILP	0.80	0.10	2.0	58
GSE118389	PT89	2	ILP	0.80	0.10	2.0	58
GSE118389	PT39	2	ILP	0.80	0.10	2.0	58
GSE118389	PT84	8	ILP	0.80	0.10	2.0	58
GSE118389	PT89	2	ILP	0.80	0.10	2.0	58
GSE118389	PT39	2	ILP	0.80	0.10	2.0	58
GSE118389	PT84	8	ILP	0.80	0.10	2.0	58
GSE118389	PT89	2	ILP	0.80	0.10	2.0	58
GSE81861	CRC03	1	ILP	0.80	0.10	2.0	1269
GSE81861	CRC04	1	ILP	0.80	0.10	2.0	1269
GSE81861	CRC05	1	ILP	0.80	0.10	2.0	1269
GSE81861	CRC06	1	ILP	0.80	0.10	2.0	1269
GSE81861	CRC08	2	ILP	0.80	0.10	2.0	1269
GSE81861	CRC03	1	ILP	0.80	0.10	2.0	1269
GSE81861	CRC04	1	ILP	0.80	0.10	2.0	1269
GSE81861	CRC05	1	ILP	0.80	0.10	2.0	1269
GSE81861	CRC06	1	ILP	0.80	0.10	2.0	1269
GSE81861	CRC08	2	ILP	0.80	0.10	2.0	1269
GSE81861	CRC03	1	ILP	0.80	0.10	2.0	1269
GSE81861	CRC04	1	ILP	0.80	0.10	2.0	1269
GSE81861	CRC05	1	ILP	0.80	0.10	2.0	1269
GSE81861	CRC06	1	ILP	0.80	0.10	2.0	1269
GSE81861	CRC08	2	ILP	0.80	0.10	2.0	1269
GSE81861	CRC03	1	ILP	0.80	0.10	2.0	1269
GSE81861	CRC04	1	ILP	0.80	0.10	2.0	1269
GSE81861	CRC05	1	ILP	0.80	0.10	2.0	1269
GSE81861	CRC06	1	ILP	0.80	0.10	2.0	1269
GSE81861	CRC08	2	ILP	0.80	0.10	2.0	1269
GSE81861	CRC03	1	ILP	0.80	0.10	2.0	1269
GSE81861	CRC04	1	ILP	0.80	0.10	2.0	1269
GSE81861	CRC05	1	ILP	0.80	0.10	2.0	1269
GSE81861	CRC06	1	ILP	0.80	0.10	2.0	1269
GSE81861	CRC08	2	ILP	0.80	0.10	2.0	1269
GSE81861	CRC03	1	ILP	0.80	0.10	2.0	1269
GSE81861	CRC04	1	ILP	0.80	0.10	2.0	1269
GSE81861	CRC05	1	ILP	0.80	0.10	2.0	1269
GSE81861	CRC06	1	ILP	0.80	0.10	2.0	1269
GSE81861	CRC08	2	ILP	0.80	0.10	2.0	1269
GSE81861	CRC03	1	ILP	0.80	0.10	2.0	1269
GSE81861	CRC04	1	ILP	0.80	0.10	2.0	1269
GSE81861	CRC05	1	ILP	0.80	0.10	2.0	1269
GSE81861	CRC06	1	ILP	0.80	0.10	2.0	1269
GSE81861	CRC08	2	ILP	0.80	0.10	2.0	1269
GSE81861	CRC03	1	ILP	0.80	0.10	2.0	1269
GSE81861	CRC04	1	ILP	0.80	0.10	2.0	1269
GSE81861	CRC05	1	ILP	0.80	0.10	2.0	1269
GSE81861	CRC06	1	ILP	0.80	0.10	2.0	1269
GSE81861	CRC08	2	ILP	0.80	0.10	2.0	1269
GSE81861	CRC03	1	ILP	0.80	0.10	2.0	1269
GSE81861	CRC04	1	ILP	0.80	0.10	2.0	1269
GSE81861	CRC05	1	ILP	0.80	0.10	2.0	1269
GSE81861	CRC06	1	ILP	0.80	0.10	2.0	1269
GSE81861	CRC08	2	ILP	0.80	0.10	2.0	1269
GSE81861	CRC03	1	ILP	0.80	0.10	2.0	1269
GSE81861	CRC04	1	ILP	0.80	0.10	2.0	1269
GSE81861	CRC05	1	ILP	0.80	0.10	2.0	1269
GSE81861	CRC06	1	ILP	0.80	0.10	2.0	1269
GSE81861	CRC08	2	ILP	0.80	0.10	2.0	1269
GSE81861	CRC03	1	ILP	0.80	0.10	2.0	1269
GSE81861	CRC04	1	ILP	0.80	0.10	2.0	1269
GSE81861	CRC05	1	ILP	0.80	0.10	2.0	1269
GSE81861	CRC06	1	ILP	0.80	0.10	2.0	1269
GSE81861	CRC08	2	ILP	0.80	0.10	2.0	1269
GSE81861	CRC03	1	ILP	0.80	0.10	2.0	1269
GSE81861	CRC04	1	ILP	0.80	0.10	2.0	1269
GSE81861	CRC05	1	ILP	0.80	0.10	2.0	1269
GSE81861	CRC06	1	ILP	0.80	0.10	2.0	1269
GSE81861	CRC08	2	ILP	0.80	0.10	2.0	1269
GSE81861	CRC03	1	ILP	0.80	0.10	2.0	1269
GSE81861	CRC04	1	ILP	0.80	0.10	2.0	1269
GSE81861	CRC05	1	ILP	0.80	0.10	2.0	1269
GSE81861	CRC06	1	ILP	0.80	0.10	2.0	1269
GSE81861	CRC08	2	ILP	0.80	0.10	2.0	1269
GSE81861	CRC03	1	ILP	0.80	0.10	2.0	1269
GSE81861	CRC04	1	ILP	0.80	0.10	2.0	1269
GSE81861	CRC05	1	ILP	0.80	0.10	2.0	1269
GSE81861	CRC06	1	ILP	0.80	0.10	2.0	1269
GSE81861	CRC08	2	ILP	0.80	0.10	2.0	1269
GSE81861	CRC03	1	ILP	0.80	0.10	2.0	1269
GSE81861	CRC04	1	ILP	0.80	0.10	2.0	1269
GSE81861	CRC05	1	ILP	0.80	0.10	2.0	1269
GSE81861	CRC06	1	ILP	0.80	0.10	2.0	1269
GSE81861	CRC08	2	ILP	0.80	0.10	2.0	1269
GSE81861	CRC03	1	ILP	0.80	0.10	2.0	1269
GSE81861	CRC04	1	ILP	0.80	0.10	2.0	1269
GSE81861	CRC05	1	ILP	0.80	0.10	2.0	1269
GSE81861	CRC06	1	ILP	0.80	0.10	2.0	1269
GSE81861	CRC08	2	ILP	0.80	0.10	2.0	1269
GSE81861	CRC03	1	ILP	0.80	0.10	2.0	1269
GSE81861	CRC04	1	ILP	0.80	0.10	2.0	1269
GSE81861	CRC05	1	ILP	0.80	0.10	2.0	1269
GSE81861	CRC06	1	ILP	0.80	0.10	2.0	1269
GSE81861	CRC08	2	ILP	0.80	0.10	2.0	1269
GSE81861	CRC03	1	ILP	0.80	0.10	2.0	1269
GSE81861	CRC04	1	ILP	0.80	0.10	2.0	1269
GSE81861	CRC05	1	ILP	0.80	0.10	2.0	1269
GSE81861	CRC06	1	ILP	0.80	0.10	2.0	1269
GSE81861	CRC08	2	ILP	0.80	0.10	2.0	1269
GSE81861	CRC03	1	ILP	0.80	0.10	2.0	1269
GSE81861	CRC04	1	ILP	0.80	0.10	2.0	1269
GSE81861	CRC05	1	ILP	0.80	0.10	2.0	1269
GSE81861	CRC06	1	ILP	0.80	0.10	2.0	1269
GSE81861	CRC08	2	ILP	0.80	0.10	2.0	1269
GSE81861	CRC03	1	ILP	0.80	0.10	2.0	1269
GSE81861	CRC04	1	ILP	0.80	0.10	2.0	1269
GSE81861	CRC05	1	ILP	0.80	0.10	2.0	1269
GSE81861	CRC06	1	ILP	0.80	0.10	2.0	1269
GSE81861	CRC08	2	ILP	0.80	0.10	2.0	1269
GSE81861	CRC03	1	ILP	0.80	0.10	2.0	58
GSE81861	CRC04	1	ILP	0.80	0.10	2.0	58
GSE81861	CRC05	2	ILP	0.80	0.10	2.0	58
GSE81861	CRC06	4	ILP	0.80	0.10	2.0	58
GSE81861	CRC08	3	ILP	0.80	0.10	2.0	58
GSE81861	CRC03	1	ILP	0.80	0.10	2.0	58
GSE81861	CRC04	1	ILP	0.80	0.10	2.0	58
GSE81861	CRC05	2	ILP	0.80	0.10	2.0	58
GSE81861	CRC06	4	ILP	0.80	0.10	2.0	58
GSE81861	CRC08	3	ILP	0.80	0.10	2.0	58
GSE81861	CRC03	1	ILP	0.80	0.10	2.0	58
GSE81861	CRC04	1	ILP	0.80	0.10	2.0	58
GSE81861	CRC05	2	ILP	0.80	0.10	2.0	58
GSE81861	CRC06	4	ILP	0.80	0.10	2.0	58
GSE81861	CRC08	3	ILP	0.80	0.10	2.0	58
GSE81861	CRC03	1	ILP	0.80	0.10	2.0	58
GSE81861	CRC04	1	ILP	0.80	0.10	2.0	58
GSE81861	CRC05	2	ILP	0.80	0.10	2.0	58
GSE81861	CRC06	4	ILP	0.80	0.10	2.0	58
GSE81861	CRC08	3	ILP	0.80	0.10	2.0	58
GSE81861	CRC03	1	ILP	0.80	0.10	2.0	58
GSE81861	CRC04	1	ILP	0.80	0.10	2.0	58
GSE81861	CRC05	2	ILP	0.80	0.10	2.0	58
GSE81861	CRC06	4	ILP	0.80	0.10	2.0	58
GSE81861	CRC08	3	ILP	0.80	0.10	2.0	58
GSE81861	CRC03	1	ILP	0.80	0.10	2.0	58
GSE81861	CRC04	1	ILP	0.80	0.10	2.0	58
GSE81861	CRC05	2	ILP	0.80	0.10	2.0	58
GSE81861	CRC06	4	ILP	0.80	0.10	2.0	58
GSE81861	CRC08	3	ILP	0.80	0.10	2.0	58
GSE81861	CRC03	1	ILP	0.80	0.10	2.0	58
GSE81861	CRC04	1	ILP	0.80	0.10	2.0	58
GSE81861	CRC05	2	ILP	0.80	0.10	2.0	58
GSE81861	CRC06	4	ILP	0.80	0.10	2.0	58
GSE81861	CRC08	3	ILP	0.80	0.10	2.0	58
GSE81861	CRC03	1	ILP	0.80	0.10	2.0	58
GSE81861	CRC04	1	ILP	0.80	0.10	2.0	58
GSE81861	CRC05	2	ILP	0.80	0.10	2.0	58
GSE81861	CRC06	4	ILP	0.80	0.10	2.0	58
GSE81861	CRC08	3	ILP	0.80	0.10	2.0	58
GSE81861	CRC03	1	ILP	0.80	0.10	2.0	58
GSE81861	CRC04	1	ILP	0.80	0.10	2.0	58
GSE81861	CRC05	2	ILP	0.80	0.10	2.0	58
GSE81861	CRC06	4	ILP	0.80	0.10	2.0	58
GSE81861	CRC08	3	ILP	0.80	0.10	2.0	58
GSE81861	CRC03	1	ILP	0.80	0.10	2.0	58
GSE81861	CRC04	1	ILP	0.80	0.10	2.0	58
GSE81861	CRC05	2	ILP	0.80	0.10	2.0	58
GSE81861	CRC06	4	ILP	0.80	0.10	2.0	58
GSE81861	CRC08	3	ILP	0.80	0.10	2.0	58
GSE81861	CRC03	1	ILP	0.80	0.10	2.0	58
GSE81861	CRC04	1	ILP	0.80	0.10	2.0	58
GSE81861	CRC05	2	ILP	0.80	0.10	2.0	58
GSE81861	CRC06	4	ILP	0.80	0.10	2.0	58
GSE81861	CRC08	3	ILP	0.80	0.10	2.0	58
GSE81861	CRC03	1	ILP	0.80	0.10	2.0	58
GSE81861	CRC04	1	ILP	0.80	0.10	2.0	58
GSE81861	CRC05	2	ILP	0.80	0.10	2.0	58
GSE81861	CRC06	4	ILP	0.80	0.10	2.0	58
GSE81861	CRC08	3	ILP	0.80	0.10	2.0	58
GSE81861	CRC03	1	ILP	0.80	0.10	2.0	58
GSE81861	CRC04	1	ILP	0.80	0.10	2.0	58
GSE81861	CRC05	2	ILP	0.80	0.10	2.0	58
GSE81861	CRC06	4	ILP	0.80	0.10	2.0	58
GSE81861	CRC08	3	ILP	0.80	0.10	2.0	58
GSE81861	CRC03	1	ILP	0.80	0.10	2.0	58
GSE81861	CRC04	1	ILP	0.80	0.10	2.0	58
GSE81861	CRC05	2	ILP	0.80	0.10	2.0	58
GSE81861	CRC06	4	ILP	0.80	0.10	2.0	58
GSE81861	CRC08	3	ILP	0.80	0.10	2.0	58
GSE81861	CRC03	1	ILP	0.80	0.10	2.0	58
GSE81861	CRC04	1	ILP	0.80	0.10	2.0	58
GSE81861	CRC05	2	ILP	0.80	0.10	2.0	58
GSE81861	CRC06	4	ILP	0.80	0.10	2.0	58
GSE81861	CRC08	3	ILP	0.80	0.10	2.0	58
GSE81861	CRC03	1	ILP	0.80	0.10	2.0	58
GSE81861	CRC04	1	ILP	0.80	0.10	2.0	58
GSE81861	CRC05	2	ILP	0.80	0.10	2.0	58
GSE81861	CRC06	4	ILP	0.80	0.10	2.0	58
GSE81861	CRC08	3	ILP	0.80	0.10	2.0	58
GSE81861	CRC03	1	ILP	0.80	0.10	2.0	58
GSE81861	CRC04	1	ILP	0.80	0.10	2.0	58
GSE81861	CRC05	2	ILP	0.80	0.10	2.0	58
GSE81861	CRC06	4	ILP	0.80	0.10	2.0	58
GSE81861	CRC08	3	ILP	0.80	0.10	2.0	58
GSE81861	CRC03	1	ILP	0.80	0.10	2.0	58
GSE81861	CRC04	1	ILP	0.80	0.10	2.0	58
GSE81861	CRC05	2	ILP	0.80	0.10	2.0	58
GSE81861	CRC06	4	ILP	0.80	0.10	2.0	58
GSE81861	CRC08	3	ILP	0.80	0.10	2.0	58
GSE81861	CRC03	1	ILP	0.80	0.10	2.0	58
GSE81861	CRC04	1	ILP	0.80	0.10	2.0	58
GSE81861	CRC05	2	ILP	0.80	0.10	2.0	58
GSE81861	CRC06	4	ILP	0.80	0.10	2.0	58
GSE81861	CRC08	3	ILP	0.80	0.10	2.0	58
GSE81861	CRC03	1	ILP	0.80	0.10	2.0	58
GSE81861	CRC04	1	ILP	0.80	0.10	2.0	58
GSE81861	CRC05	2	ILP	0.80	0.10	2.0	58
GSE81861	CRC06	4	ILP	0.80	0.10	2.0	58
GSE81861	CRC08	3	ILP	0.80	0.10	2.0	58
