# Supplementary material for: The landscape of receptor-mediated precision cancer combination therapy via a single-cell perspective
Source: Nat Commun. 2022 Mar 25;13:1613. doi: 10.1038/s41467-022-29154-2 (PMC8956718; doi:10.1038/s41467-022-29154-2)
Supplement: Supplementary file 3 — Source Data [file 41467_2022_29154_MOESM3_ESM.zip › MadHitter_Source_Data_Figures/Figure5.txt]

alpha	ub	brain(GSE84465)	melanoma	head_and_neck	lung
0	0.70	5.55	19	3	6.6
0	0.75	7.4	24.4	4	8.85
0	0.80	10.6	32.8	4.45	10
0	0.85	16.65	41.25	5	13.1
0	0.90	24.45	53	6	18.8
1	0.70	5.25	15	2.05	6.1
1	0.75	7.1	19	2.05	7.1
1	0.80	9.8	27	2.05	9.4
1	0.85	14.5	36	3.05	12.4
1	0.90	22.7	47	4	17.85
2	0.70	5.25	15	2.05	6.1
2	0.75	6.95	17	2.05	7.05
2	0.80	9.8	24	2.05	9.2
2	0.85	14.35	33	3	12.25
2	0.90	21.9	45	4	17.35
3	0.70	5.25	14	2.05	6.1
3	0.75	6.95	17	2.05	7.05
3	0.80	9.8	23	2.05	9.1
3	0.85	14.2	31	3	12.2
3	0.90	21.9	43	4	17.05
4	0.70	5.25	14	2.05	6.1
4	0.75	6.95	17	2.05	7.05
4	0.80	9.8	22	2.05	9.1
4	0.85	14.2	31	3	12.1
4	0.90	21.9	42	4	17.05
5	0.70	5.25	14	2.05	6.1
5	0.75	6.95	17	2.05	7.05
5	0.80	9.8	22	2.05	9.1
5	0.85	14.2	31	3	12.1
5	0.90	21.9	42	4	17.05
