# Supplementary material for: The landscape of receptor-mediated precision cancer combination therapy via a single-cell perspective
Source: Nat Commun. 2022 Mar 25;13:1613. doi: 10.1038/s41467-022-29154-2 (PMC8956718; doi:10.1038/s41467-022-29154-2)
Supplement: Supplementary file 3 — Source Data [file 41467_2022_29154_MOESM3_ESM.zip › MadHitter_Source_Data_Figures/Figure6A_Geneset_GSE118389_cells_250.txt]

Gene	TPM0.25	TPM0.5	TPM1	TPM2	TPM5	TPM10
OR11A1	0	0	20	0	0	0
HTR3B	0	0	20	0	0	0
NPFFR2	0	0	20	0	0	0
IL9R	0	0	20	0	0	0
IL23R	0	0	20	20	20	0
OR51E2	0	0	0	20	0	0
CELSR2	0	0	0	0	0	20
HCAR1	0	0	0	0	20	20
CELSR3	0	0	20	0	0	0
LRP6	0	0	0	0	20	20
FRRS1	0	0	0	0	20	0
KIR3DL2	0	0	20	0	0	0
VN1R2	0	0	20	0	0	0
FCAR	0	0	0	20	0	20
GPR63	0	0	20	0	0	0
IGF1R	0	0	0	0	0	20
CELSR1	0	0	0	0	20	0
GPR152	0	0	20	0	0	0
GPR22	0	0	20	20	0	0
TACR1	0	0	0	20	0	0
TLR10	0	0	0	0	0	20
OR7D2	0	0	20	0	0	0
GRM6	0	0	20	0	0	0
TAS2R46	0	0	20	0	0	0
IL31RA	0	0	20	0	0	0
OR2M2	0	0	20	0	0	0
FFAR4	0	0	0	20	0	0
GPR132	0	0	0	0	20	0
GFRAL	0	0	20	0	0	0
IMPG2	0	0	20	20	0	0
GPR12	0	0	0	20	20	0
GRPR	0	0	20	20	0	0
GABRE	0	0	0	20	0	0
S1PR2	0	0	0	0	0	20
TNFRSF10D	0	0	0	0	20	20
TNFRSF9	0	0	0	20	20	20
QRFPR	0	0	20	20	0	0
TBXA2R	0	0	0	0	20	0
IL12RB2	0	0	0	20	0	0
ALK	0	0	20	0	0	0
MRGPRX3	0	0	20	20	0	0
OPRK1	0	0	20	20	0	0
GRIK3	0	0	0	20	0	0
GPR1	0	0	20	0	0	0
ERBB4	0	0	0	20	20	0
