# Supplementary material for: The landscape of receptor-mediated precision cancer combination therapy via a single-cell perspective
Source: Nat Commun. 2022 Mar 25;13:1613. doi: 10.1038/s41467-022-29154-2 (PMC8956718; doi:10.1038/s41467-022-29154-2)
Supplement: Supplementary file 3 — Source Data [file 41467_2022_29154_MOESM3_ESM.zip › MadHitter_Source_Data_Figures/Figure6B_Geneset_GSE102130_cells_500.txt]

Gene	TPM0.25	TPM0.5	TPM1	TPM2	TPM5	TPM10
GRM6	0	20	15	1	0	0
GABRB1	0	0	13	0	0	0
CHRND	0	7	0	0	0	0
IMPG2	0	12	0	0	0	0
GPR156	0	2	0	0	0	0
RGR	0	0	20	20	1	0
GRIK3	0	0	0	20	0	0
OR2H2	0	20	0	0	0	0
RXFP4	0	6	0	0	0	0
OR2A1	0	1	0	0	0	0
ALK	0	20	20	1	0	0
VIPR2	0	0	0	0	20	15
GPR45	0	1	0	0	0	0
LRP1B	0	0	0	5	0	0
CELSR3	0	20	15	0	0	0
PKDREJ	0	1	0	0	0	0
IL31RA	0	2	0	0	0	0
SORCS3	0	0	19	9	0	0
OR7D2	0	20	0	0	0	0
GPR78	0	5	0	0	0	0
MRGPRE	0	16	0	0	0	0
GRIK2	0	0	0	0	1	0
GALR1	0	20	0	0	0	0
DCC	0	0	18	1	0	0
INSRR	0	1	0	0	0	0
GRIN2B	0	20	0	0	0	0
NTSR1	0	20	0	0	0	0
GLP1R	0	20	0	0	0	0
GPR61	0	17	0	0	0	0
OPRK1	0	12	0	0	0	0
GRIK1	0	0	0	15	0	0
EPHB1	0	0	0	0	0	4
GPR17	0	0	0	0	18	0
OR2C1	0	1	0	0	0	0
TACR1	0	0	0	20	0	1
OR11A1	0	1	0	0	0	0
CHRNB2	0	0	0	19	0	0
PTPRZ1	0	0	0	0	0	20
PTH2R	0	19	0	0	0	0
GRID2	0	0	0	7	0	0
RRH	0	2	0	0	0	0
