# Supplementary material for: The landscape of receptor-mediated precision cancer combination therapy via a single-cell perspective
Source: Nat Commun. 2022 Mar 25;13:1613. doi: 10.1038/s41467-022-29154-2 (PMC8956718; doi:10.1038/s41467-022-29154-2)
Supplement: Supplementary file 3 — Source Data [file 41467_2022_29154_MOESM3_ESM.zip › MadHitter_Source_Data_Figures/Figure6C_GSE84465_gene_pairs.txt]

CNR1_EGFR	0.046167
CNR1_EPHB4	0.024833
CNR1_F2R	0.024833
CNR1_MC1R	0.017667
CNR1_OSMR	0.028000
CNR1_PILRB	0.038500
CNR1_RAMP3	0.024667
CNR1_SLC2A1	0.009667
CNR1_TNFRSF1A	0.007167
EGFR_EPHB4	0.448010
EGFR_F2R	0.202514
EGFR_MC1R	0.047000
EGFR_OSMR	0.251031
EGFR_PILRB	0.421102
EGFR_RAMP3	0.253263
EGFR_SLC2A1	0.062044
EGFR_TNFRSF1A	0.011500
EPHB4_F2R	0.125724
EPHB4_MC1R	0.046167
EPHB4_OSMR	0.106667
EPHB4_PILRB	0.154850
EPHB4_RAMP3	0.141224
EPHB4_SLC2A1	0.028337
EPHB4_TNFRSF1A	0.008333
F2R_MC1R	0.037000
F2R_OSMR	0.045500
F2R_PILRB	0.080871
F2R_RAMP3	0.109942
F2R_SLC2A1	0.014357
F2R_TNFRSF1A	0.009833
MC1R_OSMR	0.037000
MC1R_PILRB	0.037833
MC1R_RAMP3	0.035833
MC1R_SLC2A1	0.003167
MC1R_TNFRSF1A	0.003167
OSMR_PILRB	0.144833
OSMR_RAMP3	0.055357
OSMR_SLC2A1	0.008667
OSMR_TNFRSF1A	0.003333
PILRB_RAMP3	0.086680
PILRB_SLC2A1	0.038520
PILRB_TNFRSF1A	0.008667
RAMP3_SLC2A1	0.011350
RAMP3_TNFRSF1A	0.005333
SLC2A1_TNFRSF1A	0.008333
CNR1_GABRE	0.004000
CNR1_LPAR1	0.004000
EGFR_GABRE	0.035833
EGFR_LPAR1	0.005167
EPHB4_GABRE	0.021000
EPHB4_LPAR1	0.005167
F2R_GABRE	0.025333
F2R_LPAR1	0.005167
GABRE_LPAR1	0.004000
GABRE_PILRB	0.035667
GABRE_RAMP3	0.023333
GABRE_SLC2A1	0.004000
GABRE_TNFRSF1A	0.004000
LPAR1_PILRB	0.005167
LPAR1_RAMP3	0.001833
LPAR1_SLC2A1	0.005167
LPAR1_TNFRSF1A	0.005167
CNR1_EDNRA	0.004167
EDNRA_EGFR	0.055833
EDNRA_EPHB4	0.004500
EDNRA_F2R	0.004500
EDNRA_GABRE	0.002500
EDNRA_LPAR1	0.003333
EDNRA_PILRB	0.014000
EDNRA_SLC2A1	0.008167
EDNRA_TNFRSF1A	0.004500
EDNRA_IL13RA2	0.001000
EDNRA_TACR1	0.000833
EGFR_IL13RA2	0.028333
EGFR_TACR1	0.016344
EPHB4_IL13RA2	0.003000
EPHB4_TACR1	0.014510
F2R_IL13RA2	0.002667
F2R_TACR1	0.002677
IL13RA2_LPAR1	0.001167
IL13RA2_PILRB	0.007167
IL13RA2_SLC2A1	0.001833
IL13RA2_TACR1	0.001167
IL13RA2_TNFRSF1A	0.002167
LPAR1_TACR1	0.001167
PILRB_TACR1	0.003167
SLC2A1_TACR1	0.002000
TACR1_TNFRSF1A	0.001167
EDNRA_MC1R	0.001167
EDNRA_OSMR	0.006167
IL13RA2_RAMP3	0.012167
RAMP3_TACR1	0.002177
CD44_EGFR	0.673235
CD44_P2RY1	0.047372
CD44_PTK7	0.004074
EGFR_P2RY1	0.058539
EGFR_PTK7	0.007574
P2RY1_PTK7	0.002908
CD44_FZD7	0.207402
CD44_RAMP3	0.164582
EGFR_FZD7	0.323263
FZD7_RAMP3	0.057724
FZD7_P2RY1	0.002897
CD163L1_CD44	0.085694
CD163L1_EGFR	0.177694
CD163L1_RAMP3	0.058286
CD44_CHRNA9	0.037416
CHRNA9_EGFR	0.041583
CHRNA9_P2RY1	0.001021
CD44_EDNRA	0.042833
EDNRA_P2RY1	0.001333
P2RY1_RAMP3	0.006855
CD163L1_P2RY1	0.003241
CD44_EPHB4	0.357003
EPHB4_P2RY1	0.039074
CD163L1_DDR1	0.008333
CD163L1_EPHB4	0.096833
CD163L1_IL13RA2	0.001167
CD163L1_MUC1	0.050000
CD163L1_OSMR	0.045167
CD163L1_PILRB	0.106833
CD163L1_SLC20A2	0.050000
DDR1_EGFR	0.069333
DDR1_EPHB4	0.020167
DDR1_IL13RA2	0.006000
DDR1_MUC1	0.009333
DDR1_OSMR	0.050167
DDR1_PILRB	0.011167
DDR1_SLC20A2	0.008333
EGFR_MUC1	0.079361
EGFR_SLC20A2	0.050500
EPHB4_MUC1	0.008833
EPHB4_SLC20A2	0.005167
IL13RA2_MUC1	0.001500
IL13RA2_OSMR	0.009833
IL13RA2_SLC20A2	0.001167
MUC1_OSMR	0.005667
MUC1_PILRB	0.065680
MUC1_SLC20A2	0.050000
OSMR_SLC20A2	0.003667
PILRB_SLC20A2	0.050000
CD163L1_CNR1	0.017333
CNR1_DDR1	0.007000
CNR1_MUC1	0.003167
CNR1_SLC20A2	0.002500
CD163L1_ROBO2	0.000667
DDR1_ROBO2	0.018583
EGFR_ROBO2	0.098818
EPHB4_ROBO2	0.015121
MUC1_ROBO2	0.000667
OSMR_ROBO2	0.014364
PILRB_ROBO2	0.004667
ROBO2_SLC20A2	0.000667
CD163L1_EFNB2	0.051667
CNR1_EFNB2	0.002333
DDR1_EFNB2	0.005167
EFNB2_EGFR	0.079333
EFNB2_EPHB4	0.019333
EFNB2_MUC1	0.047667
EFNB2_PILRB	0.074667
EFNB2_SLC20A2	0.046833
CD163L1_EPHA4	0.044833
CD163L1_PKD1	0.001000
DDR1_EPHA4	0.003167
DDR1_PKD1	0.002833
EFNB2_EPHA4	0.045167
EFNB2_PKD1	0.001000
EGFR_EPHA4	0.047833
EGFR_PKD1	0.047833
EPHA4_MUC1	0.044833
EPHA4_PILRB	0.045167
EPHA4_PKD1	0.000833
EPHA4_SLC20A2	0.044833
MUC1_PKD1	0.001333
PILRB_PKD1	0.003167
PKD1_SLC20A2	0.001000
CD44_DDR1	0.016333
CD44_EFNB2	0.018167
CD44_EPHA4	0.002000
CD44_MUC1	0.001500
CD44_PILRB	0.184184
CD44_SLC20A2	0.001500
EFNB2_IL13RA2	0.001333
EPHA4_IL13RA2	0.001333
CNR1_EPHA4	0.001000
ANTXR1_CD163L1	0.001333
ANTXR1_DDR1	0.002500
ANTXR1_EFNB2	0.000833
ANTXR1_EGFR	0.008000
ANTXR1_EPHA4	0.000333
ANTXR1_MUC1	0.003833
ANTXR1_PILRB	0.002167
ANTXR1_SLC20A2	0.001000
CD44_OSMR	0.091031
EFNB2_ROBO2	0.000500
EPHA4_ROBO2	0.000833
CD163L1_RGMB	0.001000
DDR1_RGMB	0.002833
EFNB2_RGMB	0.000833
EGFR_RGMB	0.008833
EPHA4_RGMB	0.000167
MUC1_RGMB	0.000500
PILRB_RGMB	0.005000
RGMB_SLC20A2	0.000500
ANTXR1_EPHB4	0.002667
ANTXR1_OSMR	0.002000
EPHB4_PKD1	0.003000
OSMR_PKD1	0.036000
EPHB4_RGMB	0.001333
CD44_CHRNB1	0.050000
CD44_MET	0.137843
CHRNB1_EGFR	0.050000
CHRNB1_EPHB4	0.050000
CHRNB1_MET	0.050000
CHRNB1_RAMP3	0.050000
EGFR_MET	0.279510
EPHB4_MET	0.085000
MET_RAMP3	0.114000
CD44_DDR2	0.074500
DDR2_EGFR	0.094000
DDR2_FZD7	0.036000
DDR2_OSMR	0.014000
DDR2_PILRB	0.073333
FZD7_OSMR	0.130031
FZD7_PILRB	0.116854
CD163L1_DDR2	0.013000
CD163L1_FZD7	0.006500
DDR2_EPHB4	0.043500
EPHB4_FZD7	0.056595
CD44_SMO	0.095735
EGFR_SMO	0.145167
FZD7_SMO	0.084527
OSMR_SMO	0.021833
PILRB_SMO	0.104102
CD44_EPHA2	0.049500
EGFR_EPHA2	0.061333
EPHA2_EPHB4	0.011500
EPHA2_FZD7	0.048667
EPHA2_SMO	0.006500
EPHB4_SMO	0.024350
CD163L1_SMO	0.001333
CD163L1_EPHA2	0.001000
CD274_CD44	0.016667
CD274_EGFR	0.017500
CD274_FZD7	0.005333
CD274_PILRB	0.003833
CD274_SMO	0.001667
CD274_DDR2	0.002833
CD274_EPHA2	0.000667
CD44_NPY2R	0.030315
EGFR_NPY2R	0.030481
FZD7_NPY2R	0.010388
NPY2R_PILRB	0.000833
NPY2R_SMO	0.003177
EPHA2_NPY2R	0.000667
DDR2_NPY2R	0.000667
CD44_F2R	0.116313
CD44_PTPRN	0.016187
EGFR_PTPRN	0.032572
F2R_PTPRN	0.016354
FZD7_MET	0.096176
MET_PILRB	0.180176
MET_SMO	0.074010
CD44_FZD5	0.058667
CHRNA9_EPHB4	0.030697
CHRNA9_FZD5	0.014833
EGFR_FZD5	0.069500
EPHB4_FZD5	0.054167
CD44_LGR6	0.099524
CD44_ROBO2	0.083151
CD44_ROR1	0.044500
EGFR_LGR6	0.109024
EGFR_ROR1	0.044833
FZD7_LGR6	0.039354
FZD7_ROBO2	0.047398
FZD7_ROR1	0.024500
LGR6_ROBO2	0.029267
LGR6_ROR1	0.044500
ROBO2_ROR1	0.024167
CD44_PKD1	0.032667
EPHA2_OSMR	0.027167
EPHA2_PKD1	0.026667
FZD7_PKD1	0.042000
CD163L1_HRH1	0.046833
CD163L1_LGR6	0.050000
CD163L1_MRC2	0.050000
CD163L1_NPY2R	0.015500
CD44_HRH1	0.083915
CD44_MRC2	0.050000
EGFR_HRH1	0.165827
EGFR_MRC2	0.050333
EPHB4_HRH1	0.080541
EPHB4_LGR6	0.064687
EPHB4_MRC2	0.050000
EPHB4_NPY2R	0.024444
HRH1_LGR6	0.063524
HRH1_MRC2	0.045000
HRH1_NPY2R	0.020281
LGR6_MRC2	0.050000
LGR6_NPY2R	0.015500
MRC2_NPY2R	0.015500
CD44_INSRR	0.050667
CD44_ITGA2	0.109842
CD44_VIPR2	0.004167
EGFR_INSRR	0.064337
EGFR_ITGA2	0.121675
EGFR_VIPR2	0.004167
FZD7_INSRR	0.016667
FZD7_ITGA2	0.052973
FZD7_VIPR2	0.004167
INSRR_ITGA2	0.050000
INSRR_LGR6	0.008333
INSRR_RAMP3	0.016083
INSRR_VIPR2	0.004167
ITGA2_LGR6	0.020190
ITGA2_RAMP3	0.041359
ITGA2_VIPR2	0.004167
LGR6_RAMP3	0.014667
LGR6_VIPR2	0.004167
RAMP3_VIPR2	0.004167
CD44_FGFR3	0.043750
CD44_GPR45	0.002083
EGFR_FGFR3	0.043750
EGFR_GPR45	0.002083
FGFR3_FZD7	0.002083
FGFR3_GPR45	0.002083
FGFR3_INSRR	0.043750
FGFR3_ITGA2	0.043750
FGFR3_LGR6	0.002083
FZD7_GPR45	0.002083
GPR45_INSRR	0.002083
GPR45_ITGA2	0.002083
GPR45_LGR6	0.002083
CD44_GRIK3	0.002083
EGFR_GRIK3	0.002083
FZD7_GRIK3	0.002083
GRIK3_INSRR	0.002083
GRIK3_ITGA2	0.002083
GRIK3_LGR6	0.002083
GRIK3_RAMP3	0.002083
CNR1_FZD7	0.014833
CNR1_LIFR	0.004833
CNR1_SLC7A1	0.004500
DDR1_FZD7	0.051000
DDR1_LIFR	0.030833
DDR1_SLC7A1	0.037833
EGFR_LIFR	0.048333
EGFR_SLC7A1	0.041667
FZD7_LIFR	0.038333
FZD7_SLC7A1	0.040667
LIFR_OSMR	0.038000
LIFR_SLC7A1	0.031333
OSMR_SLC7A1	0.038833
FZD7_RGMB	0.004500
LIFR_RGMB	0.003500
OSMR_RGMB	0.004500
RGMB_SLC7A1	0.003000
LIFR_PKD1	0.002333
PKD1_SLC7A1	0.001833
LIFR_ROBO2	0.011167
ROBO2_SLC7A1	0.011000
CD44_LIFR	0.002667
CD44_SLC7A1	0.002500
FZD7_IL13RA2	0.014833
IL13RA2_LIFR	0.005333
IL13RA2_SLC7A1	0.004833
ANTXR1_FZD7	0.004833
ANTXR1_LIFR	0.004000
ANTXR1_SLC7A1	0.001500
ADCYAP1R1_CD44	0.001167
ADCYAP1R1_EGFR	0.025500
ADCYAP1R1_IL13RA2	0.013167
ADCYAP1R1_ITGA2	0.003667
ADCYAP1R1_MET	0.024500
ADCYAP1R1_P2RY1	0.006000
ADCYAP1R1_RAMP3	0.009000
ADCYAP1R1_TIGIT	0.001667
CD44_IL13RA2	0.000333
CD44_TIGIT	0.030833
EGFR_TIGIT	0.031500
IL13RA2_ITGA2	0.004667
IL13RA2_MET	0.021167
IL13RA2_P2RY1	0.004500
IL13RA2_TIGIT	0.001000
ITGA2_MET	0.009167
ITGA2_P2RY1	0.001699
ITGA2_TIGIT	0.001167
MET_P2RY1	0.016000
MET_TIGIT	0.006167
P2RY1_TIGIT	0.005000
RAMP3_TIGIT	0.006333
EFNB2_LGR6	0.004667
EFNB2_MET	0.018500
EFNB2_P2RY1	0.009167
EFNB2_RAMP3	0.010000
EFNB2_TIGIT	0.004667
EPHB4_TIGIT	0.024500
LGR6_MET	0.013333
LGR6_P2RY1	0.004667
LGR6_TIGIT	0.005167
APLNR_CNR1	0.000833
APLNR_EFNB2	0.014000
APLNR_EGFR	0.019833
APLNR_EPHB4	0.010333
APLNR_MET	0.016000
APLNR_OSMR	0.018833
APLNR_P2RY1	0.007000
APLNR_PILRB	0.019500
CNR1_MET	0.013500
CNR1_P2RY1	0.000833
EFNB2_OSMR	0.015667
MET_OSMR	0.065333
OSMR_P2RY1	0.008167
P2RY1_PILRB	0.009000
APLNR_IL13RA2	0.001333
APLNR_CD44	0.001333
APLNR_RGMB	0.000667
MET_RGMB	0.004500
P2RY1_RGMB	0.000667
ANTXR1_APLNR	0.000167
ANTXR1_MET	0.005500
ANTXR1_P2RY1	0.000167
ADCYAP1R1_APLNR	0.004167
ADCYAP1R1_CNR1	0.002000
ADCYAP1R1_EPHB4	0.003500
ADCYAP1R1_OSMR	0.014833
ADCYAP1R1_PILRB	0.005833
APLNR_ROBO2	0.000333
MET_ROBO2	0.004000
P2RY1_ROBO2	0.000333
ADCYAP1R1_RGMB	0.000333
ADCYAP1R1_ROBO2	0.000333
CD44_CHRM3	0.000657
CHRM3_EGFR	0.000657
CHRM3_FZD7	0.000657
CHRM3_PILRB	0.000657
CHRM3_SMO	0.000657
CD44_CNR1	0.004000
CNR1_SMO	0.007833
CD44_SLC2A1	0.014010
DDR1_HRH1	0.019333
DDR1_ITGA2	0.014333
DDR1_LGR6	0.005333
DDR1_RAMP3	0.008333
DDR1_SLC2A1	0.019333
EPHB4_ITGA2	0.046599
HRH1_ITGA2	0.025415
HRH1_RAMP3	0.013388
HRH1_SLC2A1	0.043537
ITGA2_SLC2A1	0.015677
LGR6_SLC2A1	0.012007
HRH1_ROBO2	0.014308
ITGA2_ROBO2	0.058985
ROBO2_SLC2A1	0.008087
RAMP3_ROBO2	0.007614
DDR1_NPY2R	0.003250
ITGA2_NPY2R	0.010971
NPY2R_ROBO2	0.005270
NPY2R_SLC2A1	0.003587
ABCC9_CD44	0.001833
ABCC9_CDH1	0.001500
ABCC9_EGFR	0.002344
ABCC9_FZD7	0.001833
ABCC9_SCARF2	0.001833
ABCC9_TIGIT	0.001833
CD44_CDH1	0.002000
CD44_SCARF2	0.002000
CDH1_EGFR	0.002000
CDH1_FZD7	0.002000
CDH1_SCARF2	0.001500
CDH1_TIGIT	0.001500
EGFR_SCARF2	0.002000
FZD7_SCARF2	0.001833
FZD7_TIGIT	0.006167
SCARF2_TIGIT	0.001833
CD44_S1PR3	0.022167
EGFR_S1PR3	0.022333
EPHB4_S1PR3	0.019833
FZD7_S1PR3	0.002500
OSMR_S1PR3	0.021000
PILRB_S1PR3	0.022333
OSMR_TIGIT	0.020000
PILRB_TIGIT	0.023167
S1PR3_TIGIT	0.001167
ADORA1_CD44	0.001833
ADORA1_EGFR	0.001833
ADORA1_FZD7	0.001833
ADORA1_OSMR	0.001333
ADORA1_PILRB	0.001833
ADORA1_TIGIT	0.001000
CD44_GABRE	0.001333
CD44_TPRA1	0.002180
EGFR_TPRA1	0.019347
FZD7_GABRE	0.010500
FZD7_TPRA1	0.013014
GABRE_TIGIT	0.001333
GABRE_TPRA1	0.000667
PILRB_TPRA1	0.000667
TIGIT_TPRA1	0.000667
ABCC9_SMO	0.000844
SCARF2_SMO	0.000333
SMO_TIGIT	0.000333
CD44_MC1R	0.010000
FZD7_MC1R	0.000833
MC1R_S1PR3	0.000333
MC1R_TIGIT	0.000833
CD44_CELSR2	0.001500
CELSR2_EGFR	0.006167
CELSR2_FZD7	0.006167
CELSR2_OSMR	0.005667
CELSR2_PILRB	0.006167
CELSR2_S1PR3	0.000500
CELSR2_TIGIT	0.000667
ADORA1_EPHB4	0.000833
ADORA1_GABRE	0.000500
APLNR_FZD7	0.007000
APLNR_TIGIT	0.000500
CDH1_CELSR2	0.000333
CDH1_OSMR	0.000500
CDH1_PILRB	0.000333
CELSR2_MC1R	0.000500
GABRE_S1PR3	0.000167
CD44_UNC5D	0.000500
DDR2_UNC5D	0.000500
EGFR_UNC5D	0.000500
EPHB4_UNC5D	0.000500
PILRB_UNC5D	0.000500
DDR2_ITGA2	0.005500
ITGA2_PILRB	0.009667
DDR2_TIGIT	0.001333
DDR2_EFNB2	0.012000
DDR2_SMO	0.009333
CD44_OR51B2	0.000167
DDR2_OR51B2	0.000167
EGFR_OR51B2	0.000167
EPHB4_OR51B2	0.000167
OR51B2_PILRB	0.000167
DDR2_MET	0.029667
DDR2_EPHA2	0.009333
EPHA2_PILRB	0.025333
CD44_TNFRSF19	0.001000
DDR2_TNFRSF19	0.000833
EGFR_TNFRSF19	0.002333
EPHB4_TNFRSF19	0.002167
PILRB_TNFRSF19	0.000833
CD44_FGFRL1	0.000667
DDR2_FGFRL1	0.000667
EGFR_FGFRL1	0.000667
EPHB4_FGFRL1	0.000667
FGFRL1_PILRB	0.000667
CNR1_F2RL1	0.002500
CNR1_HRH1	0.002500
EGFR_F2RL1	0.044167
EPHB4_F2RL1	0.007000
F2RL1_HRH1	0.043667
F2RL1_MET	0.040167
F2RL1_PILRB	0.042333
F2RL1_SLC2A1	0.028167
HRH1_MET	0.064500
HRH1_PILRB	0.085905
MET_SLC2A1	0.029333
F2RL1_RGMB	0.002500
HRH1_RGMB	0.002500
RGMB_SLC2A1	0.003333
CHRNA9_F2RL1	0.004000
CHRNA9_HRH1	0.004677
CHRNA9_MET	0.005833
CHRNA9_PILRB	0.006500
CHRNA9_RGMB	0.000833
CHRNA9_SLC2A1	0.003500
CHRNA9_PKD1	0.000667
F2RL1_PKD1	0.001000
HRH1_PKD1	0.001000
MET_PKD1	0.012667
PKD1_SLC2A1	0.001000
CD163L1_F2RL1	0.001833
CD163L1_MET	0.012667
CD163L1_SLC2A1	0.001500
EDNRA_F2RL1	0.004833
EDNRA_HRH1	0.008833
EDNRA_MET	0.009500
CNR1_P2RY14	0.000167
EGFR_P2RY14	0.016197
F2RL1_P2RY14	0.007000
HRH1_P2RY14	0.008167
MET_P2RY14	0.009667
P2RY14_PILRB	0.007333
P2RY14_SLC2A1	0.006000
ADRA2A_CNR1	0.000333
ADRA2A_EGFR	0.000667
ADRA2A_F2RL1	0.000667
ADRA2A_HRH1	0.000667
ADRA2A_MET	0.000667
ADRA2A_PILRB	0.000667
ADRA2A_SLC2A1	0.000667
EDNRA_RGMB	0.000167
P2RY14_RGMB	0.000667
ANTXR1_F2RL1	0.000667
ANTXR1_HRH1	0.000667
ANTXR1_SLC2A1	0.001167
F2RL1_IL13RA2	0.000667
HRH1_IL13RA2	0.000667
CHRNA9_CNR1	0.000333
CD44_F2RL1	0.000500
IL13RA2_P2RY14	0.000500
EDNRA_ROBO2	0.042000
F2RL1_ROBO2	0.000667
EDNRA_PKD1	0.000333
P2RY14_ROBO2	0.002503
ANTXR1_P2RY14	0.000833
EPHA2_MET	0.018833
EPHA2_RAMP3	0.016167
CD163L1_F2R	0.048667
CD163L1_MC1R	0.033833
CD163L1_GABRE	0.016833
GABRE_MC1R	0.009000
GABRE_OSMR	0.016833
F2R_MET	0.027500
GABRE_MET	0.013167
CD44_MUSK	0.000844
EGFR_MUSK	0.002177
MUSK_P2RY1	0.000344
PKD1_SMO	0.006833
CD44_TACR1	0.013344
FZD7_TACR1	0.003010
OSMR_TACR1	0.001500
FZD5_FZD7	0.010667
FZD5_MET	0.007833
FZD5_OSMR	0.010167
FZD5_PILRB	0.012500
DDR2_PKD1	0.003500
CD44_ICAM1	0.000500
EGFR_ICAM1	0.001167
FZD7_ICAM1	0.001167
ICAM1_OSMR	0.000833
ICAM1_SMO	0.000833
FZD5_TACR1	0.011167
F2R_HRH1	0.022871
F2R_SMO	0.026102
HRH1_SMO	0.036078
CD44_TAS2R19	0.002000
EGFR_TAS2R19	0.002000
EPHB4_TAS2R19	0.002000
FZD5_TAS2R19	0.002000
FZD5_MC1R	0.009167
FZD5_ITGA2	0.003000
EPHB4_PTK7	0.001333
FZD5_PTK7	0.001167
DDR2_FZD5	0.017500
CD163L1_ROR1	0.020333
EPHB4_ROR1	0.020333
HRH1_ROR1	0.020333
MRC2_ROR1	0.020333
EDNRA_FGFR3	0.041667
EDNRA_INSRR	0.041667
EDNRA_ITGA2	0.042500
FGFR3_ROBO2	0.041667
INSRR_ROBO2	0.043167
FZD7_HRH1	0.023418
HRH1_OSMR	0.033197
HRH1_SLC7A1	0.010000
PILRB_SLC7A1	0.003667
HRH1_LIFR	0.006167
DDR1_INSRR	0.004000
DDR1_TPRA1	0.008167
FZD7_SLC2A1	0.012347
INSRR_OSMR	0.004000
INSRR_SLC2A1	0.002000
INSRR_TPRA1	0.002000
OSMR_TPRA1	0.009000
SLC2A1_TPRA1	0.003333
DDR1_NTRK1	0.001333
EGFR_NTRK1	0.001333
FZD7_NTRK1	0.001333
NTRK1_OSMR	0.001333
NTRK1_SLC2A1	0.001333
NTRK1_TPRA1	0.001333
ITGA2_OSMR	0.005697
ITGA2_TPRA1	0.005014
EGFR_LDLR	0.001500
FZD7_LDLR	0.001500
LDLR_LIFR	0.001500
LDLR_OSMR	0.001500
LDLR_RGMB	0.001500
LDLR_SLC7A1	0.001500
DDR1_GRIN2A	0.001000
EGFR_GRIN2A	0.001000
FZD7_GRIN2A	0.001000
GRIN2A_OSMR	0.001000
GRIN2A_SLC2A1	0.000333
GRIN2A_TPRA1	0.000833
INSRR_LIFR	0.000500
LIFR_TPRA1	0.001500
FZD7_MUC1	0.013020
LIFR_MUC1	0.007000
MUC1_SLC7A1	0.000667
GRIN2A_LIFR	0.000500
ADCYAP1R1_LGR4	0.004833
ADCYAP1R1_PKD1	0.009500
ADCYAP1R1_TPRA1	0.008000
EGFR_LGR4	0.004833
IL13RA2_LGR4	0.004833
IL13RA2_PKD1	0.007167
IL13RA2_TPRA1	0.009000
LGR4_MET	0.004833
LGR4_P2RY1	0.003167
LGR4_PKD1	0.004833
LGR4_TPRA1	0.004833
MET_TPRA1	0.011667
P2RY1_PKD1	0.003167
P2RY1_TPRA1	0.003167
PKD1_TPRA1	0.005500
ADCYAP1R1_FZD7	0.013500
ADCYAP1R1_IL1R1	0.004833
ADCYAP1R1_SMO	0.010167
EGFR_IL1R1	0.008190
FZD7_IL1R1	0.006667
IL1R1_MET	0.006667
IL1R1_OSMR	0.006667
IL1R1_PKD1	0.002500
IL1R1_SMO	0.006690
APLNR_EDA2R	0.002167
EDA2R_EFNB2	0.001667
EDA2R_EGFR	0.002333
EDA2R_FZD7	0.001667
EDA2R_MET	0.002333
EDA2R_OSMR	0.002333
EDA2R_PILRB	0.002333
EFNB2_FZD7	0.005333
CNR1_IL1R1	0.003167
EDA2R_P2RY1	0.000333
ADCYAP1R1_EDA2R	0.000667
CNR1_NTRK2	0.001667
EGFR_NTRK2	0.005000
FZD7_NTRK2	0.003833
IL1R1_NTRK2	0.001667
MET_NTRK2	0.005000
NTRK2_OSMR	0.002333
NTRK2_SMO	0.003667
CD44_P2RY14	0.006531
CHRNA9_FZD7	0.019395
CHRNA9_ITGA2	0.020061
CHRNA9_P2RY14	0.002507
CHRNA9_ROBO2	0.002507
CHRNA9_TNFRSF19	0.000167
EPHB4_P2RY14	0.005524
FZD7_P2RY14	0.007197
FZD7_TNFRSF19	0.000667
ITGA2_P2RY14	0.006531
ITGA2_TNFRSF19	0.001500
P2RY14_TNFRSF19	0.000167
ROBO2_TNFRSF19	0.000167
CHRNA9_F2R	0.014704
F2R_FZD7	0.028259
F2R_ITGA2	0.026912
F2R_P2RY14	0.005194
F2R_ROBO2	0.002333
DDR1_F2R	0.003167
DDR1_GPR107	0.001667
DDR1_TACR1	0.000833
DDR1_TNFRSF19	0.001333
EGFR_GPR107	0.003500
EPHB4_GPR107	0.001500
GPR107_HRH1	0.002500
GPR107_ITGA2	0.001667
GPR107_SLC2A1	0.001667
GPR107_TACR1	0.000833
GPR107_TNFRSF19	0.001333
HRH1_TACR1	0.000833
HRH1_TNFRSF19	0.001000
ITGA2_TACR1	0.002177
SLC2A1_TNFRSF19	0.001333
TACR1_TNFRSF19	0.000833
FZD7_GPR107	0.002667
EPHA4_EPHB4	0.001500
EPHA4_FZD7	0.003000
EPHA4_HRH1	0.000667
EPHA4_ITGA2	0.001500
EPHA4_P2RY14	0.001500
GPR107_MUC1	0.000667
ITGA2_MUC1	0.002167
MUC1_SLC2A1	0.003180
MUC1_TNFRSF19	0.000333
EPHB4_SLC7A1	0.001000
GPR107_SLC7A1	0.002000
ITGA2_SLC7A1	0.000500
SLC2A1_SLC7A1	0.001833
CHRNA9_RAMP3	0.014378
P2RY14_RAMP3	0.004024
NPY2R_RAMP3	0.006197
F2R_NPY2R	0.004357
CHRNA9_EPHA4	0.000500
CHRNA9_DDR1	0.000667
CHRNA9_LGR6	0.002333
SLC7A1_TNFRSF19	0.000167
EPHA4_RAMP3	0.001500
CD44_GUCY2C	0.000167
EGFR_GUCY2C	0.006167
EPHB4_GUCY2C	0.001000
FZD7_GUCY2C	0.004833
GUCY2C_HRH1	0.001500
GUCY2C_ITGA2	0.000167
GUCY2C_P2RY14	0.000167
GUCY2C_ROBO2	0.000167
F2R_LGR6	0.010673
CD44_GPR176	0.000167
EGFR_GPR176	0.000167
EPHB4_GPR176	0.000167
FZD7_GPR176	0.000167
GPR176_HRH1	0.000167
GPR176_ITGA2	0.000167
GPR176_P2RY14	0.000167
GPR176_RAMP3	0.000167
EFNB2_FZD5	0.001833
CHRNA9_DDR2	0.002500
DDR2_EDNRA	0.000667
F2RL1_PTK7	0.002500
HRH1_PTK7	0.003500
MET_PTK7	0.003500
PILRB_PTK7	0.003500
PTK7_SLC2A1	0.001333
F2RL1_OSMR	0.015167
GUCY2C_MET	0.001333
GUCY2C_PILRB	0.006000
GUCY2C_SLC2A1	0.000667
EDNRA_LIFR	0.000667
LIFR_MET	0.012667
LIFR_PILRB	0.010333
F2RL1_LGR6	0.007333
LGR6_PILRB	0.009500
ADCYAP1R1_F2RL1	0.000667
ADCYAP1R1_HRH1	0.001500
HRH1_P2RY1	0.001667
EGFR_MAS1	0.000167
F2RL1_MAS1	0.000167
HRH1_MAS1	0.000167
MAS1_MET	0.000167
MAS1_PILRB	0.000167
MAS1_SLC2A1	0.000167
EGFR_GPRC5A	0.000500
GPRC5A_HRH1	0.000500
GPRC5A_LGR6	0.000167
GPRC5A_MET	0.000500
GPRC5A_OSMR	0.000500
GPRC5A_PILRB	0.000500
LGR6_OSMR	0.004000
EGFR_PTPRS	0.001833
F2RL1_LIFR	0.005333
F2RL1_PTPRS	0.001667
HRH1_PTPRS	0.001667
LIFR_PTPRS	0.001833
MET_PTPRS	0.001667
OSMR_PTPRS	0.001833
CHRNA9_OSMR	0.001000
EDNRA_LGR6	0.001000
LGR6_PTK7	0.000667
OSMR_PTK7	0.002000
F2RL1_GPRC5A	0.000333
EGFR_PLA2R1	0.000667
F2RL1_PLA2R1	0.000667
HRH1_PLA2R1	0.000667
MET_PLA2R1	0.000333
PILRB_PLA2R1	0.000667
PLA2R1_SLC2A1	0.000333
F2RL1_S1PR3	0.000167
HRH1_S1PR3	0.000167
MET_S1PR3	0.000833
S1PR3_SLC2A1	0.000167
F2R_MUC1	0.013347
MET_MUC1	0.022000
MUC1_RAMP3	0.008833
LIFR_RAMP3	0.000667
F2R_INSRR	0.006167
INSRR_MET	0.010000
INSRR_MUC1	0.002333
INSRR_PILRB	0.010337
GABRE_MUC1	0.003333
F2R_P2RY1	0.000667
MUC1_P2RY1	0.000333
EFNB2_F2R	0.000500
ANTXR1_DDR2	0.002833
ANTXR1_FLVCR1	0.000167
DDR2_FLVCR1	0.000167
DDR2_LIFR	0.006833
EGFR_FLVCR1	0.000167
FLVCR1_FZD7	0.000167
FLVCR1_LIFR	0.000167
FLVCR1_MET	0.000167
ANTXR1_EPHA2	0.001500
EPHA2_LIFR	0.001500
DDR2_GPR75	0.000333
DDR2_MUC1	0.008667
EGFR_GPR75	0.000500
FZD7_GPR75	0.000500
GPR75_MET	0.000500
GPR75_MUC1	0.000500
GPR75_PKD1	0.000333
EPHA2_MUC1	0.002000
GABRE_INSRR	0.000333
MET_TACR1	0.000500
MUC1_TACR1	0.000167
EGFR_GPR68	0.000167
F2R_GPR68	0.000167
GABRE_GPR68	0.000167
GPR68_MET	0.000167
GPR68_PILRB	0.000167
GPR68_RAMP3	0.000167
F2R_LIFR	0.002500
GABRE_LIFR	0.000833
ANTXR1_OR5B12	0.000333
DDR2_OR5B12	0.000500
EGFR_OR5B12	0.000500
FZD7_OR5B12	0.000500
MET_OR5B12	0.000500
MUC1_OR5B12	0.000500
IL13RA2_INSRR	0.001333
GABRE_TACR1	0.000333
EGFR_GNRHR	0.001167
F2R_GNRHR	0.000167
GNRHR_MET	0.001167
GNRHR_MUC1	0.000500
GNRHR_PILRB	0.001167
GNRHR_RAMP3	0.000167
CNR1_EPHA2	0.002167
EPHA2_GABRE	0.000333
EPHA2_HRH1	0.002167
F2R_RGMB	0.000667
INSRR_RGMB	0.001000
RAMP3_RGMB	0.000833
ANTXR1_FZD3	0.000333
DDR2_FZD3	0.000333
EGFR_FZD3	0.004833
FZD3_FZD7	0.004667
FZD3_MET	0.004833
FZD3_MUC1	0.002500
FZD5_SMO	0.003667
CDH1_DDR2	0.000167
CD44_KLRG1	0.000333
DDR2_KLRG1	0.000333
EGFR_KLRG1	0.000333
FZD7_KLRG1	0.000333
KLRG1_OSMR	0.000333
EGFR_IL17RC	0.000167
FZD7_IL17RC	0.000167
IL17RC_MET	0.000167
IL17RC_OSMR	0.000167
IL17RC_PKD1	0.000167
PILRB_PTPRN	0.017724
PTPRN_SMO	0.016391
RAMP3_SMO	0.017065
CD27_CD44	0.001847
CD27_EGFR	0.001847
CD27_F2R	0.001847
CD27_RAMP3	0.001847
CD27_SMO	0.001847
HRH1_MUC1	0.003507
MUC1_SMO	0.006361
SLC2A1_SMO	0.003534
CD44_P2RX6	0.002014
EGFR_P2RX6	0.003514
F2R_P2RX6	0.003180
P2RX6_RAMP3	0.002014
P2RX6_SMO	0.002014
CD44_GPR1	0.001847
EGFR_GPR1	0.001847
F2R_GPR1	0.001847
GPR1_RAMP3	0.001847
GPR1_SMO	0.001847
HRH1_IL1R1	0.001524
HRH1_PTPRN	0.004704
IL1R1_PILRB	0.001524
IL1R1_PTPRN	0.001524
FZD7_PTPRN	0.010680
MUC1_PTPRN	0.003347
HRH1_INSRR	0.001837
INSRR_PTPRN	0.000337
INSRR_SMO	0.000337
ABCC9_HRH1	0.000510
ABCC9_PILRB	0.000510
ABCC9_PTPRN	0.000510
CD163L1_CD274	0.012167
CD274_EPHB4	0.012500
CD274_HRH1	0.007667
CD274_LGR6	0.012167
CD274_MRC2	0.012167
CD274_F2R	0.005000
F2R_MRC2	0.007000
DDR1_ERBB2	0.001667
EGFR_ERBB2	0.001667
ERBB2_FZD7	0.001667
ERBB2_HRH1	0.001167
ERBB2_OSMR	0.001667
ERBB2_SLC7A1	0.001333
DDR1_GPR162	0.000333
EGFR_GPR162	0.000333
FZD7_GPR162	0.000333
GPR162_LIFR	0.000333
GPR162_OSMR	0.000333
GPR162_SLC7A1	0.000333
RAMP3_SLC7A1	0.001000
DDR1_MET	0.002833
DDR1_MRC2	0.000333
FZD7_MRC2	0.000333
MET_MRC2	0.000333
MRC2_OSMR	0.000333
MRC2_TPRA1	0.000333
ADCYAP1R1_DDR1	0.000667
ADCYAP1R1_SLC7A1	0.000667
DDR1_MUSK	0.000333
FZD7_MUSK	0.001167
MET_MUSK	0.001000
MUSK_OSMR	0.001333
MUSK_TPRA1	0.000333
RAMP3_TPRA1	0.005514
SLC7A1_TPRA1	0.000667
DDR1_TNFRSF1A	0.000167
FZD7_TNFRSF1A	0.000167
HRH1_TNFRSF1A	0.000500
SLC7A1_TNFRSF1A	0.000167
APLNR_SMO	0.001167
EFNB2_SMO	0.001833
P2RY1_SMO	0.000500
ADCYAP1R1_LGR6	0.000500
APLNR_RAMP3	0.005500
FZD7_LGR4	0.001667
APLNR_ITGA2	0.002167
EFNB2_ITGA2	0.002333
ADCYAP1R1_FZD3	0.002333
ADCYAP1R1_MUC1	0.002000
FZD3_IL1R1	0.001500
FZD3_OSMR	0.002833
IL1R1_MUC1	0.001000
ADCYAP1R1_PTPRU	0.000667
EGFR_PTPRU	0.000667
FZD3_PTPRU	0.000667
FZD7_PTPRU	0.000667
MET_PTPRU	0.000667
MUC1_PTPRU	0.000667
OSMR_PTPRU	0.000667
IL13RA2_SMO	0.007833
ADCYAP1R1_IL1RL2	0.000167
EGFR_IL1RL2	0.000167
FZD3_IL1RL2	0.000167
FZD7_IL1RL2	0.000167
IL1RL2_MET	0.000167
IL1RL2_MUC1	0.000167
IL1RL2_OSMR	0.000167
EGFR_GPR137	0.000667
FZD3_GPR137	0.000167
FZD3_IL13RA2	0.002167
FZD3_NTRK2	0.001667
FZD3_RAMP3	0.001667
FZD7_GPR137	0.000667
GPR137_IL13RA2	0.000667
GPR137_MET	0.000667
GPR137_NTRK2	0.000667
GPR137_RAMP3	0.000667
IL13RA2_NTRK2	0.003333
NTRK2_RAMP3	0.002833
GPR137_SMO	0.000500
PKD1_RAMP3	0.001667
EPHA4_FZD3	0.001167
EPHA4_MET	0.001500
EPHA4_NTRK2	0.000667
FZD3_ITGA2	0.000167
ITGA2_NTRK2	0.001167
MUC1_NTRK2	0.000167
FZD3_PKD1	0.000500
ADCYAP1R1_GPR107	0.000333
GPR107_IL13RA2	0.000333
GPR107_MET	0.000333
GPR107_RAMP3	0.000333
GPR107_SMO	0.000333
APLNR_HRH1	0.001667
APLNR_FZD3	0.000333
APLNR_NTRK2	0.000333
EPHA4_IL1R1	0.000167
EPHA4_OSMR	0.000500
APLNR_MPL	0.000167
EFNB2_MPL	0.000167
EGFR_MPL	0.000167
FZD7_MPL	0.000167
MET_MPL	0.000167
MPL_OSMR	0.000167
MPL_PILRB	0.000167
CELSR2_GUCY2C	0.004667
GUCY2C_OSMR	0.005333
DDR2_S1PR3	0.000667
F2RL1_GNRHR	0.000667
GNRHR_HRH1	0.000667
GNRHR_OSMR	0.000667
F2RL1_MUSK	0.000167
HRH1_MUSK	0.000667
MUSK_PILRB	0.001000
CLDN4_EGFR	0.002167
CLDN4_F2RL1	0.002167
CLDN4_HRH1	0.002167
CLDN4_LIFR	0.002167
CLDN4_OSMR	0.002167
CLDN4_PILRB	0.002167
EGFR_OR6V1	0.000167
F2RL1_OR6V1	0.000167
HRH1_OR6V1	0.000167
MET_OR6V1	0.000167
OR6V1_PILRB	0.000167
OR6V1_SLC2A1	0.000167
EDNRA_ITGA5	0.000167
EGFR_ITGA5	0.000167
F2RL1_ITGA5	0.000167
HRH1_ITGA5	0.000167
ITGA5_MET	0.000167
ITGA5_PILRB	0.000167
OSMR_P2RY14	0.001500
LGR6_LIFR	0.000833
LIFR_PLA2R1	0.000333
OSMR_PLA2R1	0.000333
EGFR_ROBO3	0.002333
F2RL1_ROBO3	0.000500
HRH1_ROBO3	0.000500
LGR6_ROBO3	0.000500
OSMR_ROBO3	0.000500
PILRB_ROBO3	0.002333
CNR1_INSRR	0.003167
DDR2_RAMP3	0.002000
DDR2_ROBO3	0.001667
FZD7_ROBO3	0.001500
MET_ROBO3	0.001833
RAMP3_ROBO3	0.000667
EPHA2_F2R	0.006500
MET_P2RX6	0.001500
MET_TNFRSF1A	0.002667
MUC1_P2RX6	0.001500
MUC1_P2RY14	0.001833
MUC1_TNFRSF1A	0.001667
P2RX6_P2RY14	0.001000
P2RX6_TNFRSF1A	0.001167
P2RY14_TNFRSF1A	0.001500
DDR2_F2RL1	0.000333
F2RL1_MUC1	0.000333
EPHA2_IL13RA2	0.001167
DDR2_INSRR	0.000167
ANTXR1_F2R	0.001333
EPHB4_LIFR	0.003000
DDR2_GNRHR	0.000333
FZD7_GNRHR	0.000333
OR5B12_PILRB	0.000167
DDR2_ROR1	0.000333
MET_ROR1	0.000333
PILRB_ROR1	0.000333
ROBO3_ROR1	0.000333
DDR2_PTPRN	0.001333
LIFR_PTPRN	0.000833
MET_PTPRN	0.001333
PTPRN_ROBO3	0.000500
CHRNA7_DDR2	0.000333
CHRNA7_EGFR	0.000333
CHRNA7_FZD7	0.000333
CHRNA7_MET	0.000333
CHRNA7_MUC1	0.000333
CHRNA7_PILRB	0.000333
DDR2_P2RX6	0.000333
FZD7_P2RX6	0.000333
P2RX6_PILRB	0.000333
DDR2_F2R	0.002000
EPHA2_ROBO2	0.001000
DDR2_RGMA	0.000333
EGFR_RGMA	0.000333
FZD7_RGMA	0.000167
MET_RGMA	0.000333
PILRB_RGMA	0.000333
RGMA_ROBO3	0.000167
CD163L1_GFRA2	0.010333
EGFR_GFRA2	0.010333
EPHB4_GFRA2	0.010333
F2R_GFRA2	0.010333
GFRA2_MC1R	0.010333
GFRA2_OSMR	0.010333
GFRA2_PILRB	0.010333
GFRA2_RAMP3	0.010333
NPY2R_PKD1	0.000167
GABRE_PTPRN	0.008333
GABRE_SMO	0.008333
ERBB2_PILRB	0.000167
EPHA2_GPR107	0.001500
EPHA2_SLC7A1	0.001500
F2R_GPR107	0.001500
F2R_SLC7A1	0.001500
EPHB4_TPRA1	0.002167
CD274_DDR1	0.000833
CD274_INSRR	0.000500
CD274_OSMR	0.000833
HRH1_TPRA1	0.000333
CD274_TPRA1	0.000333
GRIN2A_HRH1	0.000167
GRIN2A_MET	0.000167
FZD3_SMO	0.000333
APLNR_GPR37	0.001500
EFNB2_GPR37	0.001500
EGFR_GPR37	0.001500
GPR37_MET	0.001167
GPR37_OSMR	0.001500
GPR37_PILRB	0.001500
GPR37_RAMP3	0.000500
EFNB2_HRH1	0.000833
EPHA4_ICAM1	0.000333
FZD3_ICAM1	0.000333
ICAM1_IL13RA2	0.000667
ICAM1_MET	0.000667
ICAM1_RAMP3	0.000333
ROBO2_SMO	0.000333
EDA2R_RAMP3	0.000167
EDA2R_SMO	0.000167
ITGA2_SMO	0.005333
SMO_TPRA1	0.003500
ADCYAP1R1_VN1R1	0.000167
EGFR_VN1R1	0.000333
MET_VN1R1	0.000333
OSMR_VN1R1	0.000167
PILRB_VN1R1	0.000333
RAMP3_VN1R1	0.000333
SMO_VN1R1	0.000167
ADCYAP1R1_TNFRSF1A	0.001000
ITGA2_TNFRSF1A	0.001000
TIGIT_TNFRSF1A	0.000667
APLNR_MUSK	0.000833
EFNB2_MUSK	0.000833
MUSK_RAMP3	0.000500
APLNR_CCR10	0.000167
CCR10_EFNB2	0.000167
CCR10_EGFR	0.000167
CCR10_MET	0.000167
CCR10_OSMR	0.000167
CCR10_PILRB	0.000167
CCR10_RAMP3	0.000167
DRD2_EFNB2	0.000167
DRD2_EGFR	0.000167
DRD2_EPHB4	0.000167
DRD2_ITGA2	0.000167
DRD2_MET	0.000167
DRD2_OSMR	0.000167
DRD2_PILRB	0.000167
APLNR_MUC1	0.000333
EDA2R_GPR37	0.000167
APLNR_SLC2A1	0.000167
EFNB2_SLC2A1	0.000167
CHRNA9_NPY2R	0.004201
ITGA2_MUSK	0.000500
LGR6_MUSK	0.000500
MUSK_ROBO2	0.000500
NPY2R_OSMR	0.000673
NPY2R_P2RY14	0.001007
F2R_FZD5	0.000667
FZD5_LGR6	0.000167
NPY2R_TACR1	0.000333
NPY2R_TPRA1	0.000667
DDR2_SCARF2	0.000167
EPHB4_SCARF2	0.000167
PILRB_SCARF2	0.000167
CD44_PTGER2	0.000167
DDR2_PTGER2	0.000167
EGFR_PTGER2	0.000167
EPHB4_PTGER2	0.000167
PILRB_PTGER2	0.000167
EGFR_OR2T2	0.000167
F2RL1_OR2T2	0.000167
HRH1_OR2T2	0.000167
MET_OR2T2	0.000167
OR2T2_OSMR	0.000167
OR2T2_PILRB	0.000167
CRHR2_EGFR	0.000500
CRHR2_F2RL1	0.000500
CRHR2_HRH1	0.000500
CRHR2_MET	0.000500
CRHR2_OSMR	0.000500
CRHR2_PILRB	0.000500
GUCY2C_PTK7	0.000333
F2RL1_NPY2R	0.000167
MET_NPY2R	0.000167
F2R_PKD1	0.000500
INSRR_PKD1	0.000500
P2RX6_P2RY1	0.000167
P2RY1_TNFRSF1A	0.000167
EPHA2_RGMB	0.000667
FZD5_LIFR	0.000333
FZD5_MUC1	0.000333
DDR2_P2RY14	0.001500
LIFR_P2RY14	0.000333
EGFR_GNRHR2	0.001000
EPHA2_GNRHR2	0.000667
F2R_GNRHR2	0.000500
GNRHR2_MET	0.000833
GNRHR2_PILRB	0.000833
GNRHR2_RAMP3	0.000833
EPHB4_GPR75	0.000167
GPR75_RAMP3	0.000167
DDR2_RGMB	0.000500
EGFR_GPR137C	0.000500
EPHA2_GPR137C	0.000500
F2R_GPR137C	0.000333
GPR137C_MET	0.000500
GPR137C_PILRB	0.000500
GPR137C_RAMP3	0.000500
BMPR1A_CD44	0.000333
BMPR1A_DDR2	0.000333
BMPR1A_EGFR	0.000333
BMPR1A_FZD7	0.000333
BMPR1A_OSMR	0.000333
SMO_TNFRSF1A	0.000333
APLNR_PTPRN	0.000833
FZD5_PTPRN	0.000167
PTPRN_SLC7A1	0.000833
SLC7A1_SMO	0.000833
CD44_GPR158	0.008333
EGFR_GPR158	0.008333
EPHB4_GPR158	0.008333
FZD5_GPR158	0.008333
ERBB2_MET	0.000333
ERBB2_TPRA1	0.000333
DDR1_GABRA4	0.000167
EGFR_GABRA4	0.000167
FZD7_GABRA4	0.000167
GABRA4_LIFR	0.000167
GABRA4_OSMR	0.000167
GABRA4_SLC7A1	0.000167
DDR1_GNRHR2	0.000167
FZD7_GNRHR2	0.000333
GNRHR2_LIFR	0.000167
GNRHR2_OSMR	0.000333
GNRHR2_SLC7A1	0.000167
DDR1_PTPRS	0.000167
FZD7_PTPRS	0.000167
PTPRS_SLC7A1	0.000167
NTRK2_TPRA1	0.001000
EPHB4_GPR37	0.000667
FZD7_GPR37	0.000333
EFNB2_GABRB1	0.000167
EGFR_GABRB1	0.000167
GABRB1_MET	0.000167
GABRB1_OSMR	0.000167
GABRB1_PILRB	0.000167
GABRB1_RAMP3	0.000167
GABRB1_SMO	0.000167
ADCYAP1R1_ANTXR2	0.000167
ANTXR2_APLNR	0.000167
ANTXR2_EGFR	0.000167
ANTXR2_MET	0.000167
ANTXR2_OSMR	0.000167
ANTXR2_PILRB	0.000167
ANTXR2_RAMP3	0.000167
APLNR_EPHA1	0.000167
EFNB2_EPHA1	0.000167
EGFR_EPHA1	0.000167
EPHA1_MET	0.000167
EPHA1_OSMR	0.000167
EPHA1_PILRB	0.000167
EPHA1_RAMP3	0.000167
APLNR_IL1RL1	0.000167
EFNB2_IL1RL1	0.000167
EGFR_IL1RL1	0.000167
EPHB4_IL1RL1	0.000167
FZD7_IL1RL1	0.000167
IL1RL1_OSMR	0.000167
IL1RL1_PILRB	0.000167
EPHB4_MUSK	0.000333
APLNR_TACR1	0.000333
EFNB2_TACR1	0.000333
FZD5_RAMP3	0.000500
LGR6_P2RY14	0.000833
F2R_TPRA1	0.000847
EPHA4_F2R	0.000333
F2R_F2RL1	0.000167
F2RL1_FZD7	0.000167
F2RL1_ITGA2	0.000167
F2RL1_P2RY1	0.000333
P2RY1_SLC2A1	0.000333
EDNRA_MEGF10	0.000167
EGFR_MEGF10	0.000167
HRH1_MEGF10	0.000167
MEGF10_MET	0.000167
MEGF10_OSMR	0.000167
MEGF10_PILRB	0.000167
DDR2_TNFRSF1A	0.000500
DDR2_ROBO2	0.000167
ANTXR1_RAMP3	0.000333
DDR2_IL13RA2	0.000500
DDR2_GABRE	0.000167
FZD5_P2RY14	0.000167
DDR2_SLC20A2	0.000500
FZD5_SLC20A2	0.000500
FZD7_SLC20A2	0.000500
GPR37_SMO	0.000167
EPHA4_SMO	0.000333
EFNB2_GNRHR2	0.000167
GNRHR2_SMO	0.000167
ADCYAP1R1_ICAM1	0.000333
ADCYAP1R1_PTPRR	0.000333
EGFR_PTPRR	0.000667
IL13RA2_PTPRR	0.000333
ITGA2_PTPRR	0.000333
MET_PTPRR	0.000667
PTPRR_RAMP3	0.000333
PTPRR_TNFRSF1A	0.000333
CHRNA9_TPRA1	0.000680
CD44_OR51I1	0.000167
DDR2_OR51I1	0.000167
EGFR_OR51I1	0.000167
EPHB4_OR51I1	0.000167
OR51I1_PILRB	0.000167
F2RL1_PTPRR	0.000333
HRH1_PTPRR	0.000333
OSMR_PTPRR	0.000167
PILRB_PTPRR	0.000333
EGFR_OR5AU1	0.000167
F2RL1_OR5AU1	0.000167
HRH1_OR5AU1	0.000167
MET_OR5AU1	0.000167
OR5AU1_OSMR	0.000167
OR5AU1_PILRB	0.000167
EGFR_OR2T11	0.000167
F2RL1_OR2T11	0.000167
HRH1_OR2T11	0.000167
MET_OR2T11	0.000167
OR2T11_OSMR	0.000167
OR2T11_PILRB	0.000167
CHRNA5_EGFR	0.000167
CHRNA5_F2RL1	0.000167
CHRNA5_HRH1	0.000167
CHRNA5_MET	0.000167
CHRNA5_OSMR	0.000167
CHRNA5_PILRB	0.000167
EGFR_OR4B1	0.000167
F2RL1_OR4B1	0.000167
HRH1_OR4B1	0.000167
MET_OR4B1	0.000167
OR4B1_OSMR	0.000167
OR4B1_PILRB	0.000167
EDNRA_GUCY2C	0.000167
PTPRR_SLC2A1	0.000167
MUC1_ROBO3	0.000333
CHRNA9_LIFR	0.000167
CHRNA9_MUC1	0.000333
LIFR_RGMA	0.000167
MUC1_RGMA	0.000167
DDR2_SLC2A1	0.000500
EPHA2_VN1R1	0.000167
FZD7_VN1R1	0.000167
CNR1_DDR2	0.000333
FZD7_GPR137C	0.000167
CHRNA9_INSRR	0.000167
GABRE_P2RY14	0.000167
EPHA2_ITGA2	0.000167
EPHA2_ROBO3	0.000167
ITGA2_ROBO3	0.000167
