# Supplementary material for: The landscape of receptor-mediated precision cancer combination therapy via a single-cell perspective
Source: Nat Commun. 2022 Mar 25;13:1613. doi: 10.1038/s41467-022-29154-2 (PMC8956718; doi:10.1038/s41467-022-29154-2)
Supplement: Supplementary file 3 — Source Data [file 41467_2022_29154_MOESM3_ESM.zip › MadHitter_Source_Data_Figures/Figure6D_GSE103322_1269_genes_single_genes_sorted.txt]

CXADR	0.955304
GPR87	0.886772
CDH1	0.205114
SLC2A1	0.111398
PTPRZ1	0.094675
F11R	0.093803
NTRK2	0.077644
ITGA2	0.044264
CHRM3	0.037199
MET	0.034422
IL20RB	0.026174
F2RL1	0.017452
PVR	0.015187
FGFR2	0.009348
PTPRS	0.009000
GHSR	0.008500
EGFR	0.008167
CELSR2	0.007543
MRGPRX3	0.007007
HCAR3	0.007003
GPC3	0.007000
PTPRF	0.006837
ERBB3	0.005521
IFNLR1	0.004333
HCAR2	0.004333
SLC7A1	0.004000
CLDN4	0.003500
ZP3	0.003167
TNFRSF25	0.003000
SEZ6L2	0.002833
GPR161	0.002344
LTB4R	0.002198
ADORA2B	0.002167
RAMP2	0.002007
MST1R	0.002003
IL1RL2	0.001709
LPAR3	0.001688
ERBB2	0.001667
CXCL16	0.001517
OPN3	0.001503
PLA2R1	0.001500
GPR39	0.001500
TNFRSF10A	0.000837
NPFFR2	0.000833
VLDLR	0.000667
HTR7	0.000667
HCAR1	0.000667
FRRS1	0.000667
EPHB4	0.000667
CLEC7A	0.000667
CELSR3	0.000667
SLC52A1	0.000503
TEK	0.000500
TAS2R30	0.000500
S1PR5	0.000500
FGFR3	0.000500
EPHA1	0.000500
DDR1	0.000500
CORIN	0.000500
FZD7	0.000340
PTPRU	0.000337
GABRP	0.000337
TLR10	0.000333
OR9I1	0.000333
OR6M1	0.000333
MRGPRX2	0.000333
IL22RA1	0.000333
HTR1E	0.000333
FZD2	0.000333
FLVCR1	0.000333
EPHA2	0.000333
EFNB2	0.000333
CXCR2	0.000333
CD5	0.000333
VIPR2	0.000170
PRLR	0.000170
LRP12	0.000170
VIPR1	0.000167
TPRA1	0.000167
RTN4RL1	0.000167
PTPRB	0.000167
PTGFRN	0.000167
P2RX4	0.000167
OR8D2	0.000167
OR13J1	0.000167
MCOLN1	0.000167
LRP6	0.000167
LPAR6	0.000167
IMPG2	0.000167
IL18R1	0.000167
HTR2C	0.000167
HTR1D	0.000167
GPR75	0.000167
GPR107	0.000167
FZD9	0.000167
FZD6	0.000167
CCR6	0.000167
CCR4	0.000167
ZP2	0.000000
ZP1	0.000000
XCR1	0.000000
VN1R4	0.000000
VN1R3	0.000000
VN1R2	0.000000
VN1R1	0.000000
UTS2R	0.000000
UNC5D	0.000000
UNC5C	0.000000
UNC5B	0.000000
UNC5A	0.000000
TYRO3	0.000000
TSHR	0.000000
TRPV6	0.000000
TRPV5	0.000000
TRPV4	0.000000
TRPV2	0.000000
TRHR	0.000000
TRGC2	0.000000
TREML2	0.000000
TREM2	0.000000
TREM1	0.000000
TRAT1	0.000000
TNFRSF9	0.000000
TNFRSF8	0.000000
TNFRSF4	0.000000
TNFRSF21	0.000000
TNFRSF1B	0.000000
TNFRSF1A	0.000000
TNFRSF19	0.000000
TNFRSF18	0.000000
TNFRSF17	0.000000
TNFRSF14	0.000000
TNFRSF13B	0.000000
TNFRSF11A	0.000000
TNFRSF10D	0.000000
TNFRSF10C	0.000000
TMPRSS5	0.000000
TMPRSS15	0.000000
TMPRSS13	0.000000
TMIGD2	0.000000
TMEM123	0.000000
TLR9	0.000000
TLR8	0.000000
TLR7	0.000000
TLR6	0.000000
TLR5	0.000000
TLR4	0.000000
TLR3	0.000000
TLR2	0.000000
TLR1	0.000000
TIGIT	0.000000
TIE1	0.000000
TGFBR3	0.000000
TGFBR2	0.000000
TGFBR1	0.000000
TBXA2R	0.000000
TAS2R9	0.000000
TAS2R8	0.000000
TAS2R7	0.000000
TAS2R46	0.000000
TAS2R4	0.000000
TAS2R39	0.000000
TAS2R38	0.000000
TAS2R3	0.000000
TAS2R20	0.000000
TAS2R19	0.000000
TAS2R16	0.000000
TAS2R14	0.000000
TAS2R10	0.000000
TAS2R1	0.000000
TAS1R3	0.000000
TAS1R2	0.000000
TAS1R1	0.000000
TARM1	0.000000
TACR3	0.000000
TACR2	0.000000
TACR1	0.000000
TAAR9	0.000000
TAAR8	0.000000
TAAR6	0.000000
TAAR5	0.000000
TAAR2	0.000000
TAAR1	0.000000
SUCNR1	0.000000
STAB2	0.000000
STAB1	0.000000
SSTR5	0.000000
SSTR4	0.000000
SSTR3	0.000000
SSTR2	0.000000
SSTR1	0.000000
SSR1	0.000000
SORL1	0.000000
SORCS3	0.000000
SORCS2	0.000000
SORCS1	0.000000
SMO	0.000000
SLC52A2	0.000000
SLC22A17	0.000000
SLC20A2	0.000000
SIRPB2	0.000000
SIRPA	0.000000
SIGIRR	0.000000
SELE	0.000000
SDC2	0.000000
SCTR	0.000000
SCARF2	0.000000
SCARF1	0.000000
SCARB2	0.000000
SCARB1	0.000000
SCARA5	0.000000
S1PR4	0.000000
S1PR3	0.000000
S1PR2	0.000000
S1PR1	0.000000
RYK	0.000000
RXFP4	0.000000
RXFP3	0.000000
RXFP2	0.000000
RXFP1	0.000000
RTN4RL2	0.000000
RTN4R	0.000000
RRH	0.000000
ROS1	0.000000
ROR2	0.000000
ROR1	0.000000
ROBO3	0.000000
ROBO2	0.000000
ROBO1	0.000000
RHO	0.000000
RGR	0.000000
RGMB	0.000000
RGMA	0.000000
RET	0.000000
RELT	0.000000
RAMP3	0.000000
QRFPR	0.000000
PTPRT	0.000000
PTPRR	0.000000
PTPRQ	0.000000
PTPRO	0.000000
PTPRN2	0.000000
PTPRN	0.000000
PTPRM	0.000000
PTPRK	0.000000
PTPRJ	0.000000
PTPRH	0.000000
PTPRG	0.000000
PTPRD	0.000000
PTPRC	0.000000
PTPRA	0.000000
PTK7	0.000000
PTH2R	0.000000
PTH1R	0.000000
PTGIR	0.000000
PTGFR	0.000000
PTGER4	0.000000
PTGER3	0.000000
PTGER2	0.000000
PTGER1	0.000000
PTGDR2	0.000000
PTGDR	0.000000
PTCRA	0.000000
PTAFR	0.000000
PROM1	0.000000
PROKR2	0.000000
PROKR1	0.000000
PROCR	0.000000
PRLHR	0.000000
PLXNA2	0.000000
PLAUR	0.000000
PKDREJ	0.000000
PKD2L1	0.000000
PKD2	0.000000
PKD1L3	0.000000
PKD1L1	0.000000
PKD1	0.000000
PILRB	0.000000
PILRA	0.000000
PIGR	0.000000
PEAR1	0.000000
PDGFRB	0.000000
PDGFRA	0.000000
P2RY8	0.000000
P2RY6	0.000000
P2RY4	0.000000
P2RY2	0.000000
P2RY14	0.000000
P2RY13	0.000000
P2RY12	0.000000
P2RY11	0.000000
P2RY10	0.000000
P2RY1	0.000000
P2RX7	0.000000
P2RX6	0.000000
P2RX3	0.000000
P2RX2	0.000000
P2RX1	0.000000
OXTR	0.000000
OXGR1	0.000000
OXER1	0.000000
OSMR	0.000000
OR9Q2	0.000000
OR9Q1	0.000000
OR9K2	0.000000
OR9G9	0.000000
OR9G4	0.000000
OR9G1	0.000000
OR9A4	0.000000
OR9A2	0.000000
OR9A1P	0.000000
OR8U9	0.000000
OR8U8	0.000000
OR8U1	0.000000
OR8S1	0.000000
OR8K5	0.000000
OR8K3	0.000000
OR8K1	0.000000
OR8J3	0.000000
OR8J2	0.000000
OR8J1	0.000000
OR8I2	0.000000
OR8H3	0.000000
OR8H2	0.000000
OR8H1	0.000000
OR8G5	0.000000
OR8G1	0.000000
OR8D4	0.000000
OR8D1	0.000000
OR8B8	0.000000
OR8B4	0.000000
OR8B3	0.000000
OR8B2	0.000000
OR8B12	0.000000
OR8A1	0.000000
OR7G3	0.000000
OR7G2	0.000000
OR7G1	0.000000
OR7E24	0.000000
OR7D4	0.000000
OR7D2	0.000000
OR7C2	0.000000
OR7C1	0.000000
OR7A5	0.000000
OR7A2P	0.000000
OR7A17	0.000000
OR7A10	0.000000
OR6Y1	0.000000
OR6X1	0.000000
OR6V1	0.000000
OR6T1	0.000000
OR6S1	0.000000
OR6Q1	0.000000
OR6P1	0.000000
OR6N2	0.000000
OR6N1	0.000000
OR6K6	0.000000
OR6K3	0.000000
OR6K2	0.000000
OR6J1	0.000000
OR6F1	0.000000
OR6C76	0.000000
OR6C75	0.000000
OR6C74	0.000000
OR6C70	0.000000
OR6C68	0.000000
OR6C65	0.000000
OR6C6	0.000000
OR6C4	0.000000
OR6C3	0.000000
OR6C2	0.000000
OR6C1	0.000000
OR6B3	0.000000
OR6B2	0.000000
OR6B1	0.000000
OR6A2	0.000000
OR5W2	0.000000
OR5V1	0.000000
OR5T3	0.000000
OR5T2	0.000000
OR5T1	0.000000
OR5R1	0.000000
OR5P3	0.000000
OR5P2	0.000000
OR5M9	0.000000
OR5M8	0.000000
OR5M3	0.000000
OR5M11	0.000000
OR5M10	0.000000
OR5M1	0.000000
OR5L2	0.000000
OR5L1	0.000000
OR5K4	0.000000
OR5K3	0.000000
OR5K2	0.000000
OR5K1	0.000000
OR5J2	0.000000
OR5I1	0.000000
OR5H6	0.000000
OR5H2	0.000000
OR5H15	0.000000
OR5H14	0.000000
OR5H1	0.000000
OR5G3	0.000000
OR5F1	0.000000
OR5D18	0.000000
OR5D16	0.000000
OR5D14	0.000000
OR5D13	0.000000
OR5C1	0.000000
OR5B3	0.000000
OR5B21	0.000000
OR5B2	0.000000
OR5B17	0.000000
OR5B12	0.000000
OR5AU1	0.000000
OR5AS1	0.000000
OR5AR1	0.000000
OR5AP2	0.000000
OR5AN1	0.000000
OR5AL1	0.000000
OR5AK3P	0.000000
OR5AK2	0.000000
OR5AC2	0.000000
OR5AC1	0.000000
OR5A2	0.000000
OR5A1	0.000000
OR56B4	0.000000
OR56B2P	0.000000
OR56B1	0.000000
OR56A5	0.000000
OR56A4	0.000000
OR56A3	0.000000
OR56A1	0.000000
OR52Z1	0.000000
OR52W1	0.000000
OR52R1	0.000000
OR52P1P	0.000000
OR52N5	0.000000
OR52N4	0.000000
OR52N2	0.000000
OR52N1	0.000000
OR52M1	0.000000
OR52L2P	0.000000
OR52L1	0.000000
OR52K2	0.000000
OR52K1	0.000000
OR52J3	0.000000
OR52I2	0.000000
OR52I1	0.000000
OR52H1	0.000000
OR52E8	0.000000
OR52E6	0.000000
OR52E5	0.000000
OR52E4	0.000000
OR52E2	0.000000
OR52E1	0.000000
OR52D1	0.000000
OR52B6	0.000000
OR52B4	0.000000
OR52B2	0.000000
OR52A5	0.000000
OR52A1	0.000000
OR51V1	0.000000
OR51T1	0.000000
OR51S1	0.000000
OR51Q1	0.000000
OR51M1	0.000000
OR51L1	0.000000
OR51J1	0.000000
OR51I2	0.000000
OR51I1	0.000000
OR51G2	0.000000
OR51G1	0.000000
OR51F2	0.000000
OR51F1	0.000000
OR51E2	0.000000
OR51E1	0.000000
OR51D1	0.000000
OR51B6	0.000000
OR51B5	0.000000
OR51B4	0.000000
OR51B2	0.000000
OR51A7	0.000000
OR51A4	0.000000
OR51A2	0.000000
OR4X2	0.000000
OR4X1	0.000000
OR4S2	0.000000
OR4S1	0.000000
OR4Q3	0.000000
OR4Q2	0.000000
OR4P4	0.000000
OR4N5	0.000000
OR4N4	0.000000
OR4N2	0.000000
OR4M2	0.000000
OR4M1	0.000000
OR4L1	0.000000
OR4K5	0.000000
OR4K3	0.000000
OR4K2	0.000000
OR4K17	0.000000
OR4K15	0.000000
OR4K14	0.000000
OR4K13	0.000000
OR4K1	0.000000
OR4F6	0.000000
OR4F5	0.000000
OR4F4	0.000000
OR4F3	0.000000
OR4F21	0.000000
OR4F17	0.000000
OR4F15	0.000000
OR4E2	0.000000
OR4E1	0.000000
OR4D9	0.000000
OR4D6	0.000000
OR4D5	0.000000
OR4D2	0.000000
OR4D11	0.000000
OR4D10	0.000000
OR4D1	0.000000
OR4C6	0.000000
OR4C5	0.000000
OR4C46	0.000000
OR4C45	0.000000
OR4C3	0.000000
OR4C16	0.000000
OR4C15	0.000000
OR4C13	0.000000
OR4C12	0.000000
OR4C11	0.000000
OR4B1	0.000000
OR4A5	0.000000
OR4A4P	0.000000
OR4A47	0.000000
OR4A16	0.000000
OR4A15	0.000000
OR3A4P	0.000000
OR3A3	0.000000
OR3A2	0.000000
OR3A1	0.000000
OR2Z1	0.000000
OR2Y1	0.000000
OR2W6P	0.000000
OR2W3	0.000000
OR2W1	0.000000
OR2V2	0.000000
OR2V1	0.000000
OR2T8	0.000000
OR2T7	0.000000
OR2T6	0.000000
OR2T5	0.000000
OR2T4	0.000000
OR2T35	0.000000
OR2T34	0.000000
OR2T33	0.000000
OR2T3	0.000000
OR2T29	0.000000
OR2T27	0.000000
OR2T2	0.000000
OR2T12	0.000000
OR2T11	0.000000
OR2T10	0.000000
OR2T1	0.000000
OR2S2	0.000000
OR2M7	0.000000
OR2M5	0.000000
OR2M4	0.000000
OR2M3	0.000000
OR2M2	0.000000
OR2L8	0.000000
OR2L5	0.000000
OR2L3	0.000000
OR2L2	0.000000
OR2L13	0.000000
OR2K2	0.000000
OR2J3	0.000000
OR2J2	0.000000
OR2J1	0.000000
OR2I1P	0.000000
OR2H2	0.000000
OR2H1	0.000000
OR2G6	0.000000
OR2G3	0.000000
OR2G2	0.000000
OR2F2	0.000000
OR2F1	0.000000
OR2D3	0.000000
OR2D2	0.000000
OR2C3	0.000000
OR2C1	0.000000
OR2B8P	0.000000
OR2B6	0.000000
OR2B3	0.000000
OR2B2	0.000000
OR2B11	0.000000
OR2AT4	0.000000
OR2AP1	0.000000
OR2AK2	0.000000
OR2AJ1	0.000000
OR2AG2	0.000000
OR2AG1	0.000000
OR2AE1	0.000000
OR2A7	0.000000
OR2A5	0.000000
OR2A4	0.000000
OR2A25	0.000000
OR2A2	0.000000
OR2A14	0.000000
OR2A12	0.000000
OR2A1	0.000000
OR1S2	0.000000
OR1S1	0.000000
OR1Q1	0.000000
OR1P1	0.000000
OR1N2	0.000000
OR1N1	0.000000
OR1M1	0.000000
OR1L8	0.000000
OR1L6	0.000000
OR1L4	0.000000
OR1L3	0.000000
OR1L1	0.000000
OR1K1	0.000000
OR1J4	0.000000
OR1J2	0.000000
OR1J1	0.000000
OR1I1	0.000000
OR1G1	0.000000
OR1F2P	0.000000
OR1F12	0.000000
OR1F1	0.000000
OR1E3	0.000000
OR1E2	0.000000
OR1E1	0.000000
OR1D5	0.000000
OR1D4	0.000000
OR1D2	0.000000
OR1C1	0.000000
OR1B1	0.000000
OR1A2	0.000000
OR1A1	0.000000
OR14L1P	0.000000
OR14K1	0.000000
OR14J1	0.000000
OR14I1	0.000000
OR14C36	0.000000
OR14A2	0.000000
OR14A16	0.000000
OR13H1	0.000000
OR13G1	0.000000
OR13F1	0.000000
OR13D1	0.000000
OR13C9	0.000000
OR13C8	0.000000
OR13C6P	0.000000
OR13C5	0.000000
OR13C4	0.000000
OR13C3	0.000000
OR13C2	0.000000
OR13A1	0.000000
OR12D3	0.000000
OR12D2	0.000000
OR11L1	0.000000
OR11H7	0.000000
OR11H6	0.000000
OR11H4	0.000000
OR11H2	0.000000
OR11H12	0.000000
OR11H1	0.000000
OR11G2	0.000000
OR11A1	0.000000
OR10Z1	0.000000
OR10X1	0.000000
OR10W1	0.000000
OR10V1	0.000000
OR10T2	0.000000
OR10S1	0.000000
OR10R2	0.000000
OR10Q1	0.000000
OR10P1	0.000000
OR10K2	0.000000
OR10K1	0.000000
OR10J6P	0.000000
OR10J5	0.000000
OR10J4	0.000000
OR10J3	0.000000
OR10J1	0.000000
OR10H5	0.000000
OR10H4	0.000000
OR10H3	0.000000
OR10H2	0.000000
OR10H1	0.000000
OR10G9	0.000000
OR10G8	0.000000
OR10G7	0.000000
OR10G6	0.000000
OR10G4	0.000000
OR10G3	0.000000
OR10G2	0.000000
OR10D4P	0.000000
OR10D3	0.000000
OR10C1	0.000000
OR10AG1	0.000000
OR10AD1	0.000000
OR10A7	0.000000
OR10A6	0.000000
OR10A5	0.000000
OR10A4	0.000000
OR10A3	0.000000
OR10A2	0.000000
OPRM1	0.000000
OPRL1	0.000000
OPRK1	0.000000
OPRD1	0.000000
OPN5	0.000000
OPN4	0.000000
OPN1SW	0.000000
OPN1MW	0.000000
OPN1LW	0.000000
OLR1	0.000000
NTSR2	0.000000
NTSR1	0.000000
NTRK3	0.000000
NTRK1	0.000000
NRP1	0.000000
NPY6R	0.000000
NPY5R	0.000000
NPY4R	0.000000
NPY2R	0.000000
NPY1R	0.000000
NPTN	0.000000
NPSR1	0.000000
NPR3	0.000000
NPR2	0.000000
NPR1	0.000000
NPFFR1	0.000000
NPBWR2	0.000000
NPBWR1	0.000000
NMUR2	0.000000
NMUR1	0.000000
NMBR	0.000000
NGFR	0.000000
NCR3LG1	0.000000
NCR3	0.000000
NCR2	0.000000
NCR1	0.000000
MUSK	0.000000
MUC1	0.000000
MTNR1B	0.000000
MTNR1A	0.000000
MSR1	0.000000
MRGPRX4	0.000000
MRGPRX1	0.000000
MRGPRG	0.000000
MRGPRF	0.000000
MRGPRE	0.000000
MRGPRD	0.000000
MRC2	0.000000
MRC1	0.000000
MPL	0.000000
MMP9	0.000000
MLNR	0.000000
MILR1	0.000000
MERTK	0.000000
MEGF10	0.000000
MCHR2	0.000000
MCHR1	0.000000
MCAM	0.000000
MC5R	0.000000
MC4R	0.000000
MC3R	0.000000
MC2R	0.000000
MC1R	0.000000
MAS1L	0.000000
MAS1	0.000000
MALRD1	0.000000
M6PR	0.000000
LYVE1	0.000000
LY75	0.000000
LTK	0.000000
LTBR	0.000000
LTB4R2	0.000000
LRP8	0.000000
LRP5	0.000000
LRP4	0.000000
LRP3	0.000000
LRP2	0.000000
LRP1B	0.000000
LRP11	0.000000
LRP10	0.000000
LRP1	0.000000
LPAR5	0.000000
LPAR4	0.000000
LPAR2	0.000000
LPAR1	0.000000
LILRB5	0.000000
LILRB3	0.000000
LILRB2	0.000000
LILRB1	0.000000
LILRA6	0.000000
LILRA5	0.000000
LILRA4	0.000000
LILRA2	0.000000
LILRA1	0.000000
LIFR	0.000000
LHFPL4	0.000000
LHCGR	0.000000
LGR6	0.000000
LGR5	0.000000
LGR4	0.000000
LEPR	0.000000
LDLRAD4	0.000000
LDLRAD3	0.000000
LDLR	0.000000
LAIR1	0.000000
KLRK1	0.000000
KLRG1	0.000000
KLRF2	0.000000
KLRF1	0.000000
KLRC3	0.000000
KLRC2	0.000000
KLRC1	0.000000
KLRB1	0.000000
KIT	0.000000
KISS1R	0.000000
KIR3DS1	0.000000
KIR3DL3	0.000000
KIR3DL2	0.000000
KIR3DL1	0.000000
KIR2DS5	0.000000
KIR2DS4	0.000000
KIR2DS3	0.000000
KIR2DS2	0.000000
KIR2DS1	0.000000
KIR2DL5B	0.000000
KIR2DL5A	0.000000
KIR2DL4	0.000000
KIR2DL3	0.000000
KIR2DL2	0.000000
KIR2DL1	0.000000
KDR	0.000000
IZUMO1R	0.000000
ITGB2	0.000000
ITGB1	0.000000
ITGAX	0.000000
ITGAV	0.000000
ITGAM	0.000000
ITGA5	0.000000
ITGA4	0.000000
ITGA3	0.000000
INSRR	0.000000
INSR	0.000000
ILDR1	0.000000
IL9R	0.000000
IL7R	0.000000
IL6ST	0.000000
IL6R	0.000000
IL5RA	0.000000
IL4R	0.000000
IL3RA	0.000000
IL31RA	0.000000
IL2RG	0.000000
IL2RB	0.000000
IL2RA	0.000000
IL27RA	0.000000
IL23R	0.000000
IL21R	0.000000
IL20RA	0.000000
IL1RL1	0.000000
IL1RAPL2	0.000000
IL1RAPL1	0.000000
IL1RAP	0.000000
IL1R2	0.000000
IL1R1	0.000000
IL18RAP	0.000000
IL17RE	0.000000
IL17RD	0.000000
IL17RC	0.000000
IL17RB	0.000000
IL17RA	0.000000
IL15RA	0.000000
IL13RA2	0.000000
IL13RA1	0.000000
IL12RB2	0.000000
IL12RB1	0.000000
IL11RA	0.000000
IL10RB	0.000000
IL10RA	0.000000
IGFLR1	0.000000
IGF2R	0.000000
IGF1R	0.000000
IFNGR2	0.000000
IFNGR1	0.000000
IFNAR2	0.000000
IFNAR1	0.000000
ICAM1	0.000000
HTR6	0.000000
HTR5A	0.000000
HTR4	0.000000
HTR3E	0.000000
HTR3D	0.000000
HTR3C	0.000000
HTR3B	0.000000
HTR3A	0.000000
HTR2B	0.000000
HTR2A	0.000000
HTR1F	0.000000
HTR1B	0.000000
HTR1A	0.000000
HRH4	0.000000
HRH3	0.000000
HRH2	0.000000
HRH1	0.000000
HCRTR2	0.000000
HCRTR1	0.000000
HBEGF	0.000000
HAVCR2	0.000000
HAVCR1	0.000000
GUCY2C	0.000000
GRPR	0.000000
GRM8	0.000000
GRM7	0.000000
GRM6	0.000000
GRM5	0.000000
GRM4	0.000000
GRM3	0.000000
GRM2	0.000000
GRM1	0.000000
GRIN3B	0.000000
GRIN3A	0.000000
GRIN2D	0.000000
GRIN2C	0.000000
GRIN2B	0.000000
GRIN2A	0.000000
GRIN1	0.000000
GRIK5	0.000000
GRIK4	0.000000
GRIK3	0.000000
GRIK2	0.000000
GRIK1	0.000000
GRID2	0.000000
GRID1	0.000000
GRIA4	0.000000
GRIA3	0.000000
GRIA2	0.000000
GRIA1	0.000000
GPRC6A	0.000000
GPRC5D	0.000000
GPRC5C	0.000000
GPRC5B	0.000000
GPRC5A	0.000000
GPR88	0.000000
GPR85	0.000000
GPR84	0.000000
GPR83	0.000000
GPR82	0.000000
GPR78	0.000000
GPR68	0.000000
GPR65	0.000000
GPR63	0.000000
GPR62	0.000000
GPR61	0.000000
GPR6	0.000000
GPR55	0.000000
GPR52	0.000000
GPR50	0.000000
GPR45	0.000000
GPR42	0.000000
GPR4	0.000000
GPR37L1	0.000000
GPR37	0.000000
GPR35	0.000000
GPR34	0.000000
GPR33	0.000000
GPR32P1	0.000000
GPR32	0.000000
GPR31	0.000000
GPR3	0.000000
GPR27	0.000000
GPR26	0.000000
GPR25	0.000000
GPR22	0.000000
GPR21	0.000000
GPR20	0.000000
GPR19	0.000000
GPR183	0.000000
GPR182	0.000000
GPR180	0.000000
GPR18	0.000000
GPR179	0.000000
GPR176	0.000000
GPR174	0.000000
GPR173	0.000000
GPR171	0.000000
GPR17	0.000000
GPR162	0.000000
GPR160	0.000000
GPR158	0.000000
GPR157	0.000000
GPR156	0.000000
GPR155	0.000000
GPR153	0.000000
GPR152	0.000000
GPR151	0.000000
GPR150	0.000000
GPR15	0.000000
GPR149	0.000000
GPR148	0.000000
GPR146	0.000000
GPR143	0.000000
GPR142	0.000000
GPR141	0.000000
GPR139	0.000000
GPR137C	0.000000
GPR137B	0.000000
GPR137	0.000000
GPR132	0.000000
GPR12	0.000000
GPR119	0.000000
GPR108	0.000000
GPR101	0.000000
GPR1	0.000000
GPER1	0.000000
GPBAR1	0.000000
GNRHR2	0.000000
GNRHR	0.000000
GLRB	0.000000
GLRA4	0.000000
GLRA3	0.000000
GLRA2	0.000000
GLRA1	0.000000
GLP2R	0.000000
GLP1R	0.000000
GIPR	0.000000
GHRHR	0.000000
GHR	0.000000
GFRAL	0.000000
GFRA4	0.000000
GFRA3	0.000000
GFRA2	0.000000
GFRA1	0.000000
GCGR	0.000000
GALR3	0.000000
GALR2	0.000000
GALR1	0.000000
GABRR3	0.000000
GABRR2	0.000000
GABRR1	0.000000
GABRQ	0.000000
GABRG3	0.000000
GABRG2	0.000000
GABRG1	0.000000
GABRE	0.000000
GABRD	0.000000
GABRB3	0.000000
GABRB2	0.000000
GABRB1	0.000000
GABRA6	0.000000
GABRA5	0.000000
GABRA4	0.000000
GABRA3	0.000000
GABRA2	0.000000
GABRA1	0.000000
GABBR2	0.000000
GABBR1	0.000000
FZD8	0.000000
FZD5	0.000000
FZD4	0.000000
FZD3	0.000000
FZD10	0.000000
FZD1	0.000000
FURIN	0.000000
FSHR	0.000000
FPR3	0.000000
FPR2	0.000000
FPR1	0.000000
FOLR2	0.000000
FOLR1	0.000000
FOLH1	0.000000
FLVCR2	0.000000
FLT4	0.000000
FLT3	0.000000
FLT1	0.000000
FGFRL1	0.000000
FGFR4	0.000000
FGFR1	0.000000
FFAR4	0.000000
FFAR3	0.000000
FFAR2	0.000000
FFAR1	0.000000
FCRL6	0.000000
FCRL5	0.000000
FCRL4	0.000000
FCRL3	0.000000
FCRL2	0.000000
FCRL1	0.000000
FCGRT	0.000000
FCGR3B	0.000000
FCGR3A	0.000000
FCGR2C	0.000000
FCGR2B	0.000000
FCGR2A	0.000000
FCGR1B	0.000000
FCGR1A	0.000000
FCER1A	0.000000
FCAR	0.000000
FCAMR	0.000000
FAS	0.000000
F2RL3	0.000000
F2RL2	0.000000
F2R	0.000000
ERBB4	0.000000
EPOR	0.000000
EPHB6	0.000000
EPHB3	0.000000
EPHB2	0.000000
EPHB1	0.000000
EPHA8	0.000000
EPHA7	0.000000
EPHA6	0.000000
EPHA5	0.000000
EPHA4	0.000000
EPHA3	0.000000
EPHA10	0.000000
EDNRB	0.000000
EDNRA	0.000000
EDAR	0.000000
EDA2R	0.000000
DRD5	0.000000
DRD4	0.000000
DRD3	0.000000
DRD2	0.000000
DRD1	0.000000
DDR2	0.000000
DCC	0.000000
CYSLTR2	0.000000
CYSLTR1	0.000000
CXCR6	0.000000
CXCR5	0.000000
CXCR4	0.000000
CXCR3	0.000000
CXCR1	0.000000
CX3CR1	0.000000
CSF3R	0.000000
CSF2RB	0.000000
CSF2RA	0.000000
CSF1R	0.000000
CRLF2	0.000000
CRHR2	0.000000
CRHR1	0.000000
CRB1	0.000000
CR2	0.000000
CR1	0.000000
CNTFR	0.000000
CNR2	0.000000
CNR1	0.000000
CMKLR1	0.000000
CLMP	0.000000
CLEC12A	0.000000
CLDN3	0.000000
CHRNG	0.000000
CHRNE	0.000000
CHRND	0.000000
CHRNB4	0.000000
CHRNB3	0.000000
CHRNB2	0.000000
CHRNB1	0.000000
CHRNA9	0.000000
CHRNA7	0.000000
CHRNA6	0.000000
CHRNA5	0.000000
CHRNA4	0.000000
CHRNA3	0.000000
CHRNA2	0.000000
CHRNA10	0.000000
CHRNA1	0.000000
CHRM5	0.000000
CHRM4	0.000000
CHRM2	0.000000
CHRM1	0.000000
CELSR1	0.000000
CDH2	0.000000
CD93	0.000000
CD79B	0.000000
CD79A	0.000000
CD68	0.000000
CD6	0.000000
CD44	0.000000
CD40	0.000000
CD36	0.000000
CD274	0.000000
CD27	0.000000
CD244	0.000000
CD200R1L	0.000000
CD200R1	0.000000
CD2	0.000000
CD163L1	0.000000
CD163	0.000000
CD14	0.000000
CCRL2	0.000000
CCR9	0.000000
CCR8	0.000000
CCR7	0.000000
CCR5	0.000000
CCR3	0.000000
CCR2	0.000000
CCR10	0.000000
CCR1	0.000000
CCKBR	0.000000
CCKAR	0.000000
CCBP2	0.000000
CASR	0.000000
CALY	0.000000
CALCRL	0.000000
CALCR	0.000000
C5AR2	0.000000
C5AR1	0.000000
C3AR1	0.000000
BTNL3	0.000000
BRS3	0.000000
BMPR2	0.000000
BMPR1A	0.000000
BDKRB2	0.000000
BDKRB1	0.000000
AXL	0.000000
AVPR2	0.000000
AVPR1B	0.000000
AVPR1A	0.000000
ASGR2	0.000000
ASGR1	0.000000
APP	0.000000
APLNR	0.000000
ANTXRL	0.000000
ANTXR2	0.000000
ANTXR1	0.000000
ANPEP	0.000000
AMHR2	0.000000
ALK	0.000000
AGTR2	0.000000
AGTR1	0.000000
AGER	0.000000
ADRB3	0.000000
ADRB2	0.000000
ADRB1	0.000000
ADRA2C	0.000000
ADRA2B	0.000000
ADRA2A	0.000000
ADRA1D	0.000000
ADRA1B	0.000000
ADRA1A	0.000000
ADORA3	0.000000
ADORA2A	0.000000
ADORA1	0.000000
ADIPOR2	0.000000
ADCYAP1R1	0.000000
ACVRL1	0.000000
ACVR2B	0.000000
ACVR2A	0.000000
ACVR1C	0.000000
ACVR1B	0.000000
ACVR1	0.000000
ACKR4	0.000000
ACKR3	0.000000
ACKR2	0.000000
ACKR1	0.000000
ABCC9	0.000000
