# Supplementary material for: The landscape of receptor-mediated precision cancer combination therapy via a single-cell perspective
Source: Nat Commun. 2022 Mar 25;13:1613. doi: 10.1038/s41467-022-29154-2 (PMC8956718; doi:10.1038/s41467-022-29154-2)
Supplement: Supplementary file 3 — Source Data [file 41467_2022_29154_MOESM3_ESM.zip › MadHitter_Source_Data_Figures/Figure6D_GSE103322_gene_pairs.txt]

CXADR_GPR87	0.844243
GPR87_SLC2A1	0.085217
GPR87_MET	0.017755
CXADR_SLC2A1	0.082172
CXADR_MET	0.033755
MET_SLC2A1	0.015833
CDH1_GPR87	0.155873
CDH1_CXADR	0.177000
CDH1_SLC2A1	0.044288
GPR87_PTPRZ1	0.071893
CXADR_PTPRZ1	0.074241
CDH1_PTPRZ1	0.055377
MET_PTPRZ1	0.001167
F11R_GPR87	0.073549
F11R_SLC2A1	0.032333
PTPRZ1_SLC2A1	0.013039
F11R_PTPRZ1	0.035936
CXADR_F11R	0.075861
CXADR_NTRK2	0.074311
F11R_NTRK2	0.021420
NTRK2_PTPRZ1	0.022783
CDH1_NTRK2	0.037224
NTRK2_SLC2A1	0.026181
FGFR2_GPR87	0.009348
F11R_FGFR2	0.000181
FGFR2_PTPRZ1	0.000181
CHRM3_GPR87	0.025532
CHRM3_F11R	0.008331
CHRM3_PTPRZ1	0.016554
CHRM3_FZD7	0.000340
FZD7_GPR87	0.000340
F11R_FZD7	0.000340
FZD7_PTPRZ1	0.000340
CDH1_CHRM3	0.020728
CDH1_F11R	0.001861
CHRM3_CXADR	0.029122
CHRM3_SLC2A1	0.015122
GPR87_SLC7A1	0.004000
CXADR_SLC7A1	0.004000
CDH1_SLC7A1	0.002333
CHRM3_IL20RB	0.005167
GPR87_IL20RB	0.019507
CXADR_IL20RB	0.023507
CDH1_IL20RB	0.008167
IL20RB_PTPRZ1	0.002667
CHRM3_SLC7A1	0.000167
IL20RB_NTRK2	0.006000
F11R_IL20RB	0.005333
CHRM3_NTRK2	0.011667
MET_NTRK2	0.016667
CHRM3_MET	0.008333
F11R_SLC7A1	0.001000
IL20RB_MET	0.000167
MET_SLC7A1	0.000333
F2RL1_GPR87	0.007552
CXADR_F2RL1	0.017452
GPR87_ITGA2	0.017864
CXADR_ITGA2	0.044264
CXADR_PVR	0.015187
CDH1_PVR	0.012017
CXADR_EGFR	0.008167
EGFR_ITGA2	0.006333
CLDN4_GPR87	0.003500
CLDN4_CXADR	0.003500
GPR87_MRGPRX3	0.007007
CXADR_MRGPRX3	0.005840
GPC3_GPR87	0.007000
CXADR_GPC3	0.007000
ITGA2_PVR	0.001500
ITGA2_NTRK2	0.002333
GPR87_NTRK2	0.001167
GPR87_HCAR2	0.004333
CXADR_HCAR2	0.004333
CELSR2_GPR87	0.007543
CELSR2_CXADR	0.007543
ERBB3_GPR87	0.005521
CDH1_ERBB3	0.002521
GPR87_TNFRSF25	0.003000
CXADR_TNFRSF25	0.003000
GPR87_VLDLR	0.000667
CXADR_VLDLR	0.000667
GPR87_TAS2R30	0.000500
CXADR_TAS2R30	0.000500
CLEC7A_GPR87	0.000667
CLEC7A_CXADR	0.000667
GPR39_GPR87	0.001500
CXADR_GPR39	0.001500
FZD9_GPR87	0.000167
CXADR_FZD9	0.000167
F2RL1_ITGA2	0.009900
CELSR3_GPR87	0.000667
CELSR3_CXADR	0.000667
GPR87_LPAR3	0.001688
CXADR_LPAR3	0.001688
CXADR_SEZ6L2	0.002833
ITGA2_SEZ6L2	0.000667
IL20RB_PVR	0.000667
CXADR_FGFR2	0.009167
GPR87_HTR1E	0.000333
CXADR_HTR1E	0.000333
GPR87_MST1R	0.002003
CXADR_MST1R	0.002003
GPR87_RAMP2	0.002007
CXADR_RAMP2	0.002007
GHSR_GPR87	0.008500
CXADR_GHSR	0.008500
GPR87_MCOLN1	0.000167
CXADR_MCOLN1	0.000167
CD5_GPR87	0.000333
CD5_CXADR	0.000333
GPR87_SEZ6L2	0.002167
GPR87_OR6M1	0.000333
CXADR_OR6M1	0.000333
GPR87_P2RX4	0.000167
CXADR_P2RX4	0.000167
GPR87_PVR	0.001003
GPR87_IL1RL2	0.001709
CXADR_IL1RL2	0.001709
GPR87_LTB4R	0.002198
CXADR_LTB4R	0.001844
GPR161_GPR87	0.002344
CXADR_GPR161	0.002344
GPR87_PLA2R1	0.000167
CXADR_PLA2R1	0.001500
GPR87_OR9I1	0.000333
CXADR_OR9I1	0.000333
GPR87_S1PR5	0.000500
CXADR_S1PR5	0.000500
GPR87_IFNLR1	0.004333
CXADR_IFNLR1	0.004333
GPR87_ZP3	0.001833
CXADR_ZP3	0.003167
EGFR_GPR87	0.001833
GPR87_HCAR1	0.000667
CXADR_HCAR1	0.000667
GPR87_MRGPRX2	0.000333
CXADR_MRGPRX2	0.000333
GPR87_HCAR3	0.007003
CXADR_HCAR3	0.007003
ADORA2B_GPR87	0.002167
ADORA2B_CXADR	0.002167
GPR87_HTR7	0.000667
CXADR_HTR7	0.000667
ITGA2_PLA2R1	0.001333
CXADR_ERBB2	0.001667
ERBB2_ITGA2	0.001667
CDH1_MRGPRX3	0.001167
FLVCR1_GPR87	0.000333
CXADR_FLVCR1	0.000333
GPR87_SLC52A1	0.000503
CXADR_SLC52A1	0.000503
CXCL16_GPR87	0.001517
CXADR_CXCL16	0.001517
CXCR2_GPR87	0.000333
CXADR_CXCR2	0.000333
CCR4_GPR87	0.000167
CCR4_CXADR	0.000167
GPR87_TPRA1	0.000167
CXADR_TPRA1	0.000167
GABRP_GPR87	0.000337
CXADR_GABRP	0.000337
GPR87_IL22RA1	0.000333
CXADR_IL22RA1	0.000333
GPR87_TEK	0.000500
CXADR_TEK	0.000500
GPR107_GPR87	0.000167
CXADR_GPR107	0.000167
FGFR3_GPR87	0.000500
CXADR_FGFR3	0.000500
GPR87_PTPRF	0.006837
CXADR_PTPRF	0.006837
GPR87_PTPRS	0.009000
CXADR_PTPRS	0.009000
GPR87_LRP12	0.000170
CXADR_LRP12	0.000170
GPR87_VIPR2	0.000170
CXADR_VIPR2	0.000170
GPR87_TNFRSF10A	0.000837
CXADR_TNFRSF10A	0.000837
GPR87_PTPRU	0.000337
CXADR_PTPRU	0.000337
GPR87_PRLR	0.000170
CXADR_PRLR	0.000170
GPR87_OPN3	0.000170
CXADR_OPN3	0.001503
EPHA1_GPR87	0.000500
CXADR_EPHA1	0.000500
GPR87_HTR1D	0.000167
CXADR_HTR1D	0.000167
GPR87_OR13J1	0.000167
CXADR_OR13J1	0.000167
GPR87_PTGFRN	0.000167
CXADR_PTGFRN	0.000167
CORIN_GPR87	0.000500
CORIN_CXADR	0.000500
DDR1_GPR87	0.000500
CXADR_DDR1	0.000500
CDH1_MET	0.000667
CDH1_LTB4R	0.000355
EPHB4_GPR87	0.000667
CXADR_EPHB4	0.000667
FZD6_GPR87	0.000167
CXADR_FZD6	0.000167
ITGA2_OPN3	0.001333
GPR87_IL18R1	0.000167
CXADR_IL18R1	0.000167
GPR87_IMPG2	0.000167
CXADR_IMPG2	0.000167
FZD2_GPR87	0.000333
CXADR_FZD2	0.000333
EPHA2_GPR87	0.000333
CXADR_EPHA2	0.000333
CXADR_ERBB3	0.003000
EFNB2_GPR87	0.000333
CXADR_EFNB2	0.000333
GPR87_PTPRB	0.000167
CXADR_PTPRB	0.000167
GPR87_RTN4RL1	0.000167
CXADR_RTN4RL1	0.000167
GPR87_HTR2C	0.000167
CXADR_HTR2C	0.000167
GPR75_GPR87	0.000167
CXADR_GPR75	0.000167
GPR87_LPAR6	0.000167
CXADR_LPAR6	0.000167
GPR87_VIPR1	0.000167
CXADR_VIPR1	0.000167
CCR6_GPR87	0.000167
CCR6_CXADR	0.000167
ITGA2_ZP3	0.001333
GPR87_LRP6	0.000167
CXADR_LRP6	0.000167
GPR87_OR8D2	0.000167
CXADR_OR8D2	0.000167
GPR87_NPFFR2	0.000833
CXADR_NPFFR2	0.000833
FRRS1_GPR87	0.000667
CXADR_FRRS1	0.000667
GPR87_TLR10	0.000333
CXADR_TLR10	0.000333
