# Supplementary material for: The landscape of receptor-mediated precision cancer combination therapy via a single-cell perspective
Source: Nat Commun. 2022 Mar 25;13:1613. doi: 10.1038/s41467-022-29154-2 (PMC8956718; doi:10.1038/s41467-022-29154-2)
Supplement: Supplementary file 3 — Source Data [file 41467_2022_29154_MOESM3_ESM.zip › MadHitter_Source_Data_Figures/Figure6E_GSE115978_gene_pairs.txt]

LRP1B_MCAM	0.283885
GPRC5B_LRP1B	0.237768
GPR153_LRP1B	0.138001
EPHA2_LRP1B	0.066150
FOLH1_LRP1B	0.121500
LRP1B_SCARB2	0.101809
LRP12_LRP1B	0.047328
LRP1B_P2RX6	0.240934
ERBB3_LRP1B	0.285218
GPR137_LRP1B	0.285218
GABRA3_LRP1B	0.285051
LRP1B_S1PR2	0.234934
LRP1B_SSTR2	0.220934
ABCC9_LRP1B	0.259101
ADORA1_LRP1B	0.195435
LRP1B_PTPRR	0.132462
FCGR2A_LRP1B	0.223902
ADORA2B_LRP1B	0.012762
EDNRB_LRP1B	0.285218
LRP1B_ROBO1	0.285218
CD68_LRP1B	0.171500
LRP1B_PLAUR	0.285218
LRP1B_S1PR3	0.181199
LRP1B_RGMB	0.284385
CHRNA1_LRP1B	0.136278
IL6R_LRP1B	0.180934
CHRNE_LRP1B	0.042500
GPR143_LRP1B	0.166667
IL17RD_LRP1B	0.284718
LRP1B_LRP2	0.019344
EPHB4_LRP1B	0.273218
FGFRL1_LRP1B	0.207742
LDLRAD3_LRP1B	0.190022
GPRC5B_MCAM	0.404695
GPR153_MCAM	0.246344
EPHA2_MCAM	0.373667
FOLH1_MCAM	0.150000
MCAM_SCARB2	0.133660
LRP12_MCAM	0.340662
MCAM_P2RX6	0.939018
ERBB3_MCAM	0.983468
GPR137_MCAM	0.983468
GABRA3_MCAM	0.915468
MCAM_S1PR2	0.320333
MCAM_SSTR2	0.314833
ABCC9_MCAM	0.856599
ADORA1_MCAM	0.413185
MCAM_PTPRR	0.159629
FCGR2A_MCAM	0.304035
ADORA2B_MCAM	0.012762
EDNRB_MCAM	0.983468
MCAM_ROBO1	0.983468
CD68_MCAM	0.181167
MCAM_PLAUR	0.983468
MCAM_S1PR3	0.689265
MCAM_RGMB	0.960968
CHRNA1_MCAM	0.695646
IL6R_MCAM	0.289848
CHRNE_MCAM	0.044667
GPR143_MCAM	0.166667
IL17RD_MCAM	0.950135
LRP2_MCAM	0.019511
EPHB4_MCAM	0.870135
FGFRL1_MCAM	0.487052
LDLRAD3_MCAM	0.643088
GPR153_GPRC5B	0.148344
EPHA2_GPRC5B	0.122500
FOLH1_GPRC5B	0.137167
GPRC5B_SCARB2	0.139493
GPRC5B_LRP12	0.083360
GPRC5B_P2RX6	0.394894
ERBB3_GPRC5B	0.420060
GPR137_GPRC5B	0.420060
GABRA3_GPRC5B	0.406227
GPRC5B_S1PR2	0.299660
GPRC5B_SSTR2	0.276326
ABCC9_GPRC5B	0.404394
ADORA1_GPRC5B	0.272912
GPRC5B_PTPRR	0.137295
FCGR2A_GPRC5B	0.244993
ADORA2B_GPRC5B	0.012762
EDNRB_GPRC5B	0.420060
GPRC5B_ROBO1	0.420060
CD68_GPRC5B	0.181833
GPRC5B_PLAUR	0.420060
GPRC5B_S1PR3	0.292858
GPRC5B_RGMB	0.419227
CHRNA1_GPRC5B	0.231912
GPRC5B_IL6R	0.241192
CHRNE_GPRC5B	0.041333
GPR143_GPRC5B	0.166667
GPRC5B_IL17RD	0.420060
GPRC5B_LRP2	0.019344
EPHB4_GPRC5B	0.389695
FGFRL1_GPRC5B	0.298708
GPRC5B_LDLRAD3	0.253081
EPHA2_GPR153	0.062827
FOLH1_GPR153	0.057677
GPR153_SCARB2	0.094337
GPR153_LRP12	0.079929
GPR153_P2RX6	0.243011
ERBB3_GPR153	0.247511
GPR137_GPR153	0.247511
GABRA3_GPR153	0.243677
GPR153_S1PR2	0.158011
GPR153_SSTR2	0.149011
ABCC9_GPR153	0.224844
ADORA1_GPR153	0.128052
GPR153_PTPRR	0.079844
FCGR2A_GPR153	0.132518
ADORA2B_GPR153	0.010595
EDNRB_GPR153	0.247511
GPR153_ROBO1	0.247511
CD68_GPR153	0.098511
GPR153_PLAUR	0.247511
GPR153_S1PR3	0.180256
GPR153_RGMB	0.245511
CHRNA1_GPR153	0.124160
GPR153_IL6R	0.115511
CHRNE_GPR153	0.041333
GPR143_GPR153	0.096677
GPR153_IL17RD	0.222011
GPR153_LRP2	0.018677
EPHB4_GPR153	0.232344
FGFRL1_GPR153	0.124198
GPR153_LDLRAD3	0.211453
EPHA2_FOLH1	0.018667
EPHA2_SCARB2	0.061500
EPHA2_LRP12	0.139833
EPHA2_P2RX6	0.377833
EPHA2_ERBB3	0.382167
EPHA2_GPR137	0.382167
EPHA2_GABRA3	0.380500
EPHA2_S1PR2	0.092000
EPHA2_SSTR2	0.089000
ABCC9_EPHA2	0.377000
ADORA1_EPHA2	0.123279
EPHA2_PTPRR	0.021833
EPHA2_FCGR2A	0.041667
ADORA2B_EPHA2	0.008333
EDNRB_EPHA2	0.382167
EPHA2_ROBO1	0.382167
CD68_EPHA2	0.026000
EPHA2_PLAUR	0.382167
EPHA2_S1PR3	0.221167
EPHA2_RGMB	0.376333
CHRNA1_EPHA2	0.313333
EPHA2_IL6R	0.061500
CHRNE_EPHA2	0.013667
EPHA2_GPR143	0.013500
EPHA2_IL17RD	0.382167
EPHA2_LRP2	0.008333
EPHA2_EPHB4	0.304500
EPHA2_FGFRL1	0.139687
EPHA2_LDLRAD3	0.255333
FOLH1_SCARB2	0.059660
FOLH1_LRP12	0.019328
FOLH1_P2RX6	0.141333
ERBB3_FOLH1	0.150667
FOLH1_GPR137	0.150667
FOLH1_GABRA3	0.150667
FOLH1_S1PR2	0.149833
FOLH1_SSTR2	0.144167
ABCC9_FOLH1	0.150500
ADORA1_FOLH1	0.113272
FOLH1_PTPRR	0.087962
FCGR2A_FOLH1	0.143833
ADORA2B_FOLH1	0.010262
EDNRB_FOLH1	0.150667
FOLH1_ROBO1	0.150667
CD68_FOLH1	0.106000
FOLH1_PLAUR	0.150667
FOLH1_S1PR3	0.098631
FOLH1_RGMB	0.150667
CHRNA1_FOLH1	0.056178
FOLH1_IL6R	0.110000
CHRNE_FOLH1	0.033167
FOLH1_GPR143	0.105333
FOLH1_IL17RD	0.150667
FOLH1_LRP2	0.012844
EPHB4_FOLH1	0.150667
FGFRL1_FOLH1	0.128500
FOLH1_LDLRAD3	0.122421
LRP12_SCARB2	0.017106
P2RX6_SCARB2	0.134993
ERBB3_SCARB2	0.139493
GPR137_SCARB2	0.139493
GABRA3_SCARB2	0.139493
S1PR2_SCARB2	0.138493
SCARB2_SSTR2	0.115993
ABCC9_SCARB2	0.138160
ADORA1_SCARB2	0.101023
PTPRR_SCARB2	0.063993
FCGR2A_SCARB2	0.077660
ADORA2B_SCARB2	0.010762
EDNRB_SCARB2	0.139493
ROBO1_SCARB2	0.139493
CD68_SCARB2	0.088160
PLAUR_SCARB2	0.139493
S1PR3_SCARB2	0.070259
RGMB_SCARB2	0.138660
CHRNA1_SCARB2	0.067511
IL6R_SCARB2	0.102493
CHRNE_SCARB2	0.033500
GPR143_SCARB2	0.077660
IL17RD_SCARB2	0.139493
LRP2_SCARB2	0.012677
EPHB4_SCARB2	0.139493
FGFRL1_SCARB2	0.098680
LDLRAD3_SCARB2	0.116601
LRP12_P2RX6	0.349360
ERBB3_LRP12	0.351194
GPR137_LRP12	0.351194
GABRA3_LRP12	0.337194
LRP12_S1PR2	0.026995
LRP12_SSTR2	0.037162
ABCC9_LRP12	0.329027
ADORA1_LRP12	0.028662
LRP12_PTPRR	0.023821
FCGR2A_LRP12	0.035828
ADORA2B_LRP12	0.009262
EDNRB_LRP12	0.351194
LRP12_ROBO1	0.351194
CD68_LRP12	0.026495
LRP12_PLAUR	0.351194
LRP12_S1PR3	0.261049
LRP12_RGMB	0.330360
CHRNA1_LRP12	0.281584
IL6R_LRP12	0.041495
CHRNE_LRP12	0.013262
GPR143_LRP12	0.026495
IL17RD_LRP12	0.327194
LRP12_LRP2	0.011667
EPHB4_LRP12	0.227328
FGFRL1_LRP12	0.181027
LDLRAD3_LRP12	0.222488
ERBB3_P2RX6	0.955550
GPR137_P2RX6	0.955550
GABRA3_P2RX6	0.887550
P2RX6_S1PR2	0.308167
P2RX6_SSTR2	0.288000
ABCC9_P2RX6	0.845131
ADORA1_P2RX6	0.382402
P2RX6_PTPRR	0.152629
FCGR2A_P2RX6	0.274585
ADORA2B_P2RX6	0.012762
EDNRB_P2RX6	0.955550
P2RX6_ROBO1	0.955550
CD68_P2RX6	0.172500
P2RX6_PLAUR	0.955550
P2RX6_S1PR3	0.664180
P2RX6_RGMB	0.933050
CHRNA1_P2RX6	0.690728
IL6R_P2RX6	0.265681
CHRNE_P2RX6	0.043333
GPR143_P2RX6	0.157000
IL17RD_P2RX6	0.922216
LRP2_P2RX6	0.019511
EPHB4_P2RX6	0.831684
FGFRL1_P2RX6	0.476467
LDLRAD3_P2RX6	0.636088
ERBB3_GPR137	1.000000
ERBB3_GABRA3	0.932000
ERBB3_S1PR2	0.326167
ERBB3_SSTR2	0.315833
ABCC9_ERBB3	0.873131
ADORA1_ERBB3	0.415852
ERBB3_PTPRR	0.160129
ERBB3_FCGR2A	0.304035
ADORA2B_ERBB3	0.012762
EDNRB_ERBB3	1.000000
ERBB3_ROBO1	1.000000
CD68_ERBB3	0.182167
ERBB3_PLAUR	1.000000
ERBB3_S1PR3	0.704631
ERBB3_RGMB	0.977500
CHRNA1_ERBB3	0.708178
ERBB3_IL6R	0.290014
CHRNE_ERBB3	0.044667
ERBB3_GPR143	0.166667
ERBB3_IL17RD	0.966667
ERBB3_LRP2	0.019511
EPHB4_ERBB3	0.876135
ERBB3_FGFRL1	0.495917
ERBB3_LDLRAD3	0.647255
GABRA3_GPR137	0.932000
GPR137_S1PR2	0.326167
GPR137_SSTR2	0.315833
ABCC9_GPR137	0.873131
ADORA1_GPR137	0.415852
GPR137_PTPRR	0.160129
FCGR2A_GPR137	0.304035
ADORA2B_GPR137	0.012762
EDNRB_GPR137	1.000000
GPR137_ROBO1	1.000000
CD68_GPR137	0.182167
GPR137_PLAUR	1.000000
GPR137_S1PR3	0.704631
GPR137_RGMB	0.977500
CHRNA1_GPR137	0.708178
GPR137_IL6R	0.290014
CHRNE_GPR137	0.044667
GPR137_GPR143	0.166667
GPR137_IL17RD	0.966667
GPR137_LRP2	0.019511
EPHB4_GPR137	0.876135
FGFRL1_GPR137	0.495917
GPR137_LDLRAD3	0.647255
GABRA3_S1PR2	0.326167
GABRA3_SSTR2	0.315833
ABCC9_GABRA3	0.864465
ADORA1_GABRA3	0.385019
GABRA3_PTPRR	0.140629
FCGR2A_GABRA3	0.299869
ADORA2B_GABRA3	0.012762
EDNRB_GABRA3	0.932000
GABRA3_ROBO1	0.932000
CD68_GABRA3	0.182167
GABRA3_PLAUR	0.932000
GABRA3_S1PR3	0.646631
GABRA3_RGMB	0.909500
CHRNA1_GABRA3	0.643345
GABRA3_IL6R	0.282181
CHRNE_GABRA3	0.044667
GABRA3_GPR143	0.166667
GABRA3_IL17RD	0.898667
GABRA3_LRP2	0.019511
EPHB4_GABRA3	0.811468
FGFRL1_GABRA3	0.457084
GABRA3_LDLRAD3	0.625588
S1PR2_SSTR2	0.283833
ABCC9_S1PR2	0.322333
ADORA1_S1PR2	0.242884
PTPRR_S1PR2	0.136129
FCGR2A_S1PR2	0.264833
ADORA2B_S1PR2	0.012762
EDNRB_S1PR2	0.326167
ROBO1_S1PR2	0.326167
CD68_S1PR2	0.179167
PLAUR_S1PR2	0.326167
S1PR2_S1PR3	0.209131
RGMB_S1PR2	0.326167
CHRNA1_S1PR2	0.132512
IL6R_S1PR2	0.232000
CHRNE_S1PR2	0.042667
GPR143_S1PR2	0.166667
IL17RD_S1PR2	0.326167
LRP2_S1PR2	0.019344
EPHB4_S1PR2	0.326167
FGFRL1_S1PR2	0.236201
LDLRAD3_S1PR2	0.263421
ABCC9_SSTR2	0.298667
ADORA1_SSTR2	0.231217
PTPRR_SSTR2	0.131462
FCGR2A_SSTR2	0.251000
ADORA2B_SSTR2	0.012762
EDNRB_SSTR2	0.315833
ROBO1_SSTR2	0.315833
CD68_SSTR2	0.159833
PLAUR_SSTR2	0.315833
S1PR3_SSTR2	0.210297
RGMB_SSTR2	0.315833
CHRNA1_SSTR2	0.110012
IL6R_SSTR2	0.226667
CHRNE_SSTR2	0.042667
GPR143_SSTR2	0.154167
IL17RD_SSTR2	0.315333
LRP2_SSTR2	0.019177
EPHB4_SSTR2	0.304167
FGFRL1_SSTR2	0.220034
LDLRAD3_SSTR2	0.230921
ABCC9_ADORA1	0.349983
ABCC9_PTPRR	0.139629
ABCC9_FCGR2A	0.275500
ABCC9_ADORA2B	0.012762
ABCC9_EDNRB	0.873131
ABCC9_ROBO1	0.873131
ABCC9_CD68	0.179167
ABCC9_PLAUR	0.873131
ABCC9_S1PR3	0.584928
ABCC9_RGMB	0.852131
ABCC9_CHRNA1	0.606143
ABCC9_IL6R	0.270429
ABCC9_CHRNE	0.041333
ABCC9_GPR143	0.166667
ABCC9_IL17RD	0.844965
ABCC9_LRP2	0.019511
ABCC9_EPHB4	0.761099
ABCC9_FGFRL1	0.445215
ABCC9_LDLRAD3	0.602421
ADORA1_PTPRR	0.116074
ADORA1_FCGR2A	0.225974
ADORA1_ADORA2B	0.011262
ADORA1_EDNRB	0.415852
ADORA1_ROBO1	0.415852
ADORA1_CD68	0.133272
ADORA1_PLAUR	0.415852
ADORA1_S1PR3	0.307092
ADORA1_RGMB	0.414352
ADORA1_CHRNA1	0.244034
ADORA1_IL6R	0.211065
ADORA1_CHRNE	0.027762
ADORA1_GPR143	0.117772
ADORA1_IL17RD	0.406519
ADORA1_LRP2	0.016344
ADORA1_EPHB4	0.414519
ADORA1_FGFRL1	0.252990
ADORA1_LDLRAD3	0.258479
FCGR2A_PTPRR	0.134295
ADORA2B_PTPRR	0.012762
EDNRB_PTPRR	0.160129
PTPRR_ROBO1	0.160129
CD68_PTPRR	0.131629
PLAUR_PTPRR	0.160129
PTPRR_S1PR3	0.073926
PTPRR_RGMB	0.159129
CHRNA1_PTPRR	0.085168
IL6R_PTPRR	0.119795
CHRNE_PTPRR	0.032000
GPR143_PTPRR	0.131295
IL17RD_PTPRR	0.160129
LRP2_PTPRR	0.018677
EPHB4_PTPRR	0.158462
FGFRL1_PTPRR	0.153129
LDLRAD3_PTPRR	0.112071
ADORA2B_FCGR2A	0.012762
EDNRB_FCGR2A	0.304035
FCGR2A_ROBO1	0.304035
CD68_FCGR2A	0.171667
FCGR2A_PLAUR	0.304035
FCGR2A_S1PR3	0.217333
FCGR2A_RGMB	0.304035
CHRNA1_FCGR2A	0.120047
FCGR2A_IL6R	0.217085
CHRNE_FCGR2A	0.042500
FCGR2A_GPR143	0.166667
FCGR2A_IL17RD	0.304035
FCGR2A_LRP2	0.019344
EPHB4_FCGR2A	0.298702
FCGR2A_FGFRL1	0.238216
FCGR2A_LDLRAD3	0.208755
ADORA2B_EDNRB	0.012762
ADORA2B_ROBO1	0.012762
ADORA2B_CD68	0.012762
ADORA2B_PLAUR	0.012762
ADORA2B_S1PR3	0.009333
ADORA2B_RGMB	0.012762
ADORA2B_CHRNA1	0.010167
ADORA2B_IL6R	0.012262
ADORA2B_CHRNE	0.009262
ADORA2B_GPR143	0.012762
ADORA2B_IL17RD	0.012762
ADORA2B_LRP2	0.008333
ADORA2B_EPHB4	0.012762
ADORA2B_FGFRL1	0.012762
ADORA2B_LDLRAD3	0.011929
EDNRB_ROBO1	1.000000
CD68_EDNRB	0.182167
EDNRB_PLAUR	1.000000
EDNRB_S1PR3	0.704631
EDNRB_RGMB	0.977500
CHRNA1_EDNRB	0.708178
EDNRB_IL6R	0.290014
CHRNE_EDNRB	0.044667
EDNRB_GPR143	0.166667
EDNRB_IL17RD	0.966667
EDNRB_LRP2	0.019511
EDNRB_EPHB4	0.876135
EDNRB_FGFRL1	0.495917
EDNRB_LDLRAD3	0.647255
CD68_ROBO1	0.182167
PLAUR_ROBO1	1.000000
ROBO1_S1PR3	0.704631
RGMB_ROBO1	0.977500
CHRNA1_ROBO1	0.708178
IL6R_ROBO1	0.290014
CHRNE_ROBO1	0.044667
GPR143_ROBO1	0.166667
IL17RD_ROBO1	0.966667
LRP2_ROBO1	0.019511
EPHB4_ROBO1	0.876135
FGFRL1_ROBO1	0.495917
LDLRAD3_ROBO1	0.647255
CD68_PLAUR	0.182167
CD68_S1PR3	0.091797
CD68_RGMB	0.182167
CD68_CHRNA1	0.088178
CD68_IL6R	0.142000
CD68_CHRNE	0.041000
CD68_GPR143	0.166667
CD68_IL17RD	0.182167
CD68_LRP2	0.019344
CD68_EPHB4	0.182167
CD68_FGFRL1	0.182167
CD68_LDLRAD3	0.142588
PLAUR_S1PR3	0.704631
PLAUR_RGMB	0.977500
CHRNA1_PLAUR	0.708178
IL6R_PLAUR	0.290014
CHRNE_PLAUR	0.044667
GPR143_PLAUR	0.166667
IL17RD_PLAUR	0.966667
LRP2_PLAUR	0.019511
EPHB4_PLAUR	0.876135
FGFRL1_PLAUR	0.495917
LDLRAD3_PLAUR	0.647255
RGMB_S1PR3	0.682297
CHRNA1_S1PR3	0.464688
IL6R_S1PR3	0.184811
CHRNE_S1PR3	0.027071
GPR143_S1PR3	0.084964
IL17RD_S1PR3	0.671297
LRP2_S1PR3	0.010344
EPHB4_S1PR3	0.596932
FGFRL1_S1PR3	0.327694
LDLRAD3_S1PR3	0.376385
CHRNA1_RGMB	0.691512
IL6R_RGMB	0.290014
CHRNE_RGMB	0.044667
GPR143_RGMB	0.166667
IL17RD_RGMB	0.944167
LRP2_RGMB	0.019511
EPHB4_RGMB	0.859301
FGFRL1_RGMB	0.487917
LDLRAD3_RGMB	0.625588
CHRNA1_IL6R	0.146192
CHRNA1_CHRNE	0.015667
CHRNA1_GPR143	0.080512
CHRNA1_IL17RD	0.681012
CHRNA1_LRP2	0.011000
CHRNA1_EPHB4	0.627480
CHRNA1_FGFRL1	0.334415
CHRNA1_LDLRAD3	0.438335
CHRNE_IL6R	0.032667
GPR143_IL6R	0.136500
IL17RD_IL6R	0.290014
IL6R_LRP2	0.019344
EPHB4_IL6R	0.282181
FGFRL1_IL6R	0.204985
IL6R_LDLRAD3	0.207088
CHRNE_GPR143	0.041000
CHRNE_IL17RD	0.044667
CHRNE_LRP2	0.012000
CHRNE_EPHB4	0.044667
CHRNE_FGFRL1	0.043167
CHRNE_LDLRAD3	0.031452
GPR143_IL17RD	0.166667
GPR143_LRP2	0.019344
EPHB4_GPR143	0.166667
FGFRL1_GPR143	0.166667
GPR143_LDLRAD3	0.129921
IL17RD_LRP2	0.019511
EPHB4_IL17RD	0.842801
FGFRL1_IL17RD	0.495917
IL17RD_LDLRAD3	0.613921
EPHB4_LRP2	0.019511
FGFRL1_LRP2	0.019511
LDLRAD3_LRP2	0.018833
EPHB4_FGFRL1	0.424219
EPHB4_LDLRAD3	0.592588
FGFRL1_LDLRAD3	0.307122
CXCR2_LRP1B	0.005167
GPC3_LRP1B	0.044227
APP_LRP1B	0.147955
CSF2RA_LRP1B	0.069763
LRP1B_PTPRZ1	0.076130
LRP1B_ZP3	0.070545
CXCR2_MCAM	0.005167
CXCR2_GPRC5B	0.005167
CXCR2_GPR153	0.005167
CXCR2_FOLH1	0.005000
CXCR2_GPC3	0.001667
CXCR2_P2RX6	0.005000
CXCR2_ERBB3	0.005167
CXCR2_GPR137	0.005167
CXCR2_GABRA3	0.005167
APP_CXCR2	0.000500
CXCR2_S1PR2	0.005167
CXCR2_SSTR2	0.005167
ABCC9_CXCR2	0.005167
ADORA1_CXCR2	0.002833
CXCR2_PTPRR	0.005167
CXCR2_FCGR2A	0.005167
CXCR2_EDNRB	0.005167
CXCR2_ROBO1	0.005167
CD68_CXCR2	0.005167
CXCR2_PLAUR	0.005167
CXCR2_S1PR3	0.002167
CXCR2_RGMB	0.005167
CSF2RA_CXCR2	0.003167
CXCR2_PTPRZ1	0.003167
CXCR2_ZP3	0.004667
CXCR2_GPR143	0.005167
CXCR2_IL17RD	0.005167
CXCR2_EPHB4	0.005167
CXCR2_FGFRL1	0.005167
CXCR2_LDLRAD3	0.003833
GPC3_MCAM	0.048227
APP_MCAM	0.491429
CSF2RA_MCAM	0.069930
MCAM_PTPRZ1	0.123850
MCAM_ZP3	0.092379
GPC3_GPRC5B	0.047227
APP_GPRC5B	0.269391
CSF2RA_GPRC5B	0.069930
GPRC5B_PTPRZ1	0.108215
GPRC5B_ZP3	0.065379
GPC3_GPR153	0.019582
APP_GPR153	0.079500
CSF2RA_GPR153	0.037500
GPR153_PTPRZ1	0.055119
GPR153_ZP3	0.058595
FOLH1_GPC3	0.027894
APP_FOLH1	0.067011
CSF2RA_FOLH1	0.040597
FOLH1_PTPRZ1	0.048630
FOLH1_ZP3	0.040879
GPC3_P2RX6	0.048061
ERBB3_GPC3	0.048227
GPC3_GPR137	0.048227
GABRA3_GPC3	0.048227
APP_GPC3	0.033588
GPC3_S1PR2	0.044227
GPC3_SSTR2	0.043727
ABCC9_GPC3	0.048227
ADORA1_GPC3	0.029116
GPC3_PTPRR	0.037030
FCGR2A_GPC3	0.044227
EDNRB_GPC3	0.048227
GPC3_ROBO1	0.048227
CD68_GPC3	0.044227
GPC3_PLAUR	0.048227
GPC3_S1PR3	0.024089
GPC3_RGMB	0.048227
CSF2RA_GPC3	0.021160
GPC3_PTPRZ1	0.008024
GPC3_ZP3	0.012907
GPC3_GPR143	0.044227
GPC3_IL17RD	0.048227
EPHB4_GPC3	0.048227
FGFRL1_GPC3	0.048227
GPC3_LDLRAD3	0.035822
APP_P2RX6	0.482795
CSF2RA_P2RX6	0.068597
P2RX6_PTPRZ1	0.134715
P2RX6_ZP3	0.087045
APP_ERBB3	0.505795
CSF2RA_ERBB3	0.069930
ERBB3_PTPRZ1	0.135048
ERBB3_ZP3	0.093379
APP_GPR137	0.505795
CSF2RA_GPR137	0.069930
GPR137_PTPRZ1	0.135048
GPR137_ZP3	0.093379
APP_GABRA3	0.496295
CSF2RA_GABRA3	0.069930
GABRA3_PTPRZ1	0.123715
GABRA3_ZP3	0.093379
APP_S1PR2	0.194163
APP_SSTR2	0.174997
ABCC9_APP	0.494295
ADORA1_APP	0.218368
APP_PTPRR	0.072317
APP_FCGR2A	0.165830
APP_EDNRB	0.505795
APP_ROBO1	0.505795
APP_CD68	0.102011
APP_PLAUR	0.505795
APP_S1PR3	0.395822
APP_RGMB	0.488461
APP_CSF2RA	0.038728
APP_PTPRZ1	0.067096
APP_ZP3	0.032170
APP_GPR143	0.091011
APP_IL17RD	0.497961
APP_EPHB4	0.419429
APP_FGFRL1	0.247025
APP_LDLRAD3	0.299310
CSF2RA_S1PR2	0.069763
PTPRZ1_S1PR2	0.098130
S1PR2_ZP3	0.065212
CSF2RA_SSTR2	0.065097
PTPRZ1_SSTR2	0.082130
SSTR2_ZP3	0.068045
ABCC9_CSF2RA	0.069930
ABCC9_PTPRZ1	0.116215
ABCC9_ZP3	0.079712
ADORA1_CSF2RA	0.049261
ADORA1_PTPRZ1	0.084778
ADORA1_ZP3	0.060712
CSF2RA_PTPRR	0.058930
PTPRR_PTPRZ1	0.046296
PTPRR_ZP3	0.048712
CSF2RA_FCGR2A	0.069763
FCGR2A_PTPRZ1	0.096630
FCGR2A_ZP3	0.067212
CSF2RA_EDNRB	0.069930
EDNRB_PTPRZ1	0.135048
EDNRB_ZP3	0.093379
CSF2RA_ROBO1	0.069930
PTPRZ1_ROBO1	0.135048
ROBO1_ZP3	0.093379
CD68_CSF2RA	0.069763
CD68_PTPRZ1	0.071296
CD68_ZP3	0.061379
CSF2RA_PLAUR	0.069930
PLAUR_PTPRZ1	0.135048
PLAUR_ZP3	0.093379
CSF2RA_S1PR3	0.028643
PTPRZ1_S1PR3	0.095286
S1PR3_ZP3	0.049500
CSF2RA_RGMB	0.069930
PTPRZ1_RGMB	0.134215
RGMB_ZP3	0.093379
CSF2RA_PTPRZ1	0.031619
CSF2RA_ZP3	0.023559
CSF2RA_GPR143	0.069763
CSF2RA_IL17RD	0.069930
CSF2RA_EPHB4	0.069930
CSF2RA_FGFRL1	0.069763
CSF2RA_LDLRAD3	0.052716
PTPRZ1_ZP3	0.030429
GPR143_PTPRZ1	0.066463
IL17RD_PTPRZ1	0.135048
EPHB4_PTPRZ1	0.129016
FGFRL1_PTPRZ1	0.105662
LDLRAD3_PTPRZ1	0.085296
GPR143_ZP3	0.059545
IL17RD_ZP3	0.083545
EPHB4_ZP3	0.093379
FGFRL1_ZP3	0.063212
LDLRAD3_ZP3	0.061712
LRP1B_PTK7	0.043709
LRP1B_TBXA2R	0.006854
AXL_LRP1B	0.030861
ERBB2_LRP1B	0.153424
GUCY2C_LRP1B	0.000167
LRP1B_MERTK	0.009630
ANTXR1_LRP1B	0.092828
CXCR2_PTK7	0.000667
CXCR2_TBXA2R	0.000167
AXL_CXCR2	0.000500
CXCR2_ERBB2	0.004833
CXCR2_GUCY2C	0.000167
CXCR2_MERTK	0.000500
ANTXR1_CXCR2	0.002500
MCAM_PTK7	0.051709
MCAM_TBXA2R	0.025188
AXL_MCAM	0.082361
ERBB2_MCAM	0.226150
GUCY2C_MCAM	0.000333
MCAM_MERTK	0.010963
ANTXR1_MCAM	0.181328
GPRC5B_PTK7	0.045542
GPRC5B_TBXA2R	0.004521
AXL_GPRC5B	0.040861
ERBB2_GPRC5B	0.213809
GPRC5B_GUCY2C	0.000333
GPRC5B_MERTK	0.010963
ANTXR1_GPRC5B	0.113328
GPR153_PTK7	0.013833
GPR153_TBXA2R	0.002167
AXL_GPR153	0.021667
ERBB2_GPR153	0.087164
GPR153_GUCY2C	0.000167
GPR153_MERTK	0.006429
ANTXR1_GPR153	0.066221
PTK7_TBXA2R	0.000167
ERBB3_PTK7	0.051709
GPR137_PTK7	0.051709
GABRA3_PTK7	0.051709
APP_PTK7	0.028177
PTK7_S1PR2	0.042042
PTK7_SSTR2	0.031709
ABCC9_PTK7	0.051709
PTK7_PTPRR	0.032875
FCGR2A_PTK7	0.041209
AXL_PTK7	0.007000
ERBB2_PTK7	0.031542
EDNRB_PTK7	0.051709
PTK7_ROBO1	0.051709
GUCY2C_PTK7	0.000167
CD68_PTK7	0.042042
PLAUR_PTK7	0.051709
PTK7_S1PR3	0.027500
PTK7_RGMB	0.051709
PTK7_PTPRZ1	0.022500
MERTK_PTK7	0.001681
GPR143_PTK7	0.040042
ANTXR1_PTK7	0.016695
IL17RD_PTK7	0.051709
EPHB4_PTK7	0.046875
FGFRL1_PTK7	0.042875
ERBB3_TBXA2R	0.025188
GPR137_TBXA2R	0.025188
GABRA3_TBXA2R	0.009188
APP_TBXA2R	0.012177
S1PR2_TBXA2R	0.003021
SSTR2_TBXA2R	0.007521
ABCC9_TBXA2R	0.003854
PTPRR_TBXA2R	0.001333
FCGR2A_TBXA2R	0.004354
AXL_TBXA2R	0.002854
ERBB2_TBXA2R	0.002188
EDNRB_TBXA2R	0.025188
ROBO1_TBXA2R	0.025188
GUCY2C_TBXA2R	0.000167
CD68_TBXA2R	0.002854
PLAUR_TBXA2R	0.025188
S1PR3_TBXA2R	0.024188
RGMB_TBXA2R	0.025188
PTPRZ1_TBXA2R	0.001833
MERTK_TBXA2R	0.000337
GPR143_TBXA2R	0.002854
ANTXR1_TBXA2R	0.010507
IL17RD_TBXA2R	0.025188
EPHB4_TBXA2R	0.022854
FGFRL1_TBXA2R	0.010021
AXL_ERBB3	0.082361
ERBB2_ERBB3	0.231316
ERBB3_GUCY2C	0.000333
ERBB3_MERTK	0.011130
ANTXR1_ERBB3	0.184495
AXL_GPR137	0.082361
ERBB2_GPR137	0.231316
GPR137_GUCY2C	0.000333
GPR137_MERTK	0.011130
ANTXR1_GPR137	0.184495
AXL_GABRA3	0.079528
ERBB2_GABRA3	0.231316
GABRA3_GUCY2C	0.000333
GABRA3_MERTK	0.011130
ANTXR1_GABRA3	0.168828
APP_AXL	0.056850
APP_ERBB2	0.134160
APP_GUCY2C	0.000333
APP_MERTK	0.006847
ANTXR1_APP	0.100405
AXL_S1PR2	0.023194
ERBB2_S1PR2	0.224483
GUCY2C_S1PR2	0.000167
MERTK_S1PR2	0.009630
ANTXR1_S1PR2	0.106661
AXL_SSTR2	0.036028
ERBB2_SSTR2	0.195483
GUCY2C_SSTR2	0.000167
MERTK_SSTR2	0.010463
ANTXR1_SSTR2	0.093995
ABCC9_AXL	0.076194
ABCC9_ERBB2	0.223150
ABCC9_GUCY2C	0.000333
ABCC9_MERTK	0.011130
ABCC9_ANTXR1	0.160995
AXL_PTPRR	0.008667
ERBB2_PTPRR	0.089795
GUCY2C_PTPRR	0.000167
MERTK_PTPRR	0.007627
ANTXR1_PTPRR	0.056260
AXL_FCGR2A	0.018861
ERBB2_FCGR2A	0.175330
FCGR2A_GUCY2C	0.000167
FCGR2A_MERTK	0.009630
ANTXR1_FCGR2A	0.092940
AXL_ERBB2	0.020691
AXL_EDNRB	0.082361
AXL_ROBO1	0.082361
AXL_GUCY2C	0.000167
AXL_CD68	0.010361
AXL_PLAUR	0.082361
AXL_S1PR3	0.079361
AXL_RGMB	0.076528
AXL_PTPRZ1	0.004500
AXL_MERTK	0.002003
AXL_GPR143	0.010028
ANTXR1_AXL	0.020340
AXL_IL17RD	0.082361
AXL_EPHB4	0.035028
AXL_FGFRL1	0.037028
EDNRB_ERBB2	0.231316
ERBB2_ROBO1	0.231316
ERBB2_GUCY2C	0.000167
CD68_ERBB2	0.121663
ERBB2_PLAUR	0.231316
ERBB2_S1PR3	0.143222
ERBB2_RGMB	0.230483
ERBB2_PTPRZ1	0.071511
ERBB2_MERTK	0.005868
ERBB2_GPR143	0.107163
ANTXR1_ERBB2	0.070828
ERBB2_IL17RD	0.231316
EPHB4_ERBB2	0.231316
ERBB2_FGFRL1	0.158184
EDNRB_GUCY2C	0.000333
EDNRB_MERTK	0.011130
ANTXR1_EDNRB	0.184495
GUCY2C_ROBO1	0.000333
MERTK_ROBO1	0.011130
ANTXR1_ROBO1	0.184495
CD68_GUCY2C	0.000167
GUCY2C_PLAUR	0.000333
GUCY2C_S1PR3	0.000333
GUCY2C_RGMB	0.000333
GUCY2C_PTPRZ1	0.000167
GUCY2C_MERTK	0.000167
GPR143_GUCY2C	0.000167
ANTXR1_GUCY2C	0.000167
GUCY2C_IL17RD	0.000333
EPHB4_GUCY2C	0.000333
FGFRL1_GUCY2C	0.000167
CD68_MERTK	0.009630
ANTXR1_CD68	0.072774
MERTK_PLAUR	0.011130
ANTXR1_PLAUR	0.184495
MERTK_S1PR3	0.005337
ANTXR1_S1PR3	0.123442
MERTK_RGMB	0.011130
ANTXR1_RGMB	0.184495
MERTK_PTPRZ1	0.004929
ANTXR1_PTPRZ1	0.035667
GPR143_MERTK	0.009630
ANTXR1_MERTK	0.009630
IL17RD_MERTK	0.011130
EPHB4_MERTK	0.009797
FGFRL1_MERTK	0.010963
ANTXR1_GPR143	0.072774
ANTXR1_IL17RD	0.184495
ANTXR1_EPHB4	0.184495
ANTXR1_FGFRL1	0.095440
ICAM1_LRP1B	0.087203
IGF1R_LRP1B	0.058672
CXCR2_ICAM1	0.003000
CXCR2_IGF1R	0.001833
ICAM1_MCAM	0.146203
IGF1R_MCAM	0.206172
GPRC5B_ICAM1	0.092203
GPRC5B_IGF1R	0.070839
GPR153_ICAM1	0.075595
GPR153_IGF1R	0.055881
ERBB2_FOLH1	0.080663
FOLH1_ICAM1	0.050703
FOLH1_IGF1R	0.030006
ANTXR1_FOLH1	0.055774
ERBB2_P2RX6	0.215316
ICAM1_P2RX6	0.143536
IGF1R_P2RX6	0.205839
ANTXR1_P2RX6	0.168661
ERBB3_ICAM1	0.146203
ERBB3_IGF1R	0.215006
GPR137_ICAM1	0.146203
GPR137_IGF1R	0.215006
GABRA3_ICAM1	0.145869
GABRA3_IGF1R	0.210839
ICAM1_S1PR2	0.091036
IGF1R_S1PR2	0.053672
ICAM1_SSTR2	0.085369
IGF1R_SSTR2	0.036839
ABCC9_ICAM1	0.139369
ABCC9_IGF1R	0.201172
ICAM1_PTPRR	0.082369
IGF1R_PTPRR	0.023332
FCGR2A_ICAM1	0.081703
FCGR2A_IGF1R	0.047839
ERBB2_ICAM1	0.063608
CSF2RA_ERBB2	0.049263
ERBB2_ZP3	0.042617
ERBB2_IGF1R	0.033958
ERBB2_LDLRAD3	0.183285
EDNRB_ICAM1	0.146203
EDNRB_IGF1R	0.215006
ICAM1_ROBO1	0.146203
IGF1R_ROBO1	0.215006
CD68_ICAM1	0.085369
CD68_IGF1R	0.035339
ICAM1_PLAUR	0.146203
IGF1R_PLAUR	0.215006
ICAM1_RGMB	0.145036
IGF1R_RGMB	0.214172
CSF2RA_ICAM1	0.041287
ICAM1_PTPRZ1	0.033762
ICAM1_ZP3	0.048379
ICAM1_IGF1R	0.031832
GPR143_ICAM1	0.081703
ANTXR1_ICAM1	0.036831
ICAM1_IL17RD	0.114369
EPHB4_ICAM1	0.146203
FGFRL1_ICAM1	0.093703
ICAM1_LDLRAD3	0.144703
CSF2RA_IGF1R	0.012243
ANTXR1_CSF2RA	0.020502
IGF1R_PTPRZ1	0.024048
IGF1R_ZP3	0.025250
ANTXR1_ZP3	0.028274
GPR143_IGF1R	0.031672
ANTXR1_IGF1R	0.049813
IGF1R_IL17RD	0.198672
EPHB4_IGF1R	0.176672
FGFRL1_IGF1R	0.096006
IGF1R_LDLRAD3	0.126999
ANTXR1_LDLRAD3	0.134314
EPHA5_LRP1B	0.076156
CXCR2_EPHA5	0.002000
EPHA5_MCAM	0.087823
EPHA5_GPRC5B	0.072989
EPHA5_GPR153	0.045844
EPHA5_FOLH1	0.037989
ERBB2_GPC3	0.029986
GPC3_ICAM1	0.023138
EPHA5_GPC3	0.025322
ANTXR1_GPC3	0.021171
EPHA5_P2RX6	0.082156
EPHA5_ERBB3	0.087823
EPHA5_GPR137	0.087823
EPHA5_GABRA3	0.086823
EPHA5_S1PR2	0.078989
EPHA5_SSTR2	0.076323
ABCC9_EPHA5	0.084989
EPHA5_PTPRR	0.057952
EPHA5_FCGR2A	0.076156
EPHA5_ERBB2	0.053819
EDNRB_EPHA5	0.087823
EPHA5_ROBO1	0.087823
CD68_EPHA5	0.065156
EPHA5_PLAUR	0.087823
EPHA5_RGMB	0.087823
EPHA5_ICAM1	0.044108
CSF2RA_EPHA5	0.024597
EPHA5_ZP3	0.022284
EPHA5_GPR143	0.065156
ANTXR1_EPHA5	0.039940
EPHA5_IL17RD	0.087823
EPHA5_EPHB4	0.087823
EPHA5_FGFRL1	0.067323
EPHA5_LDLRAD3	0.072625
ADORA1_ERBB2	0.178105
ADORA1_ICAM1	0.078148
CHRNB1_LRP1B	0.052402
CHRNB1_CXCR2	0.001167
CHRNB1_MCAM	0.098735
CHRNB1_GPRC5B	0.068235
CHRNB1_GPR153	0.029892
CHRNB1_FOLH1	0.027568
CHRNB1_P2RX6	0.101568
CHRNB1_ERBB3	0.103068
CHRNB1_GPR137	0.103068
CHRNB1_GABRA3	0.090735
CHRNB1_S1PR2	0.063568
CHRNB1_SSTR2	0.051402
ABCC9_CHRNB1	0.076068
CHRNB1_PTPRR	0.020558
CHRNB1_FCGR2A	0.054902
CHRNB1_ERBB2	0.048521
CHRNB1_EDNRB	0.103068
CHRNB1_ROBO1	0.103068
CD68_CHRNB1	0.051568
CHRNB1_PLAUR	0.103068
CHRNB1_S1PR3	0.101735
CHRNB1_RGMB	0.097402
CHRNB1_CSF2RA	0.021381
CHRNB1_PTPRZ1	0.042333
CHRNB1_ZP3	0.017000
CHRNB1_IGF1R	0.025000
CHRNB1_GPR143	0.047735
ANTXR1_CHRNB1	0.033673
CHRNB1_IL17RD	0.103068
CHRNB1_EPHB4	0.091068
CHRNB1_FGFRL1	0.058068
IGF1R_S1PR3	0.159173
LRP1B_NPTN	0.001500
CXCR2_NPTN	0.000667
MCAM_NPTN	0.001500
GPRC5B_NPTN	0.001500
GPR153_NPTN	0.001500
FOLH1_NPTN	0.001167
NPTN_P2RX6	0.001500
ERBB3_NPTN	0.001500
GPR137_NPTN	0.001500
GABRA3_NPTN	0.001500
NPTN_S1PR2	0.001500
NPTN_SSTR2	0.001500
ABCC9_NPTN	0.001500
NPTN_PTPRR	0.001167
FCGR2A_NPTN	0.001500
ERBB2_NPTN	0.001167
EDNRB_NPTN	0.001500
NPTN_ROBO1	0.001500
CD68_NPTN	0.001500
NPTN_PLAUR	0.001500
NPTN_RGMB	0.001500
ICAM1_NPTN	0.000667
CSF2RA_NPTN	0.000167
NPTN_PTPRZ1	0.001333
NPTN_ZP3	0.001167
GPR143_NPTN	0.001500
ANTXR1_NPTN	0.001167
IL17RD_NPTN	0.001500
EPHB4_NPTN	0.001500
FGFRL1_NPTN	0.001500
LDLRAD3_NPTN	0.001500
ADORA1_CHRNB1	0.049398
ADORA1_EPHA5	0.062499
ADORA1_IGF1R	0.068406
CHRNB1_EPHA5	0.017354
EPHA5_S1PR3	0.042882
EPHA5_IGF1R	0.015625
CHRNB1_GPC3	0.016902
GPC3_IL6R	0.037727
ERBB2_IL6R	0.169650
ICAM1_IL6R	0.082536
CSF2RA_IL6R	0.055263
IL6R_PTPRZ1	0.070796
IL6R_ZP3	0.049379
ANTXR1_IL6R	0.082328
AXL_FOLH1	0.010528
AXL_GPC3	0.001688
AXL_P2RX6	0.067361
ADORA1_AXL	0.016358
AXL_CSF2RA	0.002500
AXL_EPHA5	0.004028
AXL_LDLRAD3	0.043684
CHRNB1_IL6R	0.023068
IGF1R_IL6R	0.023506
ADORA1_ANTXR1	0.023878
EPHA5_IL6R	0.063156
ADORA2B_CXCR2	0.000333
ADORA2B_ERBB2	0.003000
ADORA2B_ICAM1	0.003429
ADORA2B_CSF2RA	0.002833
ADORA2B_PTPRZ1	0.001762
ADORA2B_ZP3	0.001762
APP_EPHA5	0.047167
LRP1B_TMPRSS5	0.013416
MCAM_TMPRSS5	0.159249
GPRC5B_TMPRSS5	0.025416
GPR153_TMPRSS5	0.010214
FOLH1_TMPRSS5	0.007583
NPTN_TMPRSS5	0.000167
NPTN_S1PR3	0.000833
IL6R_NPTN	0.000833
P2RX6_TMPRSS5	0.158416
ERBB3_TMPRSS5	0.159416
GPR137_TMPRSS5	0.159416
GABRA3_TMPRSS5	0.133083
S1PR2_TMPRSS5	0.013416
SSTR2_TMPRSS5	0.012249
ABCC9_TMPRSS5	0.133583
PTPRR_TMPRSS5	0.011412
FCGR2A_TMPRSS5	0.013749
ERBB2_TMPRSS5	0.007202
EDNRB_TMPRSS5	0.159416
ROBO1_TMPRSS5	0.159416
CD68_TMPRSS5	0.013416
PLAUR_TMPRSS5	0.159416
S1PR3_TMPRSS5	0.081337
RGMB_TMPRSS5	0.159249
IL6R_TMPRSS5	0.013249
PTPRZ1_TMPRSS5	0.016714
TMPRSS5_ZP3	0.015736
GPR143_TMPRSS5	0.013416
ANTXR1_TMPRSS5	0.028083
IL17RD_TMPRSS5	0.159416
EPHB4_TMPRSS5	0.152916
FGFRL1_TMPRSS5	0.050249
LDLRAD3_TMPRSS5	0.109079
FOLH1_MERTK	0.005130
MERTK_NPTN	0.000500
MERTK_P2RX6	0.010463
IL6R_MERTK	0.007797
MERTK_ZP3	0.004617
LDLRAD3_MERTK	0.008127
CXCR2_LRP12	0.000833
FOLH1_PTK7	0.025042
LRP12_PTK7	0.009833
P2RX6_PTK7	0.046542
ADORA1_PTK7	0.037191
EPHA5_PTK7	0.016375
PTK7_ZP3	0.012032
LDLRAD3_PTK7	0.045042
ERBB2_LRP12	0.012233
EPHA5_LRP12	0.006556
LRP12_ZP3	0.017439
LRP1B_MRGPRX3	0.035637
CXCR2_MRGPRX3	0.000167
MCAM_MRGPRX3	0.081374
GPRC5B_MRGPRX3	0.018137
GPR153_MRGPRX3	0.022011
FOLH1_MRGPRX3	0.023970
ADORA1_NPTN	0.000667
MRGPRX3_NPTN	0.000167
MRGPRX3_P2RX6	0.081041
ERBB3_MRGPRX3	0.082374
GPR137_MRGPRX3	0.082374
GABRA3_MRGPRX3	0.082041
MRGPRX3_S1PR2	0.044644
MRGPRX3_SSTR2	0.043977
ABCC9_MRGPRX3	0.079708
ADORA1_MRGPRX3	0.039041
MRGPRX3_PTPRR	0.014286
FCGR2A_MRGPRX3	0.044977
ERBB2_MRGPRX3	0.027807
EDNRB_MRGPRX3	0.082374
MRGPRX3_ROBO1	0.082374
CD68_MRGPRX3	0.018470
MRGPRX3_PLAUR	0.082374
MRGPRX3_RGMB	0.082374
ICAM1_MRGPRX3	0.007942
MRGPRX3_PTPRZ1	0.012167
MRGPRX3_ZP3	0.007755
GPR143_MRGPRX3	0.018137
IL17RD_MRGPRX3	0.082374
EPHB4_MRGPRX3	0.055041
FGFRL1_MRGPRX3	0.039644
LDLRAD3_MRGPRX3	0.037800
GPC3_MERTK	0.003265
ICAM1_MERTK	0.005627
CXCR2_TMPRSS5	0.000333
CHRNB1_TMPRSS5	0.020337
EPHA5_TMPRSS5	0.004702
IGF1R_TMPRSS5	0.012977
IL6R_PTK7	0.031209
ICAM1_PTK7	0.022542
ICAM1_LRP12	0.035977
LRP12_PTPRZ1	0.019638
LRP12_NPTN	0.000167
IGF1R_LRP12	0.104375
EPHA5_NPTN	0.000167
EPHA5_MERTK	0.003702
FGFR1_LRP1B	0.021269
FGFR1_MCAM	0.193452
FGFR1_GPRC5B	0.040952
FGFR1_GPR153	0.019279
FGFR1_FOLH1	0.006952
FGFR1_P2RX6	0.194452
ERBB3_FGFR1	0.194452
FGFR1_GPR137	0.194452
FGFR1_GABRA3	0.185786
FGFR1_S1PR2	0.030286
FGFR1_SSTR2	0.024119
ABCC9_FGFR1	0.191619
FGFR1_PTPRR	0.005952
FCGR2A_FGFR1	0.005952
AXL_FGFR1	0.000167
AXL_IL6R	0.024361
ERBB2_FGFR1	0.024320
EDNRB_FGFR1	0.194452
FGFR1_ROBO1	0.194452
CD68_FGFR1	0.010619
FGFR1_PLAUR	0.194452
FGFR1_S1PR3	0.017690
FGFR1_RGMB	0.179786
CSF2RA_FGFR1	0.002357
FGFR1_IL6R	0.028619
FGFR1_PTPRZ1	0.011786
FGFR1_GPR143	0.005952
ANTXR1_FGFR1	0.025316
FGFR1_IL17RD	0.194452
EPHB4_FGFR1	0.180786
FGFR1_FGFRL1	0.084139
FGFR1_LDLRAD3	0.173452
LRP1B_ROBO3	0.009333
MCAM_ROBO3	0.064333
GPRC5B_ROBO3	0.014667
GPR153_ROBO3	0.009167
FOLH1_ROBO3	0.009500
P2RX6_ROBO3	0.064167
ERBB3_ROBO3	0.064333
GPR137_ROBO3	0.064333
GABRA3_ROBO3	0.058333
ROBO3_S1PR2	0.014500
ROBO3_SSTR2	0.012000
ABCC9_ROBO3	0.058167
ADORA1_ROBO3	0.018500
MRGPRX3_ROBO3	0.004833
PTPRR_ROBO3	0.005167
FCGR2A_ROBO3	0.014500
ERBB2_ROBO3	0.000667
EDNRB_ROBO3	0.064333
ROBO1_ROBO3	0.064333
CD68_ROBO3	0.006333
PLAUR_ROBO3	0.064333
ROBO3_S1PR3	0.053500
RGMB_ROBO3	0.043333
CHRNA1_ROBO3	0.049167
IL6R_ROBO3	0.012167
EPHA5_ROBO3	0.005667
IGF1R_ROBO3	0.001000
GPR143_ROBO3	0.006167
IL17RD_ROBO3	0.064333
EPHB4_ROBO3	0.058500
FGFRL1_ROBO3	0.035500
LDLRAD3_ROBO3	0.051667
MRGPRX3_S1PR3	0.068432
CHRNA1_MRGPRX3	0.043418
IL6R_MRGPRX3	0.035208
EPHA5_MRGPRX3	0.015137
IGF1R_MRGPRX3	0.029677
CHRNA1_ERBB2	0.100998
CHRNA1_EPHA5	0.042001
CHRNA1_IGF1R	0.168416
LRP1B_SIRPA	0.031214
FZD1_LRP1B	0.082894
LRP1B_OR7E24	0.069656
MCAM_SIRPA	0.056714
FZD1_MCAM	0.142276
MCAM_OR7E24	0.186247
GPRC5B_SIRPA	0.035881
FZD1_GPRC5B	0.113936
GPRC5B_OR7E24	0.086861
GPR153_SIRPA	0.004881
FZD1_GPR153	0.064922
GPR153_OR7E24	0.071514
FOLH1_SIRPA	0.018714
PTK7_SIRPA	0.009167
P2RX6_SIRPA	0.054048
ERBB3_SIRPA	0.056714
GPR137_SIRPA	0.056714
GABRA3_SIRPA	0.056548
S1PR2_SIRPA	0.035048
SIRPA_SSTR2	0.033048
ABCC9_SIRPA	0.044381
ADORA1_SIRPA	0.027381
PTPRR_SIRPA	0.011548
FCGR2A_SIRPA	0.038214
AXL_SIRPA	0.008167
EDNRB_SIRPA	0.056714
ROBO1_SIRPA	0.056714
CD68_SIRPA	0.020048
PLAUR_SIRPA	0.056714
S1PR3_SIRPA	0.055048
RGMB_SIRPA	0.056714
CSF2RA_SIRPA	0.012548
FZD1_SIRPA	0.016714
IL6R_SIRPA	0.016214
OR7E24_SIRPA	0.014667
PTPRZ1_SIRPA	0.008833
GPR143_SIRPA	0.019714
IL17RD_SIRPA	0.056714
EPHB4_SIRPA	0.044548
FGFRL1_SIRPA	0.041214
FOLH1_FZD1	0.059776
FOLH1_OR7E24	0.029149
CSF2RA_PTK7	0.018003
FZD1_PTK7	0.003167
OR7E24_PTK7	0.026032
FZD1_P2RX6	0.132443
OR7E24_P2RX6	0.187613
ERBB3_FZD1	0.142276
ERBB3_OR7E24	0.187779
FZD1_GPR137	0.142276
GPR137_OR7E24	0.187779
FZD1_GABRA3	0.142109
GABRA3_OR7E24	0.183279
FZD1_S1PR2	0.133443
OR7E24_S1PR2	0.075162
FZD1_SSTR2	0.124109
OR7E24_SSTR2	0.065329
ABCC9_FZD1	0.129609
ABCC9_OR7E24	0.161194
ADORA1_FZD1	0.111102
ADORA1_OR7E24	0.081818
FZD1_PTPRR	0.017582
OR7E24_PTPRR	0.045468
FCGR2A_FZD1	0.139943
FCGR2A_OR7E24	0.085727
AXL_FZD1	0.012350
AXL_OR7E24	0.010347
EDNRB_FZD1	0.142276
EDNRB_OR7E24	0.187779
FZD1_ROBO1	0.142276
OR7E24_ROBO1	0.187779
CD68_FZD1	0.042776
CD68_OR7E24	0.061815
FZD1_PLAUR	0.142276
OR7E24_PLAUR	0.187779
FZD1_S1PR3	0.140943
OR7E24_S1PR3	0.137291
FZD1_RGMB	0.142276
OR7E24_RGMB	0.183446
CSF2RA_FZD1	0.014810
CSF2RA_OR7E24	0.031202
FZD1_IL6R	0.091609
FZD1_OR7E24	0.035663
FZD1_PTPRZ1	0.043690
FZD1_GPR143	0.038109
FZD1_IL17RD	0.142276
EPHB4_FZD1	0.142276
FGFRL1_FZD1	0.090790
IL6R_OR7E24	0.073747
OR7E24_PTPRZ1	0.037365
GPR143_OR7E24	0.058815
IL17RD_OR7E24	0.154946
EPHB4_OR7E24	0.170747
FGFRL1_OR7E24	0.080460
ROBO3_SIRPA	0.000167
GPC3_SIRPA	0.007381
ERBB2_SIRPA	0.022833
CHRNA1_SIRPA	0.025667
GPC3_ROBO3	0.002500
CSF2RA_ROBO3	0.004000
FZD1_ROBO3	0.009500
CHRNA1_GPC3	0.025075
FZD1_GPC3	0.010745
ERBB2_FZD1	0.082368
CHRNA1_CSF2RA	0.034728
CHRNA1_FZD1	0.020510
APP_SIRPA	0.036167
LDLRAD3_SIRPA	0.023333
APP_IL6R	0.169426
APP_OR7E24	0.068188
LDLRAD3_OR7E24	0.155329
EPHA2_GPC3	0.003667
APP_EPHA2	0.189167
EPHA2_MRGPRX3	0.027500
EPHA2_FZD1	0.027333
EPHA2_EPHA5	0.010500
GPC3_MRGPRX3	0.005779
CHRNE_GPC3	0.008238
APP_MRGPRX3	0.068601
APP_CHRNA1	0.343455
APP_FZD1	0.084847
APP_CHRNE	0.010000
FZD1_MRGPRX3	0.033024
CHRNE_MRGPRX3	0.005500
CHRNE_FZD1	0.016738
EPHA5_FZD1	0.019538
FZD1_LDLRAD3	0.090531
CHRNE_EPHA5	0.010333
CHRNB1_EPHA2	0.014333
CSF2RA_EPHA2	0.002333
EPHA2_PTPRZ1	0.014000
APP_CHRNB1	0.053510
CHRNB1_FZD1	0.029568
CHRNB1_CHRNE	0.014881
CHRNE_CSF2RA	0.012167
CHRNE_PTPRZ1	0.019786
EPHA2_ICAM1	0.027500
APP_ICAM1	0.068306
CHRNA1_ICAM1	0.103324
CHRNE_ICAM1	0.016262
EPHA2_TMPRSS5	0.090667
ANTXR1_EPHA2	0.057721
GPC3_TMPRSS5	0.003105
APP_TMPRSS5	0.062347
FZD1_TMPRSS5	0.003170
CHRNE_TMPRSS5	0.006548
ANTXR1_FZD1	0.036942
ANTXR1_CHRNE	0.017667
LRP1B_OR8D2	0.002500
MCAM_OR8D2	0.002500
GPRC5B_OR8D2	0.002500
GPR153_OR8D2	0.002500
OR8D2_P2RX6	0.002500
ERBB3_OR8D2	0.002500
GPR137_OR8D2	0.002500
GABRA3_OR8D2	0.002500
APP_IGF1R	0.111068
APP_OR8D2	0.002500
OR8D2_S1PR2	0.002500
OR8D2_SSTR2	0.002500
ABCC9_OR8D2	0.002500
ADORA1_OR8D2	0.001333
OR8D2_PTPRR	0.002500
FCGR2A_OR8D2	0.002500
EDNRB_OR8D2	0.002500
OR8D2_ROBO1	0.002500
CD68_OR8D2	0.002500
OR8D2_PLAUR	0.002500
OR8D2_RGMB	0.002500
CHRNA1_PTPRZ1	0.067762
CHRNA1_OR8D2	0.002500
ICAM1_OR8D2	0.002500
CSF2RA_OR8D2	0.001333
IL6R_OR8D2	0.002500
CHRNE_IGF1R	0.012714
CHRNE_OR8D2	0.002500
OR8D2_PTPRZ1	0.000833
IGF1R_OR8D2	0.000833
GPR143_OR8D2	0.002500
IL17RD_OR8D2	0.002500
EPHB4_OR8D2	0.002500
FGFRL1_OR8D2	0.002500
LDLRAD3_OR8D2	0.002500
CHRNA1_PTK7	0.029844
CHRNE_PTK7	0.009000
OR8D2_PTK7	0.000667
EPHA2_PTK7	0.007833
CHRNB1_PTK7	0.010833
CHRNB1_MRGPRX3	0.007511
GPC3_OR8D2	0.001000
CHRNA1_MERTK	0.003510
ANTXR1_CHRNA1	0.118619
CHRNE_MERTK	0.002762
EPHA5_OR8D2	0.001667
MERTK_OR8D2	0.000333
ANTXR1_OR8D2	0.001167
EPHA2_MERTK	0.001833
EPHA2_IGF1R	0.113833
CHRNA1_TMPRSS5	0.141347
ICAM1_TMPRSS5	0.018246
CHRNB1_MERTK	0.001500
FZD1_MERTK	0.002837
OR8D2_TMPRSS5	0.000833
MRGPRX3_PTK7	0.003847
FZD1_IGF1R	0.022673
DDR1_LRP1B	0.048489
DDR1_MCAM	0.071323
DDR1_GPRC5B	0.045823
DDR1_FOLH1	0.029489
DDR1_PTK7	0.019032
DDR1_P2RX6	0.066156
DDR1_ERBB3	0.071323
DDR1_GPR137	0.071323
DDR1_GABRA3	0.071156
DDR1_S1PR2	0.045489
DDR1_SSTR2	0.042489
ABCC9_DDR1	0.071156
ADORA1_DDR1	0.045727
DDR1_PTPRR	0.034979
DDR1_FCGR2A	0.043489
DDR1_ERBB2	0.041823
DDR1_EDNRB	0.071323
DDR1_ROBO1	0.071323
CD68_DDR1	0.043323
DDR1_PLAUR	0.071323
DDR1_RGMB	0.071323
CHRNA1_DDR1	0.051032
DDR1_ICAM1	0.032468
CSF2RA_DDR1	0.020369
DDR1_IL6R	0.043323
DDR1_OR7E24	0.029812
DDR1_PTPRZ1	0.016844
DDR1_GPR143	0.043323
DDR1_IL17RD	0.068156
DDR1_EPHB4	0.070323
DDR1_FGFRL1	0.056323
DDR1_LDLRAD3	0.057656
ERBB2_OR7E24	0.054312
CHRNA1_OR7E24	0.120159
ICAM1_OR7E24	0.068968
ICAM1_SCARB2	0.044900
CSF2RA_SCARB2	0.026730
PTPRZ1_SCARB2	0.051130
SCARB2_ZP3	0.038234
IGF1R_SCARB2	0.028445
ANTXR1_SCARB2	0.047774
CHRNE_ZP3	0.020262
GPC3_SCARB2	0.014657
SCARB2_TMPRSS5	0.007381
MERTK_SCARB2	0.004762
FGFR1_SCARB2	0.030119
ADORA1_FGFR1	0.042898
FGFR1_ICAM1	0.002929
CHRNE_FGFR1	0.001786
FGFR1_ZP3	0.004262
SCARB2_SIRPA	0.003548
CHRNB1_SIRPA	0.034381
CHRNE_SIRPA	0.003714
CHRNB1_SCARB2	0.027892
FZD1_SCARB2	0.027249
FGFR1_FZD1	0.002857
IGF1R_SIRPA	0.003000
ERBB2_SCARB2	0.081979
OR7E24_SCARB2	0.030159
CHRNA1_CHRNB1	0.047344
CHRNB1_OR7E24	0.029167
IGF1R_OR7E24	0.046557
AXL_SCARB2	0.013833
GPC3_OR7E24	0.016393
ANTXR1_OR7E24	0.039369
APP_SCARB2	0.060344
FZD1_ZP3	0.011667
OR7E24_ZP3	0.024113
GPC3_LRP12	0.007180
APP_LRP12	0.185566
LRP12_OR7E24	0.072064
MRGPRX3_SCARB2	0.009543
APP_FGFR1	0.063500
FGFR1_MRGPRX3	0.005167
MRGPRX3_OR7E24	0.013932
CHRNA1_FGFR1	0.181667
FGFR1_OR7E24	0.020854
FGFR1_TMPRSS5	0.059333
OR7E24_TMPRSS5	0.003855
FGFR1_MERTK	0.000333
MERTK_OR7E24	0.003188
FGFR1_LRP12	0.088333
ADORA2B_APP	0.002167
ADORA2B_MRGPRX3	0.000333
ADORA2B_FZD1	0.000833
ADORA2B_OR7E24	0.003000
ADORA2B_ANTXR1	0.001667
PTK7_SCARB2	0.012167
FZD1_LRP12	0.003673
LRP1B_SORCS2	0.005347
MCAM_SORCS2	0.005347
GPRC5B_SORCS2	0.005347
FOLH1_SORCS2	0.003014
SCARB2_SORCS2	0.002833
P2RX6_SORCS2	0.005180
ERBB3_SORCS2	0.005347
GPR137_SORCS2	0.005347
GABRA3_SORCS2	0.005347
APP_SORCS2	0.003180
S1PR2_SORCS2	0.005347
SORCS2_SSTR2	0.004514
ABCC9_SORCS2	0.005347
PTPRR_SORCS2	0.003680
FCGR2A_SORCS2	0.005347
EDNRB_SORCS2	0.005347
ROBO1_SORCS2	0.005347
FGFR1_SORCS2	0.000167
CD68_SORCS2	0.005347
PLAUR_SORCS2	0.005347
RGMB_SORCS2	0.005347
CHRNA1_SORCS2	0.002680
ICAM1_SORCS2	0.003514
IL6R_SORCS2	0.004014
OR7E24_SORCS2	0.002333
PTPRZ1_SORCS2	0.003000
GPR143_SORCS2	0.005347
ANTXR1_SORCS2	0.005347
IL17RD_SORCS2	0.005347
EPHB4_SORCS2	0.005347
FGFRL1_SORCS2	0.005347
LDLRAD3_SORCS2	0.004847
GPC3_SORCS2	0.001677
LRP1B_PDGFRB	0.000667
MCAM_PDGFRB	0.000667
GPRC5B_PDGFRB	0.000667
FOLH1_PDGFRB	0.000500
PDGFRB_SCARB2	0.000167
P2RX6_PDGFRB	0.000667
ERBB3_PDGFRB	0.000667
GPR137_PDGFRB	0.000667
GABRA3_PDGFRB	0.000667
APP_PDGFRB	0.000667
PDGFRB_S1PR2	0.000667
PDGFRB_SSTR2	0.000667
ABCC9_PDGFRB	0.000667
ADORA1_PDGFRB	0.000667
PDGFRB_PTPRR	0.000500
FCGR2A_PDGFRB	0.000667
EDNRB_PDGFRB	0.000667
PDGFRB_ROBO1	0.000667
CD68_PDGFRB	0.000667
PDGFRB_PLAUR	0.000667
PDGFRB_RGMB	0.000667
CHRNA1_PDGFRB	0.000167
ICAM1_PDGFRB	0.000167
CSF2RA_PDGFRB	0.000500
IL6R_PDGFRB	0.000167
OR7E24_PDGFRB	0.000333
PDGFRB_PTPRZ1	0.000167
GPR143_PDGFRB	0.000667
IL17RD_PDGFRB	0.000667
EPHB4_PDGFRB	0.000667
FGFRL1_PDGFRB	0.000667
LDLRAD3_PDGFRB	0.000333
S1PR3_SORCS2	0.001833
FZD1_SORCS2	0.001000
GPR146_LRP1B	0.011784
KIT_LRP1B	0.008167
GPR146_MCAM	0.070234
KIT_MCAM	0.009500
GPR146_GPRC5B	0.026950
GPRC5B_KIT	0.009000
GPR146_GPR153	0.000833
GPR153_KIT	0.000500
GPR153_PDGFRB	0.000167
GPR146_SIRPA	0.015667
KIT_SIRPA	0.009000
PDGFRB_SIRPA	0.000500
SIRPA_ZP3	0.004000
GPR146_P2RX6	0.067450
ERBB3_GPR146	0.070234
GPR137_GPR146	0.070234
GABRA3_GPR146	0.069067
APP_GPR146	0.034784
GPR146_S1PR2	0.009167
GPR146_SSTR2	0.019833
GPR146_KIT	0.008167
ABCC9_GPR146	0.066617
ADORA1_GPR146	0.011067
GPR146_PDGFRB	0.000500
CHRNB1_GPR146	0.012500
FCGR2A_GPR146	0.013284
EDNRB_GPR146	0.070234
GPR146_ROBO1	0.070234
CD68_GPR146	0.008667
GPR146_PLAUR	0.070234
GPR146_S1PR3	0.051234
GPR146_RGMB	0.070234
CSF2RA_GPR146	0.005833
GPR146_OR7E24	0.004333
GPR146_ZP3	0.004333
GPR143_GPR146	0.008333
GPR146_IL17RD	0.070234
EPHB4_GPR146	0.055734
FGFRL1_GPR146	0.035734
GPR146_LDLRAD3	0.035000
KIT_P2RX6	0.009500
ERBB3_KIT	0.009500
GPR137_KIT	0.009500
GABRA3_KIT	0.009500
APP_KIT	0.009333
KIT_S1PR2	0.009000
KIT_SSTR2	0.008500
ABCC9_KIT	0.009500
ADORA1_KIT	0.006667
KIT_PDGFRB	0.000500
CHRNB1_KIT	0.009000
FCGR2A_KIT	0.009000
EDNRB_KIT	0.009500
KIT_ROBO1	0.009500
CD68_KIT	0.008167
KIT_PLAUR	0.009500
KIT_S1PR3	0.009500
KIT_RGMB	0.009500
CSF2RA_KIT	0.005833
KIT_OR7E24	0.000333
KIT_ZP3	0.004000
GPR143_KIT	0.008167
IL17RD_KIT	0.009500
EPHB4_KIT	0.009500
FGFRL1_KIT	0.009500
KIT_LDLRAD3	0.001500
CHRNB1_PDGFRB	0.000500
PDGFRB_S1PR3	0.000500
PDGFRB_ZP3	0.000500
CHRNB1_LDLRAD3	0.038000
FOLH1_GPR146	0.008500
FOLH1_KIT	0.008000
GPC3_GPR146	0.004833
GPR146_PTPRR	0.009333
FZD1_GPR146	0.000167
GPC3_KIT	0.004833
KIT_PTPRR	0.008000
FZD1_KIT	0.000167
MRGPRX3_SIRPA	0.008333
GPR146_MRGPRX3	0.002000
ERBB2_GPR146	0.009667
GPR146_IGF1R	0.002333
KIT_MRGPRX3	0.001667
ERBB2_KIT	0.008500
IGF1R_KIT	0.002667
ANTXR1_SIRPA	0.010167
ANTXR1_GPR146	0.002333
ANTXR1_KIT	0.002333
CHRNA1_GPR146	0.054234
CHRNA1_KIT	0.004833
LRP12_SIRPA	0.013833
GPR146_LRP12	0.026000
KIT_LRP12	0.001167
CHRNB1_LRP12	0.017670
GPR146_PTK7	0.001167
KIT_PTK7	0.000500
MRGPRX3_PDGFRB	0.000167
ERBB2_PDGFRB	0.000333
GPR146_PTPRZ1	0.003333
ADORA2B_SIRPA	0.000167
ADORA2B_GPR146	0.000167
ADORA2B_KIT	0.000167
ADORA2B_CHRNB1	0.000833
LRP1B_PTPRB	0.044117
MCAM_PTPRB	0.048784
GPRC5B_PTPRB	0.024833
FOLH1_PTPRB	0.009500
PTK7_PTPRB	0.005000
ERBB3_PTPRB	0.048784
GPR137_PTPRB	0.048784
GABRA3_PTPRB	0.048784
APP_PTPRB	0.022667
PTPRB_S1PR2	0.017833
PTPRB_SSTR2	0.027667
ABCC9_PTPRB	0.027667
ADORA1_PTPRB	0.037950
DDR1_PTPRB	0.005167
PTPRB_PTPRR	0.007333
FCGR2A_PTPRB	0.029450
ERBB2_PTPRB	0.015833
EDNRB_PTPRB	0.048784
PTPRB_ROBO1	0.048784
CD68_PTPRB	0.009500
PLAUR_PTPRB	0.048784
PTPRB_S1PR3	0.042284
PTPRB_RGMB	0.048117
CHRNA1_PTPRB	0.021950
IL6R_PTPRB	0.024333
EPHA5_PTPRB	0.005667
GPR143_PTPRB	0.009500
ANTXR1_PTPRB	0.015667
IL17RD_PTPRB	0.048784
EPHB4_PTPRB	0.048784
FGFRL1_PTPRB	0.019284
LDLRAD3_PTPRB	0.015667
APP_DDR1	0.033844
DDR1_S1PR3	0.024855
DDR1_EPHA5	0.024645
ANTXR1_DDR1	0.022869
DDR1_GPC3	0.010890
CHRNB1_DDR1	0.009000
IL12RB2_LRP1B	0.010500
IL12RB2_MCAM	0.010667
GPRC5B_IL12RB2	0.010667
GPR153_IL12RB2	0.010333
FOLH1_IL12RB2	0.000333
IL12RB2_PTK7	0.002167
IL12RB2_SCARB2	0.008500
EPHA5_SCARB2	0.027149
IL12RB2_P2RX6	0.010667
ERBB3_IL12RB2	0.010667
GPR137_IL12RB2	0.010667
GABRA3_IL12RB2	0.010667
APP_IL12RB2	0.000500
IL12RB2_S1PR2	0.010667
IL12RB2_SSTR2	0.010667
ABCC9_IL12RB2	0.010667
ADORA1_IL12RB2	0.008500
IL12RB2_PTPRR	0.008167
FCGR2A_IL12RB2	0.010500
EDNRB_IL12RB2	0.010667
IL12RB2_ROBO1	0.010667
CD68_IL12RB2	0.008333
IL12RB2_PLAUR	0.010667
IL12RB2_S1PR3	0.005167
IL12RB2_RGMB	0.010667
CHRNA1_IL12RB2	0.000167
IL12RB2_IL6R	0.010667
EPHA5_IL12RB2	0.008333
GPR143_IL12RB2	0.008333
ANTXR1_IL12RB2	0.002833
IL12RB2_IL17RD	0.010667
EPHB4_IL12RB2	0.010667
FGFRL1_IL12RB2	0.008500
IL12RB2_LDLRAD3	0.008167
GPC3_IL12RB2	0.004167
ERBB2_IL12RB2	0.010500
ICAM1_IL12RB2	0.005500
CSF2RA_IL12RB2	0.003333
IL12RB2_ZP3	0.005500
AXL_IL12RB2	0.000333
FZD1_IL12RB2	0.004833
IL12RB2_OR7E24	0.008000
EPHA5_OR7E24	0.043315
IL12RB2_MERTK	0.000667
IL12RB2_MRGPRX3	0.001500
IL12RB2_LRP12	0.000667
IL12RB2_TMPRSS5	0.000833
CHRNB1_IL12RB2	0.002500
GPR153_SORCS2	0.002667
IL12RB2_SORCS2	0.000667
ERBB2_SORCS2	0.003514
EPHA5_SORCS2	0.002014
SORCS2_ZP3	0.002167
PTK7_TMPRSS5	0.002667
PTK7_SORCS2	0.001833
ADORA2B_IL12RB2	0.001000
ADORA2B_EPHA5	0.002500
IGF1R_IL12RB2	0.001000
IGF1R_SORCS2	0.001003
ADORA2B_MERTK	0.000167
LRP1B_PTPRH	0.002333
CDH1_LRP1B	0.023340
MCAM_PTPRH	0.002333
CDH1_MCAM	0.023340
GPRC5B_PTPRH	0.002333
CDH1_GPRC5B	0.023340
GPR153_PTPRB	0.004333
GPR153_PTPRH	0.002167
CDH1_GPR153	0.012333
PTPRB_ROBO3	0.000167
ROBO3_SCARB2	0.006000
PTPRH_ROBO3	0.000333
LRP12_ROBO3	0.038000
CDH1_ROBO3	0.000333
ROBO3_ZP3	0.000500
FOLH1_PTPRH	0.001833
CDH1_FOLH1	0.010340
PTPRB_SCARB2	0.004500
PTPRB_PTPRH	0.000167
LRP12_PTPRB	0.001833
CDH1_PTPRB	0.000500
FZD1_PTPRB	0.009833
PTPRB_ZP3	0.008667
IGF1R_PTPRB	0.009167
PTPRH_SCARB2	0.002333
CDH1_SCARB2	0.012500
LRP12_PTPRH	0.000167
ERBB3_PTPRH	0.002333
GPR137_PTPRH	0.002333
GABRA3_PTPRH	0.002333
PTPRH_S1PR2	0.002333
PTPRH_SSTR2	0.002333
ABCC9_PTPRH	0.002333
ADORA1_PTPRH	0.001667
CDH1_PTPRH	0.001667
FCGR2A_PTPRH	0.002333
ERBB2_PTPRH	0.000667
EDNRB_PTPRH	0.002333
PTPRH_ROBO1	0.002333
CD68_PTPRH	0.002333
PLAUR_PTPRH	0.002333
PTPRH_S1PR3	0.001833
PTPRH_RGMB	0.002333
FZD1_PTPRH	0.000833
IL6R_PTPRH	0.002333
PTPRH_ZP3	0.001500
IGF1R_PTPRH	0.000333
GPR143_PTPRH	0.002333
IL17RD_PTPRH	0.002333
EPHB4_PTPRH	0.002333
FGFRL1_PTPRH	0.002333
LDLRAD3_PTPRH	0.002000
CDH1_LRP12	0.002199
CDH1_ERBB3	0.023340
CDH1_GPR137	0.023340
CDH1_GABRA3	0.023340
CDH1_S1PR2	0.023340
CDH1_SSTR2	0.023340
ABCC9_CDH1	0.023340
ADORA1_CDH1	0.015755
CDH1_FCGR2A	0.023340
CDH1_ERBB2	0.018840
CDH1_EDNRB	0.023340
CDH1_ROBO1	0.023340
CD68_CDH1	0.023340
CDH1_PLAUR	0.023340
CDH1_S1PR3	0.010177
CDH1_RGMB	0.023340
CDH1_FZD1	0.005667
CDH1_IL6R	0.023340
CDH1_ZP3	0.013642
CDH1_IGF1R	0.003993
CDH1_GPR143	0.023340
CDH1_IL17RD	0.023340
CDH1_EPHB4	0.023340
CDH1_FGFRL1	0.023340
CDH1_LDLRAD3	0.021007
CDH1_PTK7	0.004365
LRP2_PTK7	0.004000
CDH1_P2RX6	0.022840
CDH1_MRGPRX3	0.003064
CDH1_CHRNE	0.004000
CDH1_EPHA5	0.013174
CDH1_LRP2	0.002000
LRP2_MRGPRX3	0.001511
FZD1_LRP2	0.001011
EPHA5_LRP2	0.008011
LRP2_ZP3	0.007833
PTK7_ROBO3	0.000333
CHRNE_ROBO3	0.000167
PTK7_PTPRH	0.001167
P2RX6_PTPRH	0.002167
MRGPRX3_PTPRH	0.000833
CHRNE_PTPRH	0.001667
AXL_CDH1	0.004011
ANTXR1_CDH1	0.011149
AXL_CHRNE	0.000667
AXL_LRP2	0.000500
ANTXR1_LRP2	0.004333
CDH1_PTPRR	0.017830
CDH1_ICAM1	0.013163
CDH1_CSF2RA	0.011138
ICAM1_LRP2	0.009167
CSF2RA_LRP2	0.003500
LRP1B_MC1R	0.032000
MC1R_MCAM	0.032833
GPRC5B_MC1R	0.032833
GPR153_MC1R	0.020344
FOLH1_MC1R	0.020500
MC1R_PTK7	0.005365
MC1R_SCARB2	0.023326
LRP12_MC1R	0.004709
MC1R_P2RX6	0.028833
ERBB3_MC1R	0.032833
GPR137_MC1R	0.032833
GABRA3_MC1R	0.032833
MC1R_S1PR2	0.032833
MC1R_SSTR2	0.028667
ABCC9_MC1R	0.032833
ADORA1_MC1R	0.023404
MC1R_PTPRR	0.024823
FCGR2A_MC1R	0.032000
EDNRB_MC1R	0.032833
MC1R_ROBO1	0.032833
CD68_MC1R	0.031333
MC1R_PLAUR	0.032833
MC1R_RGMB	0.032833
ICAM1_MC1R	0.022135
IL6R_MC1R	0.032833
CHRNE_MC1R	0.003333
EPHA5_MC1R	0.018823
MC1R_ZP3	0.010947
GPR143_MC1R	0.031333
IL17RD_MC1R	0.032833
LRP2_MC1R	0.001677
EPHB4_MC1R	0.032833
FGFRL1_MC1R	0.031333
LDLRAD3_MC1R	0.030489
ANTXR1_MC1R	0.014869
DDR1_GPR153	0.009500
[truncated: 3,417 more rows]
