# Supplementary material for: The landscape of receptor-mediated precision cancer combination therapy via a single-cell perspective
Source: Nat Commun. 2022 Mar 25;13:1613. doi: 10.1038/s41467-022-29154-2 (PMC8956718; doi:10.1038/s41467-022-29154-2)
Supplement: Supplementary file 3 — Source Data [file 41467_2022_29154_MOESM3_ESM.zip › MadHitter_Source_Data_Figures/Figure6F_EMTAB_gene_pairs.txt]

IL17RB_SLC2A1	0.054643
CLDN3_SLC2A1	0.638250
FZD3_SLC2A1	0.158816
NTRK2_SLC2A1	0.701926
GPR158_SLC2A1	0.301344
ITGB1_SLC2A1	0.074643
GPRC5A_SLC2A1	0.064648
FURIN_SLC2A1	0.048000
CLDN3_IL17RB	0.048310
FZD3_IL17RB	0.025667
IL17RB_NTRK2	0.039810
GPR158_IL17RB	0.013667
IL17RB_ITGB1	0.013833
GPRC5A_IL17RB	0.008333
FURIN_IL17RB	0.010000
CLDN3_FZD3	0.121915
CLDN3_NTRK2	0.543764
CLDN3_GPR158	0.241500
CLDN3_ITGB1	0.072976
CLDN3_GPRC5A	0.068311
CLDN3_FURIN	0.041167
FZD3_NTRK2	0.122289
FZD3_GPR158	0.018167
FZD3_ITGB1	0.024333
FZD3_GPRC5A	0.019374
FURIN_FZD3	0.014000
GPR158_NTRK2	0.199960
ITGB1_NTRK2	0.045476
GPRC5A_NTRK2	0.072981
FURIN_NTRK2	0.036833
GPR158_ITGB1	0.050500
GPR158_GPRC5A	0.026568
FURIN_GPR158	0.030833
GPRC5A_ITGB1	0.011000
FURIN_ITGB1	0.014333
FURIN_GPRC5A	0.017167
EPHA4_SLC2A1	0.178500
CLDN3_EPHA4	0.100167
EPHA4_NTRK2	0.167667
EPHA4_GPRC5A	0.018667
MUC1_PRLR	0.019667
DDR1_MUC1	0.047000
CLDN3_MUC1	0.119344
GABRE_MUC1	0.046167
MUC1_NTRK2	0.136677
GPRC5A_MUC1	0.016000
MUC1_PTPRT	0.039667
CXADR_MUC1	0.086177
DDR1_PRLR	0.019170
CLDN3_PRLR	0.042721
GABRE_PRLR	0.050000
NTRK2_PRLR	0.099126
GPRC5A_PRLR	0.008833
PRLR_PTPRT	0.008667
CXADR_PRLR	0.063054
CLDN3_DDR1	0.142527
DDR1_GABRE	0.008333
DDR1_NTRK2	0.081288
DDR1_GPRC5A	0.008500
DDR1_PTPRT	0.051167
CXADR_DDR1	0.071989
CLDN3_GABRE	0.060503
CLDN3_PTPRT	0.106500
CLDN3_CXADR	0.285641
GABRE_NTRK2	0.093262
GABRE_GPRC5A	0.008833
GABRE_PTPRT	0.042333
CXADR_GABRE	0.100000
NTRK2_PTPRT	0.091833
CXADR_NTRK2	0.325066
GPRC5A_PTPRT	0.021667
CXADR_GPRC5A	0.024267
CXADR_PTPRT	0.076167
ACVR2B_MUC1	0.008500
CLDN4_MUC1	0.059000
ACVR2B_DDR1	0.017881
ACVR2B_CLDN4	0.017881
ACVR2B_NTRK2	0.011184
CLDN4_DDR1	0.261659
CLDN4_NTRK2	0.528474
CLDN4_SLC2A1	0.723431
GABRE_SLC2A1	0.093837
PTPRT_SLC2A1	0.125333
CXADR_SLC2A1	0.370354
CLDN3_CLDN4	0.451694
CLDN4_GABRE	0.056833
CLDN4_FURIN	0.026000
CLDN4_PTPRT	0.091333
CLDN4_CXADR	0.299445
FURIN_GABRE	0.011167
FURIN_PTPRT	0.025333
CXADR_FURIN	0.017667
MUC1_SLC2A1	0.078677
CHRM3_SLC2A1	0.029048
PROM1_SLC2A1	0.116209
LRP6_SLC2A1	0.062190
CHRM3_MUC1	0.003167
MUC1_PROM1	0.034000
GPR158_MUC1	0.041167
LRP6_MUC1	0.005333
CHRM3_PROM1	0.014333
CHRM3_CLDN3	0.020881
CHRM3_NTRK2	0.017881
CHRM3_GPR158	0.016500
CHRM3_LRP6	0.016000
CHRM3_GPRC5A	0.006167
CLDN3_PROM1	0.075833
NTRK2_PROM1	0.089543
GPR158_PROM1	0.093667
LRP6_PROM1	0.048333
GPRC5A_PROM1	0.008333
CLDN3_LRP6	0.029677
LRP6_NTRK2	0.022844
GPR158_LRP6	0.045333
GPRC5A_LRP6	0.008840
PROM1_PTPRT	0.028833
GPR158_PTPRT	0.073333
LRP6_PTPRT	0.026333
CHRM3_FURIN	0.004667
FURIN_PROM1	0.013167
FURIN_LRP6	0.013167
CXADR_PROM1	0.043876
CXADR_GPR158	0.189007
CXADR_LRP6	0.007167
OSMR_SLC2A1	0.033661
GPRC5B_SLC2A1	0.123973
MUC1_OSMR	0.004667
FZD3_MUC1	0.010000
GPRC5B_MUC1	0.008333
CLDN3_OSMR	0.033828
FZD3_OSMR	0.018051
NTRK2_OSMR	0.034161
GPRC5B_OSMR	0.008251
CLDN3_GPRC5B	0.092139
FZD3_GPRC5B	0.035639
GPRC5B_NTRK2	0.108579
CLDN4_FZD3	0.105673
CLDN4_GPRC5B	0.096690
PVR_SLC2A1	0.036026
MUC1_PVR	0.005167
CLDN3_PVR	0.035185
FZD3_PVR	0.011211
NTRK2_PVR	0.036026
GPRC5B_PVR	0.010644
MUC1_PTK7	0.020500
DDR1_PTK7	0.029507
CLDN3_PTK7	0.073452
CLDN4_PTK7	0.038398
NTRK2_PTK7	0.076493
CXADR_PTK7	0.008690
DDR1_FZD3	0.038361
FZD3_PTK7	0.038129
PTK7_SLC2A1	0.080000
OSMR_PTK7	0.016867
DDR1_PROM1	0.060000
CLDN4_PROM1	0.132876
SLC2A1_VLDLR	0.096021
MUC1_VLDLR	0.011333
OSMR_VLDLR	0.000167
PTK7_VLDLR	0.000833
CLDN3_VLDLR	0.051333
NTRK2_VLDLR	0.101688
ITGA3_SLC2A1	0.029740
ITGA3_MUC1	0.007167
ITGA3_PTK7	0.017361
CLDN3_ITGA3	0.029546
FZD3_ITGA3	0.011531
ITGA3_NTRK2	0.036073
PTK7_PVR	0.004537
F11R_MUC1	0.007667
DDR1_F11R	0.033510
CLDN3_F11R	0.038167
CLDN4_F11R	0.036177
F11R_NTRK2	0.010667
CXADR_F11R	0.006000
DDR1_ITGA3	0.006333
CXADR_ITGA3	0.013876
OSMR_PROM1	0.000167
PROM1_PTK7	0.000667
DDR1_OSMR	0.000500
F11R_OSMR	0.000167
F11R_PTK7	0.005673
F11R_SLC2A1	0.038677
F11R_ITGA3	0.000167
ITGA3_PROM1	0.000167
CXADR_FZD3	0.000500
PVR_VLDLR	0.001000
CXADR_OSMR	0.009270
GPR158_OSMR	0.002061
DDR1_GPR158	0.089350
GPR158_PTK7	0.000500
DDR1_VLDLR	0.011333
CLDN4_VLDLR	0.103521
GPR158_ITGA3	0.000333
PROM1_PVR	0.000167
CXADR_VLDLR	0.009855
F11R_GPRC5A	0.000167
KIT_SLC2A1	0.152000
EPHA4_KIT	0.064500
CLDN4_EPHA4	0.133167
CLDN3_KIT	0.088619
CLDN4_KIT	0.099731
KIT_NTRK2	0.144827
KIT_PTK7	0.049833
FZD3_KIT	0.036963
GPRC5A_KIT	0.013861
GPRC5A_PTK7	0.008527
CLDN4_GPRC5A	0.002003
KIT_OSMR	0.017034
ITGA3_KIT	0.020361
ITGA3_OSMR	0.000167
KIT_LRP6	0.005677
LRP6_PTK7	0.004844
ITGA3_LRP6	0.000667
GPRC5A_ITGA3	0.000833
SLC2A1_TNFRSF18	0.012142
KIT_TNFRSF18	0.005680
PTK7_TNFRSF18	0.005680
FZD3_TNFRSF18	0.005514
NTRK2_TNFRSF18	0.010362
ITGA3_TNFRSF18	0.003014
CLDN4_TNFRSF18	0.002500
CLDN4_ITGA3	0.002347
KIT_MUC1	0.000167
CDH1_SLC2A1	0.002514
CDH1_KIT	0.002337
CDH1_PTK7	0.002337
CDH1_CLDN4	0.000670
CDH1_FZD3	0.002337
CDH1_NTRK2	0.002514
CDH1_GPRC5A	0.001500
GABRE_KIT	0.003503
GABRE_PTK7	0.003503
GABRE_ITGA3	0.000167
ICAM1_SLC2A1	0.000333
ICAM1_KIT	0.000333
ICAM1_PTK7	0.000333
CLDN4_ICAM1	0.000333
FZD3_ICAM1	0.000333
ICAM1_NTRK2	0.000333
CLDN4_OSMR	0.000167
CXADR_KIT	0.025524
GPRC5B_PROM1	0.005167
CXADR_GPRC5B	0.088333
GPRC5B_PTPRT	0.006333
CLDN4_GPR158	0.284473
GPR158_GPRC5B	0.044333
GPRC5B_VLDLR	0.001667
PRLR_PROM1	0.017833
PROM1_VLDLR	0.030000
CLDN4_PRLR	0.106721
PRLR_VLDLR	0.049333
LRP8_SLC2A1	0.068643
IL17RD_SLC2A1	0.032241
GABBR1_SLC2A1	0.050000
GPC3_SLC2A1	0.080724
LRP8_MUC1	0.019500
IL17RD_LRP8	0.021731
GABBR1_LRP8	0.036976
CLDN3_LRP8	0.077643
CLDN4_LRP8	0.078476
GPC3_LRP8	0.025724
LRP8_NTRK2	0.039075
GPR158_LRP8	0.074476
CXADR_LRP8	0.056973
IL17RD_MUC1	0.004833
GABBR1_MUC1	0.008333
GPC3_MUC1	0.003167
GABBR1_IL17RD	0.032241
CLDN3_IL17RD	0.032241
CLDN4_IL17RD	0.032241
GPC3_IL17RD	0.016361
IL17RD_NTRK2	0.018548
GPR158_IL17RD	0.032241
CXADR_IL17RD	0.032241
CLDN3_GABBR1	0.050000
CLDN4_GABBR1	0.050000
GABBR1_GPC3	0.024731
GABBR1_NTRK2	0.026918
GABBR1_GPR158	0.050000
CXADR_GABBR1	0.049830
CLDN3_GPC3	0.039295
CLDN4_GPC3	0.078607
GPC3_NTRK2	0.003500
GPC3_GPR158	0.046533
CXADR_GPC3	0.052530
PRLR_SLC2A1	0.099721
ROR2_SLC2A1	0.032235
LRP8_PRLR	0.011721
LRP8_ROR2	0.006048
MUC1_ROR2	0.002167
GABBR1_PRLR	0.012554
PRLR_ROR2	0.004010
GPR158_PRLR	0.057054
GABBR1_ROR2	0.008735
CLDN3_ROR2	0.030068
CLDN4_ROR2	0.032235
NTRK2_ROR2	0.021204
GPR158_ROR2	0.011235
CXADR_ROR2	0.008898
GPC3_PRLR	0.016425
IL17RD_ROR2	0.002354
IL17RD_PRLR	0.001507
CHRNA5_SLC2A1	0.019024
CHRNA5_LRP8	0.003680
CHRNA5_MUC1	0.005333
CHRNA5_IL17RD	0.011680
CHRNA5_GABBR1	0.014357
CHRNA5_CLDN3	0.022690
CHRNA5_CLDN4	0.022690
CHRNA5_NTRK2	0.017850
CHRNA5_GPR158	0.022690
CHRNA5_CXADR	0.015857
SLC2A1_TACR1	0.050361
LRP8_TACR1	0.003680
MUC1_TACR1	0.006333
IL17RD_TACR1	0.000673
GABBR1_TACR1	0.003527
CLDN3_TACR1	0.050361
CLDN4_TACR1	0.041694
NTRK2_TACR1	0.022014
GPR158_TACR1	0.050361
CXADR_TACR1	0.018190
SLC2A1_TMPRSS13	0.016361
MUC1_TMPRSS13	0.001167
GABBR1_TMPRSS13	0.013527
CLDN3_TMPRSS13	0.016361
CLDN4_TMPRSS13	0.016361
NTRK2_TMPRSS13	0.011344
ROR2_TMPRSS13	0.002680
CHRNA5_ROR2	0.001340
GPR158_TMPRSS13	0.016027
CHRNA5_TMPRSS13	0.010677
CXADR_TMPRSS13	0.013527
IL17RD_TMPRSS13	0.009837
LRP8_TMPRSS13	0.002017
GRM8_SLC2A1	0.000844
GRM8_MUC1	0.000333
GABBR1_GRM8	0.000844
CLDN3_GRM8	0.000844
CLDN4_GRM8	0.000844
GRM8_NTRK2	0.000844
GRM8_ROR2	0.000337
GRM8_TMPRSS13	0.000167
GPR158_GRM8	0.000844
CXADR_GRM8	0.000844
IL20RB_SLC2A1	0.013361
IL20RB_LRP8	0.006690
IL20RB_MUC1	0.007000
IL20RB_PRLR	0.004670
GABBR1_IL20RB	0.006361
CLDN3_IL20RB	0.017694
CLDN4_IL20RB	0.018361
IL20RB_NTRK2	0.007667
GPR158_IL20RB	0.016527
CXADR_IL20RB	0.010357
GRM8_LRP8	0.000677
GRM8_TACR1	0.000167
FZD8_SLC2A1	0.015167
FZD8_MUC1	0.006333
FZD8_TACR1	0.011667
GPRC5A_TACR1	0.007333
PTPRT_TACR1	0.046667
CLDN3_FZD8	0.015167
FZD8_NTRK2	0.013167
FZD8_GPR158	0.014333
FZD8_GPRC5A	0.008167
FZD8_PTPRT	0.015000
CXADR_FZD8	0.008167
FURIN_TACR1	0.006500
FURIN_FZD8	0.002833
OPN3_SLC2A1	0.028500
OPN3_TACR1	0.005833
CLDN3_OPN3	0.028833
NTRK2_OPN3	0.016167
GPR158_OPN3	0.011333
FZD8_OPN3	0.002833
GPRC5A_OPN3	0.000667
OPN3_PTPRT	0.008333
CXADR_OPN3	0.006833
ITGB1_OPN3	0.009500
ITGB1_TACR1	0.034167
FZD8_ITGB1	0.004000
ITGB1_PTPRT	0.035667
PRLR_TACR1	0.000667
FURIN_PRLR	0.000500
CXADR_ITGB1	0.014833
SLC2A1_TGFBR1	0.006833
TACR1_TGFBR1	0.003500
CLDN3_TGFBR1	0.007000
NTRK2_TGFBR1	0.006833
GPR158_TGFBR1	0.005833
ITGB1_TGFBR1	0.004167
FZD8_TGFBR1	0.002167
GPRC5A_TGFBR1	0.000833
PTPRT_TGFBR1	0.003833
ITGB1_MUC1	0.002333
CELSR2_SLC2A1	0.022333
CELSR2_CLDN3	0.030333
CELSR2_NTRK2	0.020333
CELSR2_GPR158	0.029833
CELSR2_FZD8	0.002167
CELSR2_GPRC5A	0.001667
CELSR2_FURIN	0.000333
CELSR2_PTPRT	0.004833
CELSR2_CXADR	0.013833
CELSR2_MUC1	0.011333
CXADR_TGFBR1	0.001833
CXCR4_SLC2A1	0.004833
CELSR2_LRP8	0.016333
CXCR4_LRP8	0.003833
LRP8_PROM1	0.036500
CELSR2_CXCR4	0.002167
CELSR2_PROM1	0.025667
CELSR2_CLDN4	0.028667
CXCR4_MUC1	0.003000
CXCR4_PROM1	0.006333
CLDN3_CXCR4	0.006333
CLDN4_CXCR4	0.006333
CXCR4_NTRK2	0.003000
CXCR4_GPR158	0.006333
DDR1_LRP8	0.028344
CELSR2_DDR1	0.012167
CXCR4_DDR1	0.004833
LRP8_PTPRT	0.001667
LRP8_TYRO3	0.008670
CELSR2_TYRO3	0.000167
MUC1_TYRO3	0.007667
PROM1_TYRO3	0.008333
DDR1_TYRO3	0.000667
CLDN3_TYRO3	0.008837
CLDN4_TYRO3	0.008837
NTRK2_TYRO3	0.008167
GPR158_TYRO3	0.008837
F11R_LRP8	0.001333
CELSR2_F11R	0.001333
F11R_PROM1	0.005333
F11R_GPR158	0.030167
CELSR2_CHRNA5	0.004500
CHRNA5_PROM1	0.008167
CHRNA5_DDR1	0.006507
GPR143_LRP8	0.002500
GPR143_MUC1	0.002167
CXCR4_GPR143	0.002333
GPR143_PROM1	0.008333
DDR1_GPR143	0.006833
CLDN3_GPR143	0.008333
CLDN4_GPR143	0.008333
GPR143_NTRK2	0.003333
GPR143_GPR158	0.008000
CELSR2_GPR143	0.001667
CHRNA5_GPR143	0.004000
CXADR_TYRO3	0.008503
EPHA4_LRP8	0.000500
EPHA4_MUC1	0.000333
EPHA4_PROM1	0.000500
EPHA4_GPR158	0.001333
CXADR_EPHA4	0.007167
CHRNA5_CXCR4	0.002500
CELSR2_IL20RB	0.006167
IL20RB_PROM1	0.008333
DDR1_IL20RB	0.005333
CHRNA5_IL20RB	0.002000
GPR143_SLC2A1	0.006500
CXADR_GPR143	0.002333
FOLH1_SLC2A1	0.013503
FOLH1_LRP8	0.007000
FOLH1_MUC1	0.000500
CXCR4_FOLH1	0.001000
FOLH1_PROM1	0.008833
CLDN3_FOLH1	0.009000
CLDN4_FOLH1	0.013503
FOLH1_NTRK2	0.000500
FOLH1_GPR158	0.009000
GPR143_IL20RB	0.000167
ITGB1_PRLR	0.004310
CLDN4_ITGB1	0.061476
ITGB1_VLDLR	0.006310
IL17RB_PRLR	0.007976
CLDN4_IL17RB	0.046310
IL17RB_VLDLR	0.026143
CHRM3_PRLR	0.004381
CHRM3_CLDN4	0.022381
CHRM3_VLDLR	0.008881
CLDN4_OPN3	0.026167
FZD3_OPN3	0.018167
CLDN4_TGFBR1	0.006333
FZD3_TGFBR1	0.003167
LRP8_OPN3	0.001500
FZD3_LRP8	0.003167
ITGB1_LRP8	0.001500
IL17RB_OPN3	0.011500
LRP10_SLC2A1	0.001667
CLDN3_LRP10	0.001667
CLDN4_LRP10	0.001667
FZD3_LRP10	0.001667
LRP10_NTRK2	0.001500
GPR158_LRP10	0.000500
ITGB1_LRP10	0.001500
IL17RB_LRP10	0.000833
LRP8_TGFBR1	0.001167
IL17RB_TGFBR1	0.000667
EPHA4_PVR	0.014333
EPHA4_OSMR	0.005167
EPHA4_TNFRSF18	0.003167
CLDN3_TNFRSF18	0.006629
EPHA4_ITGA3	0.003500
GABRE_GPR158	0.041667
DDR1_SLC2A1	0.234995
IL20RA_SLC2A1	0.012582
DDR1_IL20RA	0.012582
CLDN4_IL20RA	0.012582
IL20RA_NTRK2	0.004207
DDR1_GPC3	0.038024
GPC3_IL20RA	0.004010
ACVR2B_SLC2A1	0.009381
ACVR2B_GPC3	0.004340
FZD3_GPC3	0.004003
DDR1_KIT	0.004173
GPC3_KIT	0.003833
GPC3_PTPRT	0.002333
MUC1_OPN3	0.000667
GABRE_OPN3	0.002000
GABRE_PVR	0.002833
PTPRT_PVR	0.003333
CXADR_PVR	0.007648
FURIN_PVR	0.001667
MUC1_TGFBR1	0.000333
GABRE_TGFBR1	0.000333
FURIN_MUC1	0.000333
GABRE_OSMR	0.001503
FURIN_OSMR	0.000333
OSMR_PTPRT	0.001000
PTPRF_SLC2A1	0.025167
PROM1_PTPRF	0.010833
CLDN4_PTPRF	0.025167
NTRK2_PTPRF	0.009500
GPR158_PTPRF	0.011500
LRP6_PTPRF	0.010833
PTPRF_PTPRT	0.010167
CLDN4_LRP6	0.050180
GPR161_SLC2A1	0.023194
CLDN3_GPR161	0.016527
CLDN4_GPR161	0.023194
FZD3_GPR161	0.014361
GPR161_NTRK2	0.021861
GPRC5A_GPRC5B	0.003922
GPRC5B_ITGA3	0.002003
RTN4RL2_SLC2A1	0.010500
OPN3_PTK7	0.002333
OPN3_RTN4RL2	0.002333
PTK7_RTN4RL2	0.010333
CLDN3_RTN4RL2	0.011667
NTRK2_RTN4RL2	0.011667
FURIN_PTK7	0.003167
FURIN_RTN4RL2	0.003167
MUC1_RTN4RL2	0.004333
DDR1_RTN4RL2	0.001500
ERBB3_MUC1	0.005667
ERBB3_F11R	0.003500
CLDN3_ERBB3	0.016372
ERBB3_NTRK2	0.006699
CXADR_ERBB3	0.007887
CHRM3_KIT	0.003833
CHRM3_ITGA3	0.000500
FZD3_LRP6	0.000670
EPHA1_SLC2A1	0.003684
EPHA1_KIT	0.000167
EPHA1_PTK7	0.000167
GPC3_PTK7	0.003167
CLDN4_EPHA1	0.003684
EPHA1_GPC3	0.001500
EPHA1_FZD3	0.000337
GPR37_SLC2A1	0.000333
GPR37_KIT	0.000167
GPR37_PTK7	0.000167
CLDN4_GPR37	0.000333
FZD3_GPR37	0.000167
GPR37_NTRK2	0.000167
LRP6_TNFRSF18	0.000167
KIT_PVR	0.005037
LTBR_SLC2A1	0.007344
KIT_LTBR	0.002833
LTBR_PTK7	0.003667
CLDN4_LTBR	0.007344
GABRE_GPC3	0.010241
GPC3_LTBR	0.001167
GABRE_LTBR	0.001333
ITGA3_PVR	0.000167
DDR1_GPRC5B	0.014833
GPC3_GPRC5B	0.006894
GPRC5B_LRP8	0.001000
RGMA_SLC2A1	0.001167
CLDN4_RGMA	0.001167
NTRK2_RGMA	0.000500
GPRC5B_RGMA	0.000500
CXADR_RGMA	0.001167
EPHA4_PRLR	0.009833
EPHA4_VLDLR	0.020000
FZD3_PROM1	0.012167
FZD3_VLDLR	0.013500
DDR1_EPHA4	0.023500
EPHA4_GPC3	0.004167
IGF1R_SLC2A1	0.002000
EPHA4_IGF1R	0.000500
CLDN4_IGF1R	0.002000
IGF1R_NTRK2	0.000500
CLDN4_FZD8	0.006167
EPHB3_SLC2A1	0.026667
EPHB3_OPN3	0.011667
EPHB3_TACR1	0.001500
CLDN3_EPHB3	0.026000
CLDN4_EPHB3	0.026167
EPHB3_NTRK2	0.001500
EPHB3_GPR158	0.002333
EPHB3_PTPRT	0.001333
CXADR_EPHB3	0.001333
EPHB3_TGFBR1	0.000167
EPHB3_ITGB1	0.003833
EPHB3_FURIN	0.003167
CELSR2_OPN3	0.001667
CELSR2_TACR1	0.001833
PVR_TACR1	0.000500
EPHB3_PVR	0.000500
GPR158_PVR	0.001447
ITGB1_PVR	0.001333
IL17RB_ROR2	0.009667
ROR2_VLDLR	0.014667
EPHB3_PTPRF	0.009500
DDR1_PTPRF	0.013500
CLDN3_PTPRF	0.014667
FZD3_PTPRF	0.011667
PTPRF_ROR2	0.008333
DDR1_EPHB3	0.025167
EPHB3_FZD3	0.024500
EPHB3_ROR2	0.008333
DDR1_ROR2	0.009680
FZD3_ROR2	0.008333
APP_SLC2A1	0.005017
APP_DDR1	0.004850
APP_CLDN4	0.005017
APP_FZD3	0.001333
DDR1_LRP6	0.036347
IL20RA_LRP6	0.001337
KISS1R_SLC2A1	0.001500
DDR1_KISS1R	0.001500
CLDN4_KISS1R	0.001500
KISS1R_LRP6	0.001500
LRP6_PRLR	0.000167
DDR1_GPR37	0.000167
GPR37_LRP6	0.000167
ACVR2B_FOLH1	0.000167
DDR1_FOLH1	0.013003
ACVR2B_LRP6	0.001000
ERBB3_SLC2A1	0.016744
DDR1_ERBB3	0.015712
CLDN4_ERBB3	0.015542
FOLH1_FZD3	0.000333
CLDN4_RTN4RL2	0.000167
LRP6_RTN4RL2	0.000167
F11R_LRP6	0.004337
FOLH1_IL20RA	0.000333
DDR1_GPR161	0.001833
GPR161_LRP6	0.000167
EGFR_SLC2A1	0.016000
EGFR_MUC1	0.016000
CLDN3_EGFR	0.016000
EGFR_GABRE	0.016000
EGFR_NTRK2	0.016000
CXADR_EGFR	0.016000
IL1RAPL2_SLC2A1	0.004521
DDR1_IL1RAPL2	0.004521
CLDN4_IL1RAPL2	0.004521
CXADR_IL1RAPL2	0.002688
DDR1_LTBR	0.005677
CXADR_LTBR	0.002511
MET_SLC2A1	0.004194
DDR1_MET	0.004194
CLDN4_MET	0.004194
CXADR_MET	0.001011
CHRM3_DDR1	0.008500
DDR1_FURIN	0.010833
FZD8_PROM1	0.001000
DDR1_FZD8	0.002000
FZD8_LRP6	0.001000
CXADR_PTPRF	0.001333
FZD7_SLC2A1	0.001500
FZD7_PROM1	0.001500
DDR1_FZD7	0.001500
CLDN3_FZD7	0.001333
CLDN4_FZD7	0.001500
FZD7_GPR158	0.001333
FZD7_LRP6	0.001500
KISS1R_PROM1	0.001167
GPR158_KISS1R	0.001167
CXADR_KISS1R	0.001167
F11R_PTPRF	0.000333
FZD7_PTPRF	0.000167
CHRM3_PTPRT	0.004000
OPN3_PROM1	0.000333
DDR1_OPN3	0.013000
LRP6_OPN3	0.000333
ERBB3_VLDLR	0.002167
ERBB3_PTK7	0.009667
MC1R_SLC2A1	0.000500
MC1R_PTK7	0.000500
CLDN3_MC1R	0.000500
MC1R_NTRK2	0.000500
MC1R_RTN4RL2	0.000500
GPR161_KIT	0.000500
GPR161_PTK7	0.000167
LRP6_OSMR	0.001170
F11R_KIT	0.000840
F11R_FZD3	0.000507
LTBR_NTRK2	0.000500
DDR1_TNFRSF18	0.000833
CDH1_PVR	0.000167
GPRC5B_LTBR	0.001333
ERBB3_GPRC5B	0.001333
FOLH1_PTPRT	0.001667
CXADR_FOLH1	0.003833
EPHB3_PROM1	0.000667
DDR1_EPHA1	0.002184
EPHA1_GPRC5B	0.000500
CXADR_EPHA1	0.002177
FOLH1_GPRC5B	0.000833
GPRC5B_IL1RAPL2	0.001167
GPRC5B_MET	0.000333
EPHA4_FZD3	0.001333
ROBO1_SLC2A1	0.000167
LRP8_ROBO1	0.000167
IL17RD_ROBO1	0.000167
GABBR1_ROBO1	0.000167
CLDN3_ROBO1	0.000167
CLDN4_ROBO1	0.000167
GPC3_ROBO1	0.000167
GPR158_ROBO1	0.000167
CXADR_ROBO1	0.000167
APP_LRP8	0.000167
APP_PRLR	0.000167
APP_GABBR1	0.000167
APP_CLDN3	0.000670
APP_GPC3	0.000167
APP_GPR158	0.000167
APP_CXADR	0.001667
EPHA1_LRP8	0.001333
EPHA1_PRLR	0.000667
EPHA1_GABBR1	0.001333
CLDN3_EPHA1	0.001667
EPHA1_GPR158	0.001500
PTPRZ1_SLC2A1	0.000167
LRP8_PTPRZ1	0.000167
IL17RD_PTPRZ1	0.000167
GABBR1_PTPRZ1	0.000167
CLDN3_PTPRZ1	0.000167
CLDN4_PTPRZ1	0.000167
GPC3_PTPRZ1	0.000167
GPR158_PTPRZ1	0.000167
CXADR_PTPRZ1	0.000167
EPHA1_IL17RD	0.000667
DDR1_IL17RD	0.008833
DDR1_GABBR1	0.010350
SLC2A1_TYRO3	0.001170
IL17RD_TYRO3	0.000503
GABBR1_TYRO3	0.000503
GPC3_TYRO3	0.000503
IL17RD_IL20RB	0.001177
GPC3_IL20RB	0.006361
ROR2_TACR1	0.001854
ACVR1C_SLC2A1	0.006170
ACVR1C_LRP8	0.005670
ACVR1C_IL17RD	0.001337
ACVR1C_GABBR1	0.001670
ACVR1C_CLDN3	0.006170
ACVR1C_CLDN4	0.006170
ACVR1C_GPC3	0.004003
ACVR1C_GPR158	0.006170
ACVR1C_CXADR	0.004503
ACVR1C_CHRNA5	0.000500
CHRNA5_GPC3	0.001000
IL20RB_TACR1	0.001344
GPC3_TACR1	0.002347
PRLR_TMPRSS13	0.001344
DDR1_TMPRSS13	0.004684
CHRNA5_TACR1	0.000837
ACVR1C_PRLR	0.000333
EPHA4_MET	0.000333
EPHA4_LTBR	0.001333
APP_EPHA4	0.000167
EPHA4_F11R	0.000333
EPHA4_ERBB3	0.001000
EPHA4_IL1RAPL2	0.001500
EPHA1_EPHA4	0.000667
EPHA4_FOLH1	0.000667
SLC2A1_SLC52A1	0.001010
EPHA4_SLC52A1	0.000500
DDR1_SLC52A1	0.001010
CLDN4_SLC52A1	0.001010
IL17RB_TACR1	0.000167
IL17RB_PTPRT	0.000167
CXADR_IL17RB	0.002167
CHRNA5_TGFBR1	0.000167
CHRNA5_FZD8	0.000167
CHRNA5_PTPRT	0.000167
FZD8_LRP8	0.000167
FLVCR1_SLC2A1	0.000167
FLVCR1_TACR1	0.000167
CLDN3_FLVCR1	0.000167
CLDN4_FLVCR1	0.000167
FLVCR1_NTRK2	0.000167
FLVCR1_TGFBR1	0.000167
FLVCR1_GPR158	0.000167
FLVCR1_FZD8	0.000167
FLVCR1_PTPRT	0.000167
RGMA_TACR1	0.000667
CLDN3_RGMA	0.000667
FURIN_GPC3	0.000667
GPC3_RGMA	0.000667
GPR158_RGMA	0.000667
FURIN_RGMA	0.000667
PTPRT_RGMA	0.000667
LRP8_PTPRF	0.000167
PTPRF_TACR1	0.000167
GPC3_PTPRF	0.002167
ITGB1_PTPRF	0.002000
GPC3_ITGB1	0.001167
MUC1_TNFRSF18	0.000833
TACR1_TNFRSF18	0.000833
GPR158_TNFRSF18	0.003295
ITGB1_TNFRSF18	0.000833
FZD8_TNFRSF18	0.000833
PTPRT_TNFRSF18	0.000833
EPHB3_PRLR	0.000167
LPAR3_SLC2A1	0.001500
LPAR3_TACR1	0.000167
CLDN3_LPAR3	0.001500
CLDN4_LPAR3	0.001500
LPAR3_NTRK2	0.000167
LPAR3_TGFBR1	0.000167
GPR158_LPAR3	0.000167
FZD8_LPAR3	0.000167
LPAR3_PTPRT	0.000167
CELSR2_TGFBR1	0.000167
DDR1_TACR1	0.026000
LTBR_TACR1	0.000167
CLDN3_LTBR	0.001000
GPR158_LTBR	0.000167
FZD8_LTBR	0.000167
FURIN_LTBR	0.000167
LTBR_PTPRT	0.000167
SLC2A1_SLC52A2	0.008003
OPN3_SLC52A2	0.000167
SLC52A2_TACR1	0.000167
CLDN3_SLC52A2	0.008003
CLDN4_SLC52A2	0.008003
NTRK2_SLC52A2	0.001667
GPR158_SLC52A2	0.008003
FZD8_SLC52A2	0.000167
PTPRT_SLC52A2	0.000167
CELSR2_PTPRF	0.000667
CELSR2_GPC3	0.001833
CELSR2_ITGB1	0.000667
ROR2_TGFBR1	0.000167
FZD8_ROR2	0.000167
PTPRT_ROR2	0.000500
TACR1_VLDLR	0.000333
TGFBR1_VLDLR	0.000333
GPR158_VLDLR	0.014167
FZD8_VLDLR	0.000333
PTPRT_VLDLR	0.000333
EPHA1_TACR1	0.000167
EPHA1_FZD8	0.000167
EPHA1_FURIN	0.000167
EPHA1_PTPRT	0.000167
GPR87_SLC2A1	0.001333
GPR87_MUC1	0.000167
GPR87_TACR1	0.000167
DDR1_GPR87	0.000333
CLDN3_GPR87	0.001167
CLDN4_GPR87	0.000333
GPR158_GPR87	0.000167
FZD8_GPR87	0.000167
GPR87_PTPRT	0.000167
FOLH1_TACR1	0.000167
FOLH1_FZD8	0.000167
FOLH1_FURIN	0.000167
IL1RAPL2_TACR1	0.000167
CLDN3_IL1RAPL2	0.000333
GPR158_IL1RAPL2	0.000167
FZD8_IL1RAPL2	0.000167
FURIN_IL1RAPL2	0.000167
IL1RAPL2_PTPRT	0.000167
MET_TACR1	0.000167
DDR1_TGFBR1	0.000333
CLDN3_MET	0.001500
MET_TGFBR1	0.000167
GPR158_MET	0.000333
FZD8_MET	0.000167
MET_PTPRT	0.000167
CELSR2_FOLH1	0.003333
LRP8_MET	0.000167
CELSR2_MET	0.000167
MET_PROM1	0.000167
FOLH1_GPR143	0.002833
CHRNA5_FOLH1	0.000833
LRP8_SLC52A2	0.007170
CELSR2_SLC52A2	0.004667
PROM1_SLC52A2	0.007667
DDR1_SLC52A2	0.006167
ACVR1C_PROM1	0.004500
ACVR1C_DDR1	0.001667
ACVR1C_SLC52A2	0.001667
OR2B6_SLC2A1	0.004857
LRP8_OR2B6	0.004357
OR2B6_PROM1	0.001333
DDR1_OR2B6	0.001333
CLDN3_OR2B6	0.004857
CLDN4_OR2B6	0.004857
FOLH1_OR2B6	0.001333
GPR158_OR2B6	0.004857
CXCR4_IL20RB	0.000667
CXCR4_TYRO3	0.000167
CHRNA5_TYRO3	0.000167
LRP5_SLC2A1	0.002667
GPC3_IL17RB	0.002000
IL17RB_LRP5	0.001667
CLDN4_LRP5	0.002500
GPC3_VLDLR	0.002833
GPC3_LRP5	0.002000
LRP5_VLDLR	0.002667
GPR158_LRP5	0.001833
PRLR_PVR	0.000833
CELSR2_PRLR	0.000500
CELSR2_VLDLR	0.000500
LRP5_PRLR	0.000833
GPR161_IL17RB	0.003333
GPR161_VLDLR	0.006333
GPR161_ROR2	0.002167
CLDN3_LRP5	0.001000
LRP5_NTRK2	0.000667
GPR157_SLC2A1	0.000667
GPR157_PRLR	0.000167
CLDN3_GPR157	0.000333
CLDN4_GPR157	0.000667
GPR157_VLDLR	0.000667
GPR157_NTRK2	0.000667
GPR158_GPR161	0.002000
IL20RB_VLDLR	0.003667
DDR1_IL17RB	0.012833
EPHA1_IL17RB	0.000167
EPHA1_VLDLR	0.000167
EPHB3_IL17RB	0.010500
OPN3_TMPRSS13	0.001500
FZD3_TMPRSS13	0.002833
EPHB3_LRP8	0.001833
FURIN_LRP8	0.001000
DDR1_ITGB1	0.028000
LPAR3_PTPRF	0.001333
IL17RB_PTPRF	0.002833
IL17RB_LPAR3	0.001333
DDR1_LPAR3	0.001333
FZD3_LPAR3	0.001333
FURIN_TMPRSS13	0.001000
FZD3_MET	0.001010
ERBB3_FZD3	0.000167
APP_IL20RA	0.000844
ERBB3_IL20RA	0.001170
NGFR_SLC2A1	0.000167
DDR1_NGFR	0.000167
CLDN4_NGFR	0.000167
LRP6_NGFR	0.000167
GPC3_LRP6	0.003167
FOLH1_GPR161	0.000167
CHRM3_GPC3	0.002667
GPC3_PROM1	0.006500
GPR143_LRP6	0.000333
GPR143_PTPRT	0.000333
IL20RB_LRP6	0.001500
CHRM3_PTPRF	0.000167
FZD7_PTPRT	0.000167
F11R_PTPRT	0.025500
GPR87_KIT	0.000833
GPC3_GPR87	0.001000
CXADR_GPR87	0.001167
IL17RB_KIT	0.002000
KIT_PTPRF	0.001167
EPHA4_PTPRF	0.000500
EPHA4_GPR87	0.000167
LGR4_SLC2A1	0.000167
KIT_LGR4	0.000167
LGR4_PTK7	0.000167
CLDN4_LGR4	0.000167
FZD3_LGR4	0.000167
LGR4_NTRK2	0.000167
GPR108_SLC2A1	0.000667
GPR108_KIT	0.000667
GPR108_PTK7	0.000667
CLDN4_GPR108	0.000667
GPC3_GPR108	0.000667
FZD3_GPR108	0.000667
LRP6_PVR	0.001167
LRP6_LTBR	0.001167
CLDN4_PVR	0.000507
APP_GPRC5B	0.001500
MEGF10_SLC2A1	0.000167
DDR1_MEGF10	0.000167
CLDN4_MEGF10	0.000167
GPRC5B_MEGF10	0.000167
CXADR_MEGF10	0.000167
IL13RA1_SLC2A1	0.000167
DDR1_IL13RA1	0.000167
CLDN4_IL13RA1	0.000167
GPRC5B_IL13RA1	0.000167
CXADR_IL13RA1	0.000167
F11R_GPRC5B	0.001167
GPRC5B_TNFRSF18	0.002462
CXADR_TNFRSF18	0.002462
GPC3_TNFRSF18	0.000947
F11R_TACR1	0.025000
F11R_ITGB1	0.025000
CXADR_SLC52A2	0.001170
EPHA4_SLC52A2	0.000167
ACVR1C_NTRK2	0.000500
GPR161_PRLR	0.000667
CHRM3_ROR2	0.000833
CHRM3_IL17RB	0.000667
CHRM3_GPR161	0.001667
IL17RB_IL20RB	0.000833
SLC2A1_SUCNR1	0.000500
PRLR_SUCNR1	0.000500
CLDN3_SUCNR1	0.000500
CLDN4_SUCNR1	0.000500
SUCNR1_VLDLR	0.000500
NTRK2_SUCNR1	0.000500
CHRM3_ITGB1	0.001833
ITGB1_ROR2	0.000333
GPC3_GPRC5A	0.000167
GPRC5A_VLDLR	0.000167
GPRC5A_LRP5	0.000167
PTPRF_TMPRSS13	0.000333
IL17RB_TMPRSS13	0.000333
RTN4R_SLC2A1	0.000833
IL17RB_RTN4R	0.000167
EPHB3_RTN4R	0.000833
DDR1_RTN4R	0.000833
CLDN3_RTN4R	0.000833
CLDN4_RTN4R	0.000833
FZD3_RTN4R	0.000833
CHRM3_EPHB3	0.000167
CHRM3_FZD3	0.000167
ITGB1_RTN4R	0.000667
SLC2A1_TAS1R3	0.000333
EPHB3_TAS1R3	0.000333
DDR1_TAS1R3	0.000333
CLDN3_TAS1R3	0.000333
CLDN4_TAS1R3	0.000333
FZD3_TAS1R3	0.000333
ITGB1_TAS1R3	0.000333
LRP10_LRP8	0.000333
EPHB3_LRP10	0.000167
DDR1_LRP10	0.000167
GPC3_GPR161	0.000333
APP_GPR161	0.000333
ERBB3_GPR161	0.000333
ERBB3_PTPRT	0.000333
FOLH1_LRP6	0.000337
GABRA3_SLC2A1	0.000333
DDR1_GABRA3	0.000167
CLDN4_GABRA3	0.000333
GABRA3_LRP6	0.000167
CDH1_CLDN3	0.000177
CDH1_CXADR	0.000177
CHRM3_F11R	0.000167
F11R_IGF1R	0.001333
IGF1R_PROM1	0.001500
DDR1_IGF1R	0.001500
GPR158_IGF1R	0.001500
IGF1R_LRP6	0.001500
CLDN3_IGF1R	0.000167
MET_PTK7	0.001167
EPHA4_IL17RB	0.000667
KIT_RTN4RL2	0.001000
CXADR_RTN4RL2	0.001333
EPHA4_RTN4RL2	0.000333
GPRC5B_ITGB1	0.008333
IL17RD_SLC52A2	0.000170
GABBR1_SLC52A2	0.000170
GPC3_SLC52A2	0.000170
GPR155_SLC2A1	0.000170
GPR155_LRP8	0.000170
GPR155_IL17RD	0.000170
GABBR1_GPR155	0.000170
CLDN3_GPR155	0.000170
CLDN4_GPR155	0.000170
GPC3_GPR155	0.000170
GPR155_GPR158	0.000170
CXADR_GPR155	0.000170
OR2B6_PRLR	0.002184
GABBR1_OR2B6	0.003524
GPC3_OR2B6	0.003354
CXADR_OR2B6	0.003524
NTRK2_OR2B6	0.000170
GRM8_PRLR	0.000340
IL17RD_OR2B6	0.000337
EPHB6_SLC2A1	0.000340
EPHB6_LRP8	0.000340
EPHB6_IL17RD	0.000340
EPHB6_GABBR1	0.000340
CLDN3_EPHB6	0.000340
CLDN4_EPHB6	0.000340
EPHB6_NTRK2	0.000340
EPHB6_GPR158	0.000340
CXADR_EPHB6	0.000340
IL20RB_ROR2	0.000510
GPC3_ROR2	0.001350
OR2B6_ROR2	0.000670
LRP3_SLC2A1	0.000337
LRP3_TACR1	0.000170
GABBR1_LRP3	0.000337
CLDN3_LRP3	0.000337
CLDN4_LRP3	0.000337
GPC3_LRP3	0.000337
LRP3_ROR2	0.000170
GPR158_LRP3	0.000337
CXADR_LRP3	0.000337
CHRNA5_SLC52A2	0.000667
GPR143_SLC52A2	0.000167
PTPRF_VLDLR	0.000167
GPR161_ITGB1	0.001333
CHRM3_IL20RB	0.000500
F2RL1_SLC2A1	0.000333
F2RL1_IL17RB	0.000333
CLDN3_F2RL1	0.000333
CLDN4_F2RL1	0.000333
F2RL1_VLDLR	0.000333
F2RL1_NTRK2	0.000333
SLC2A1_TNFRSF21	0.000333
CHRM3_TNFRSF21	0.000333
CLDN4_TNFRSF21	0.000333
TNFRSF21_VLDLR	0.000333
NTRK2_TNFRSF21	0.000333
GPR158_TNFRSF21	0.000333
GPR157_IL17RB	0.000167
CHRM3_GPR157	0.000333
GPR157_GPR158	0.000333
IL20RA_SLC52A1	0.000170
ACVR2B_APP	0.000170
ACVR2B_SLC52A1	0.000340
ACVR2B_ERBB3	0.000680
ERBB3_GPC3	0.000170
IL20RA_MET	0.000340
EPHA1_IL20RA	0.000170
CHRM3_TGFBR1	0.000167
PROM1_TGFBR1	0.000167
LRP6_TGFBR1	0.000167
IL1RAPL2_PTK7	0.000167
GPR158_KIT	0.000500
EPHA4_GPR161	0.000167
CHRM3_EPHA4	0.000167
ERBB2_SLC2A1	0.000167
ERBB2_KIT	0.000167
CLDN3_ERBB2	0.000167
ERBB2_NTRK2	0.000167
CXADR_ERBB2	0.000167
GABRA3_LRP8	0.000167
GABRA3_IL17RD	0.000167
GABBR1_GABRA3	0.000167
CLDN3_GABRA3	0.000167
GABRA3_GPC3	0.000167
GABRA3_GPR158	0.000167
CXADR_GABRA3	0.000167
GPRC5B_PRLR	0.000167
GABBR1_GPRC5B	0.000167
LRP3_LRP8	0.000167
LRP3_PRLR	0.000167
SLC2A1_TMEM123	0.000167
LRP8_TMEM123	0.000167
PRLR_TMEM123	0.000167
GABBR1_TMEM123	0.000167
CLDN3_TMEM123	0.000167
CLDN4_TMEM123	0.000167
GPC3_TMEM123	0.000167
GPR158_TMEM123	0.000167
CXADR_TMEM123	0.000167
IL20RB_OR2B6	0.000167
CHRNA5_OR2B6	0.000333
OR2B6_TMPRSS13	0.000333
GPC3_TMPRSS13	0.000333
