# Supplementary material for: The landscape of receptor-mediated precision cancer combination therapy via a single-cell perspective
Source: Nat Commun. 2022 Mar 25;13:1613. doi: 10.1038/s41467-022-29154-2 (PMC8956718; doi:10.1038/s41467-022-29154-2)
Supplement: Supplementary file 3 — Source Data [file 41467_2022_29154_MOESM3_ESM.zip › MadHitter_Source_Data_Figures/Supplementary_Figure10_GSE84465.txt]

r	thresh	lb	ub	CTS
2.0	.1	0.70	0.05	9.15
2.0	.1	0.75	0.05	12.9
2.0	.1	0.80	0.05	19.8
2.0	.1	0.85	0.05	32.6
2.0	.1	0.70	0.10	5.65
2.0	.1	0.75	0.10	7.95
2.0	.1	0.80	0.10	11.9
2.0	.1	0.85	0.10	21.65
2.0	.1	0.90	0.10	33.9
2.0	.1	0.70	0.15	2.85
2.0	.1	0.75	0.15	3.9
2.0	.1	0.80	0.15	5.95
2.0	.1	0.85	0.15	13
2.0	.1	0.90	0.15	21.05
2.0	.1	0.70	0.20	2.85
2.0	.1	0.75	0.20	3.65
2.0	.1	0.80	0.20	5.4
2.0	.1	0.85	0.20	11.05
2.0	.1	0.90	0.20	18.15
2.0	.1	0.70	0.25	2.85
2.0	.1	0.75	0.25	3.65
2.0	.1	0.80	0.25	5.1
2.0	.1	0.85	0.25	10
2.0	.1	0.90	0.25	16.25
2.0	.1	0.70	0.30	2.85
2.0	.1	0.75	0.30	3.65
2.0	.1	0.80	0.30	5.1
2.0	.1	0.85	0.30	9.75
2.0	.1	0.90	0.30	15
2.0	.15	0.70	0.05	5.95
2.0	.15	0.75	0.05	7.95
2.0	.15	0.80	0.05	11.25
2.0	.15	0.85	0.05	16.35
2.0	.15	0.90	0.05	24.45
2.0	.15	0.70	0.10	3.9
2.0	.15	0.75	0.10	4.6
2.0	.15	0.80	0.10	6.95
2.0	.15	0.85	0.10	9.1
2.0	.15	0.90	0.10	15.1
2.0	.15	0.70	0.15	2
2.0	.15	0.75	0.15	2
2.0	.15	0.80	0.15	4
2.0	.15	0.85	0.15	4.8
2.0	.15	0.90	0.15	8.25
2.0	.15	0.70	0.20	2
2.0	.15	0.75	0.20	2
2.0	.15	0.80	0.20	4
2.0	.15	0.85	0.20	4.8
2.0	.15	0.90	0.20	7.5
2.0	.15	0.70	0.25	2
2.0	.15	0.75	0.25	2
2.0	.15	0.80	0.25	4
2.0	.15	0.85	0.25	4.8
2.0	.15	0.90	0.25	7.35
2.0	.15	0.70	0.30	2
2.0	.15	0.75	0.30	2
2.0	.15	0.80	0.30	4
2.0	.15	0.85	0.30	4.8
2.0	.15	0.90	0.30	7.3
2.0	.20	0.70	0.05	3.85
2.0	.20	0.75	0.05	4.25
2.0	.20	0.80	0.05	4.9
2.0	.20	0.85	0.05	6.8
2.0	.20	0.90	0.05	11
2.0	.20	0.70	0.10	2.25
2.0	.20	0.75	0.10	2.25
2.0	.20	0.80	0.10	2.8
2.0	.20	0.85	0.10	3
2.0	.20	0.90	0.10	4.8
2.0	.20	0.70	0.15	2
2.0	.20	0.75	0.15	2
2.0	.20	0.80	0.15	2
2.0	.20	0.85	0.15	3
2.0	.20	0.90	0.15	4
2.0	.20	0.70	0.20	2
2.0	.20	0.75	0.20	2
2.0	.20	0.80	0.20	2
2.0	.20	0.85	0.20	3
2.0	.20	0.90	0.20	4
2.0	.20	0.70	0.25	2
2.0	.20	0.75	0.25	2
2.0	.20	0.80	0.25	2
2.0	.20	0.85	0.25	3
2.0	.20	0.90	0.25	4
2.0	.20	0.70	0.30	2
2.0	.20	0.75	0.30	2
2.0	.20	0.80	0.30	2
2.0	.20	0.85	0.30	3
2.0	.20	0.90	0.30	4
2.0	.25	0.70	0.05	2.9
2.0	.25	0.75	0.05	3.9
2.0	.25	0.80	0.05	3.9
2.0	.25	0.85	0.05	3.9
2.0	.25	0.90	0.05	5.9
2.0	.25	0.70	0.10	2
2.0	.25	0.75	0.10	2
2.0	.25	0.80	0.10	2
2.0	.25	0.85	0.10	2
2.0	.25	0.90	0.10	3
2.0	.25	0.70	0.15	2
2.0	.25	0.75	0.15	2
2.0	.25	0.80	0.15	2
2.0	.25	0.85	0.15	2
2.0	.25	0.90	0.15	3
2.0	.25	0.70	0.20	2
2.0	.25	0.75	0.20	2
2.0	.25	0.80	0.20	2
2.0	.25	0.85	0.20	2
2.0	.25	0.90	0.20	3
2.0	.25	0.70	0.25	2
2.0	.25	0.75	0.25	2
2.0	.25	0.80	0.25	2
2.0	.25	0.85	0.25	2
2.0	.25	0.90	0.25	3
2.0	.25	0.70	0.30	2
2.0	.25	0.75	0.30	2
2.0	.25	0.80	0.30	2
2.0	.25	0.85	0.30	2
2.0	.25	0.90	0.30	3
