# Supplementary material for: The landscape of receptor-mediated precision cancer combination therapy via a single-cell perspective
Source: Nat Commun. 2022 Mar 25;13:1613. doi: 10.1038/s41467-022-29154-2 (PMC8956718; doi:10.1038/s41467-022-29154-2)
Supplement: Supplementary file 3 — Source Data [file 41467_2022_29154_MOESM3_ESM.zip › MadHitter_Source_Data_Figures/Supplementary_Figure11_E-MTAB-6149.txt]

r	thresh	lb	ub	CTS
2.0	.1	0.70	0.05	5.8
2.0	.1	0.75	0.05	8
2.0	.1	0.80	0.05	8.95
2.0	.1	0.85	0.05	12.55
2.0	.1	0.90	0.05	20.7
2.0	.1	0.70	0.10	6.05
2.0	.1	0.75	0.10	8
2.0	.1	0.80	0.10	8.6
2.0	.1	0.85	0.10	12
2.0	.1	0.90	0.10	18.5
2.0	.1	0.70	0.15	6.05
2.0	.1	0.75	0.15	8
2.0	.1	0.80	0.15	8.55
2.0	.1	0.85	0.15	11.4
2.0	.1	0.90	0.15	17.25
2.0	.1	0.70	0.20	6.05
2.0	.1	0.75	0.20	8
2.0	.1	0.80	0.20	8.55
2.0	.1	0.85	0.20	11.4
2.0	.1	0.90	0.20	17.25
2.0	.1	0.70	0.25	6.05
2.0	.1	0.75	0.25	8
2.0	.1	0.80	0.25	8.55
2.0	.1	0.85	0.25	11.4
2.0	.1	0.90	0.25	17.25
2.0	.1	0.70	0.30	6.05
2.0	.1	0.75	0.30	8
2.0	.1	0.80	0.30	8.55
2.0	.1	0.85	0.30	11.4
2.0	.1	0.90	0.30	17.25
2.0	.15	0.70	0.05	5.6
2.0	.15	0.75	0.05	6.35
2.0	.15	0.80	0.05	8
2.0	.15	0.85	0.05	9.45
2.0	.15	0.90	0.05	14.55
2.0	.15	0.70	0.10	5.6
2.0	.15	0.75	0.10	6.2
2.0	.15	0.80	0.10	7.55
2.0	.15	0.85	0.10	9.5
2.0	.15	0.90	0.10	13.9
2.0	.15	0.70	0.15	5.6
2.0	.15	0.75	0.15	6.2
2.0	.15	0.80	0.15	7.45
2.0	.15	0.85	0.15	9.4
2.0	.15	0.90	0.15	13.75
2.0	.15	0.70	0.20	5.6
2.0	.15	0.75	0.20	6.2
2.0	.15	0.80	0.20	7.45
2.0	.15	0.85	0.20	9.4
2.0	.15	0.90	0.20	13.75
2.0	.15	0.70	0.25	5.6
2.0	.15	0.75	0.25	6.2
2.0	.15	0.80	0.25	7.45
2.0	.15	0.85	0.25	9.4
2.0	.15	0.90	0.25	13.75
2.0	.15	0.70	0.30	5.6
2.0	.15	0.75	0.30	6.2
2.0	.15	0.80	0.30	7.45
2.0	.15	0.85	0.30	9.4
2.0	.15	0.90	0.30	13.75
2.0	.20	0.70	0.05	5
2.0	.20	0.75	0.05	5
2.0	.20	0.80	0.05	6.6
2.0	.20	0.85	0.05	8.25
2.0	.20	0.90	0.05	12
2.0	.20	0.70	0.10	5
2.0	.20	0.75	0.10	5
2.0	.20	0.80	0.10	6.25
2.0	.20	0.85	0.10	8.25
2.0	.20	0.90	0.10	12
2.0	.20	0.70	0.15	5
2.0	.20	0.75	0.15	5
2.0	.20	0.80	0.15	6.05
2.0	.20	0.85	0.15	8.25
2.0	.20	0.90	0.15	12
2.0	.20	0.70	0.20	5
2.0	.20	0.75	0.20	5
2.0	.20	0.80	0.20	6.05
2.0	.20	0.85	0.20	8.25
2.0	.20	0.90	0.20	12
2.0	.20	0.70	0.25	5
2.0	.20	0.75	0.25	5
2.0	.20	0.80	0.25	6.05
2.0	.20	0.85	0.25	8.25
2.0	.20	0.90	0.25	12
2.0	.20	0.70	0.30	5
2.0	.20	0.75	0.30	5
2.0	.20	0.80	0.30	6.05
2.0	.20	0.85	0.30	8.25
2.0	.20	0.90	0.30	12
2.0	.25	0.70	0.05	5
2.0	.25	0.75	0.05	5.25
2.0	.25	0.80	0.05	6.55
2.0	.25	0.85	0.05	6.95
2.0	.25	0.90	0.05	8
2.0	.25	0.70	0.10	5
2.0	.25	0.75	0.10	5
2.0	.25	0.80	0.10	6
2.0	.25	0.85	0.10	6.55
2.0	.25	0.90	0.10	7.9
2.0	.25	0.70	0.15	5
2.0	.25	0.75	0.15	5
2.0	.25	0.80	0.15	6
2.0	.25	0.85	0.15	6.55
2.0	.25	0.90	0.15	7.9
2.0	.25	0.70	0.20	5
2.0	.25	0.75	0.20	5
2.0	.25	0.80	0.20	6
2.0	.25	0.85	0.20	6.55
2.0	.25	0.90	0.20	7.9
2.0	.25	0.70	0.25	5
2.0	.25	0.75	0.25	5
2.0	.25	0.80	0.25	6
2.0	.25	0.85	0.25	6.55
2.0	.25	0.90	0.25	7.9
2.0	.25	0.70	0.30	5
2.0	.25	0.75	0.30	5
2.0	.25	0.80	0.30	6
2.0	.25	0.85	0.30	6.55
2.0	.25	0.90	0.30	7.9
