# Supplementary material for: The landscape of receptor-mediated precision cancer combination therapy via a single-cell perspective
Source: Nat Commun. 2022 Mar 25;13:1613. doi: 10.1038/s41467-022-29154-2 (PMC8956718; doi:10.1038/s41467-022-29154-2)
Supplement: Supplementary file 3 — Source Data [file 41467_2022_29154_MOESM3_ESM.zip › MadHitter_Source_Data_Figures/Supplementary_Figure12.txt]

dataset patient ITS size algorithm lb ub r
E-MTAB-6149	Patient1	4	greedy	0.95	0.05	2.0
E-MTAB-6149	Patient2	5	greedy	0.95	0.05	2.0
E-MTAB-6149	Patient3	4	greedy	0.95	0.05	2.0
E-MTAB-6149	Patient4	29	greedy	0.95	0.05	2.0
E-MTAB-6149	Patient5	30	greedy	0.95	0.05	2.0
E-MTAB-6149	Patient1	4	greedy	0.95	0.05	2.0
E-MTAB-6149	Patient2	6	greedy	0.95	0.05	2.0
E-MTAB-6149	Patient3	5	greedy	0.95	0.05	2.0
E-MTAB-6149	Patient4	33	greedy	0.95	0.05	2.0
E-MTAB-6149	Patient5	54	greedy	0.95	0.05	2.0
E-MTAB-6149	Patient1	4	greedy	0.95	0.05	2.0
E-MTAB-6149	Patient2	6	greedy	0.95	0.05	2.0
E-MTAB-6149	Patient3	5	greedy	0.95	0.05	2.0
E-MTAB-6149	Patient4	32	greedy	0.95	0.05	2.0
E-MTAB-6149	Patient5	24	greedy	0.95	0.05	2.0
E-MTAB-6149	Patient1	4	greedy	0.95	0.05	2.0
E-MTAB-6149	Patient2	5	greedy	0.95	0.05	2.0
E-MTAB-6149	Patient3	5	greedy	0.95	0.05	2.0
E-MTAB-6149	Patient4	30	greedy	0.95	0.05	2.0
E-MTAB-6149	Patient5	48	greedy	0.95	0.05	2.0
E-MTAB-6149	Patient1	2	greedy	0.95	0.05	2.0
E-MTAB-6149	Patient2	7	greedy	0.95	0.05	2.0
E-MTAB-6149	Patient3	8	greedy	0.95	0.05	2.0
E-MTAB-6149	Patient4	35	greedy	0.95	0.05	2.0
E-MTAB-6149	Patient5	31	greedy	0.95	0.05	2.0
E-MTAB-6149	Patient1	4	greedy	0.95	0.05	2.0
E-MTAB-6149	Patient2	6	greedy	0.95	0.05	2.0
E-MTAB-6149	Patient3	6	greedy	0.95	0.05	2.0
E-MTAB-6149	Patient4	35	greedy	0.95	0.05	2.0
E-MTAB-6149	Patient5	39	greedy	0.95	0.05	2.0
E-MTAB-6149	Patient1	4	greedy	0.95	0.05	2.0
E-MTAB-6149	Patient2	5	greedy	0.95	0.05	2.0
E-MTAB-6149	Patient3	7	greedy	0.95	0.05	2.0
E-MTAB-6149	Patient4	29	greedy	0.95	0.05	2.0
E-MTAB-6149	Patient5	15	greedy	0.95	0.05	2.0
E-MTAB-6149	Patient1	3	greedy	0.95	0.05	2.0
E-MTAB-6149	Patient2	5	greedy	0.95	0.05	2.0
E-MTAB-6149	Patient3	5	greedy	0.95	0.05	2.0
E-MTAB-6149	Patient4	49	greedy	0.95	0.05	2.0
E-MTAB-6149	Patient5	28	greedy	0.95	0.05	2.0
E-MTAB-6149	Patient1	3	greedy	0.95	0.05	2.0
E-MTAB-6149	Patient2	5	greedy	0.95	0.05	2.0
E-MTAB-6149	Patient3	7	greedy	0.95	0.05	2.0
E-MTAB-6149	Patient4	41	greedy	0.95	0.05	2.0
E-MTAB-6149	Patient5	35	greedy	0.95	0.05	2.0
E-MTAB-6149	Patient1	4	greedy	0.95	0.05	2.0
E-MTAB-6149	Patient2	5	greedy	0.95	0.05	2.0
E-MTAB-6149	Patient3	4	greedy	0.95	0.05	2.0
E-MTAB-6149	Patient4	20	greedy	0.95	0.05	2.0
E-MTAB-6149	Patient5	28	greedy	0.95	0.05	2.0
E-MTAB-6149	Patient1	3	greedy	0.95	0.05	2.0
E-MTAB-6149	Patient2	6	greedy	0.95	0.05	2.0
E-MTAB-6149	Patient3	5	greedy	0.95	0.05	2.0
E-MTAB-6149	Patient4	37	greedy	0.95	0.05	2.0
E-MTAB-6149	Patient5	29	greedy	0.95	0.05	2.0
E-MTAB-6149	Patient1	4	greedy	0.95	0.05	2.0
E-MTAB-6149	Patient2	5	greedy	0.95	0.05	2.0
E-MTAB-6149	Patient3	7	greedy	0.95	0.05	2.0
E-MTAB-6149	Patient4	44	greedy	0.95	0.05	2.0
E-MTAB-6149	Patient5	37	greedy	0.95	0.05	2.0
E-MTAB-6149	Patient1	4	greedy	0.95	0.05	2.0
E-MTAB-6149	Patient2	5	greedy	0.95	0.05	2.0
E-MTAB-6149	Patient3	7	greedy	0.95	0.05	2.0
E-MTAB-6149	Patient4	37	greedy	0.95	0.05	2.0
E-MTAB-6149	Patient5	30	greedy	0.95	0.05	2.0
E-MTAB-6149	Patient1	4	greedy	0.95	0.05	2.0
E-MTAB-6149	Patient2	5	greedy	0.95	0.05	2.0
E-MTAB-6149	Patient3	5	greedy	0.95	0.05	2.0
E-MTAB-6149	Patient4	34	greedy	0.95	0.05	2.0
E-MTAB-6149	Patient5	53	greedy	0.95	0.05	2.0
E-MTAB-6149	Patient1	4	greedy	0.95	0.05	2.0
E-MTAB-6149	Patient2	5	greedy	0.95	0.05	2.0
E-MTAB-6149	Patient3	6	greedy	0.95	0.05	2.0
E-MTAB-6149	Patient4	31	greedy	0.95	0.05	2.0
E-MTAB-6149	Patient5	29	greedy	0.95	0.05	2.0
E-MTAB-6149	Patient1	4	greedy	0.95	0.05	2.0
E-MTAB-6149	Patient2	6	greedy	0.95	0.05	2.0
E-MTAB-6149	Patient3	4	greedy	0.95	0.05	2.0
E-MTAB-6149	Patient4	44	greedy	0.95	0.05	2.0
E-MTAB-6149	Patient5	33	greedy	0.95	0.05	2.0
E-MTAB-6149	Patient1	3	greedy	0.95	0.05	2.0
E-MTAB-6149	Patient2	6	greedy	0.95	0.05	2.0
E-MTAB-6149	Patient3	5	greedy	0.95	0.05	2.0
E-MTAB-6149	Patient4	40	greedy	0.95	0.05	2.0
E-MTAB-6149	Patient5	21	greedy	0.95	0.05	2.0
E-MTAB-6149	Patient1	4	greedy	0.95	0.05	2.0
E-MTAB-6149	Patient2	6	greedy	0.95	0.05	2.0
E-MTAB-6149	Patient3	5	greedy	0.95	0.05	2.0
E-MTAB-6149	Patient4	30	greedy	0.95	0.05	2.0
E-MTAB-6149	Patient5	24	greedy	0.95	0.05	2.0
E-MTAB-6149	Patient1	4	greedy	0.95	0.05	2.0
E-MTAB-6149	Patient2	5	greedy	0.95	0.05	2.0
E-MTAB-6149	Patient3	6	greedy	0.95	0.05	2.0
E-MTAB-6149	Patient4	36	greedy	0.95	0.05	2.0
E-MTAB-6149	Patient5	29	greedy	0.95	0.05	2.0
E-MTAB-6149	Patient1	4	greedy	0.95	0.05	2.0
E-MTAB-6149	Patient2	6	greedy	0.95	0.05	2.0
E-MTAB-6149	Patient3	5	greedy	0.95	0.05	2.0
E-MTAB-6149	Patient4	40	greedy	0.95	0.05	2.0
E-MTAB-6149	Patient5	47	greedy	0.95	0.05	2.0
GSE103322	HN12	2	greedy	0.95	0.05	2.0
GSE103322	HN13	2	greedy	0.95	0.05	2.0
GSE103322	HN16	3	greedy	0.95	0.05	2.0
GSE103322	HN17	2	greedy	0.95	0.05	2.0
GSE103322	HN18	2	greedy	0.95	0.05	2.0
GSE103322	HN20	2	greedy	0.95	0.05	2.0
GSE103322	HN22	3	greedy	0.95	0.05	2.0
GSE103322	HN24	2	greedy	0.95	0.05	2.0
GSE103322	HN25	4	greedy	0.95	0.05	2.0
GSE103322	HN26	3	greedy	0.95	0.05	2.0
GSE103322	HN28	3	greedy	0.95	0.05	2.0
GSE103322	HN5	2	greedy	0.95	0.05	2.0
GSE103322	HN6	5	greedy	0.95	0.05	2.0
GSE103322	HN12	2	greedy	0.95	0.05	2.0
GSE103322	HN13	2	greedy	0.95	0.05	2.0
GSE103322	HN16	2	greedy	0.95	0.05	2.0
GSE103322	HN17	2	greedy	0.95	0.05	2.0
GSE103322	HN18	2	greedy	0.95	0.05	2.0
GSE103322	HN20	2	greedy	0.95	0.05	2.0
GSE103322	HN22	3	greedy	0.95	0.05	2.0
GSE103322	HN24	2	greedy	0.95	0.05	2.0
GSE103322	HN25	4	greedy	0.95	0.05	2.0
GSE103322	HN26	6	greedy	0.95	0.05	2.0
GSE103322	HN28	3	greedy	0.95	0.05	2.0
GSE103322	HN5	2	greedy	0.95	0.05	2.0
GSE103322	HN6	5	greedy	0.95	0.05	2.0
GSE103322	HN12	2	greedy	0.95	0.05	2.0
GSE103322	HN13	2	greedy	0.95	0.05	2.0
GSE103322	HN16	2	greedy	0.95	0.05	2.0
GSE103322	HN17	2	greedy	0.95	0.05	2.0
GSE103322	HN18	2	greedy	0.95	0.05	2.0
GSE103322	HN20	3	greedy	0.95	0.05	2.0
GSE103322	HN22	3	greedy	0.95	0.05	2.0
GSE103322	HN24	2	greedy	0.95	0.05	2.0
GSE103322	HN25	4	greedy	0.95	0.05	2.0
GSE103322	HN26	5	greedy	0.95	0.05	2.0
GSE103322	HN28	3	greedy	0.95	0.05	2.0
GSE103322	HN5	2	greedy	0.95	0.05	2.0
GSE103322	HN6	5	greedy	0.95	0.05	2.0
GSE103322	HN12	2	greedy	0.95	0.05	2.0
GSE103322	HN13	2	greedy	0.95	0.05	2.0
GSE103322	HN16	3	greedy	0.95	0.05	2.0
GSE103322	HN17	2	greedy	0.95	0.05	2.0
GSE103322	HN18	2	greedy	0.95	0.05	2.0
GSE103322	HN20	2	greedy	0.95	0.05	2.0
GSE103322	HN22	3	greedy	0.95	0.05	2.0
GSE103322	HN24	2	greedy	0.95	0.05	2.0
GSE103322	HN25	4	greedy	0.95	0.05	2.0
GSE103322	HN26	5	greedy	0.95	0.05	2.0
GSE103322	HN28	3	greedy	0.95	0.05	2.0
GSE103322	HN5	2	greedy	0.95	0.05	2.0
GSE103322	HN6	5	greedy	0.95	0.05	2.0
GSE103322	HN12	2	greedy	0.95	0.05	2.0
GSE103322	HN13	2	greedy	0.95	0.05	2.0
GSE103322	HN16	2	greedy	0.95	0.05	2.0
GSE103322	HN17	2	greedy	0.95	0.05	2.0
GSE103322	HN18	2	greedy	0.95	0.05	2.0
GSE103322	HN20	3	greedy	0.95	0.05	2.0
GSE103322	HN22	3	greedy	0.95	0.05	2.0
GSE103322	HN24	2	greedy	0.95	0.05	2.0
GSE103322	HN25	4	greedy	0.95	0.05	2.0
GSE103322	HN26	5	greedy	0.95	0.05	2.0
GSE103322	HN28	3	greedy	0.95	0.05	2.0
GSE103322	HN5	2	greedy	0.95	0.05	2.0
GSE103322	HN6	5	greedy	0.95	0.05	2.0
GSE103322	HN12	2	greedy	0.95	0.05	2.0
GSE103322	HN13	2	greedy	0.95	0.05	2.0
GSE103322	HN16	2	greedy	0.95	0.05	2.0
GSE103322	HN17	2	greedy	0.95	0.05	2.0
GSE103322	HN18	2	greedy	0.95	0.05	2.0
GSE103322	HN20	3	greedy	0.95	0.05	2.0
GSE103322	HN22	3	greedy	0.95	0.05	2.0
GSE103322	HN24	2	greedy	0.95	0.05	2.0
GSE103322	HN25	4	greedy	0.95	0.05	2.0
GSE103322	HN26	4	greedy	0.95	0.05	2.0
GSE103322	HN28	3	greedy	0.95	0.05	2.0
GSE103322	HN5	2	greedy	0.95	0.05	2.0
GSE103322	HN6	5	greedy	0.95	0.05	2.0
GSE103322	HN12	2	greedy	0.95	0.05	2.0
GSE103322	HN13	2	greedy	0.95	0.05	2.0
GSE103322	HN16	3	greedy	0.95	0.05	2.0
GSE103322	HN17	2	greedy	0.95	0.05	2.0
GSE103322	HN18	2	greedy	0.95	0.05	2.0
GSE103322	HN20	3	greedy	0.95	0.05	2.0
GSE103322	HN22	3	greedy	0.95	0.05	2.0
GSE103322	HN24	2	greedy	0.95	0.05	2.0
GSE103322	HN25	4	greedy	0.95	0.05	2.0
GSE103322	HN26	4	greedy	0.95	0.05	2.0
GSE103322	HN28	3	greedy	0.95	0.05	2.0
GSE103322	HN5	2	greedy	0.95	0.05	2.0
GSE103322	HN6	5	greedy	0.95	0.05	2.0
GSE103322	HN12	2	greedy	0.95	0.05	2.0
GSE103322	HN13	2	greedy	0.95	0.05	2.0
GSE103322	HN16	3	greedy	0.95	0.05	2.0
GSE103322	HN17	2	greedy	0.95	0.05	2.0
GSE103322	HN18	2	greedy	0.95	0.05	2.0
GSE103322	HN20	3	greedy	0.95	0.05	2.0
GSE103322	HN22	3	greedy	0.95	0.05	2.0
GSE103322	HN24	2	greedy	0.95	0.05	2.0
GSE103322	HN25	4	greedy	0.95	0.05	2.0
GSE103322	HN26	5	greedy	0.95	0.05	2.0
GSE103322	HN28	3	greedy	0.95	0.05	2.0
GSE103322	HN5	2	greedy	0.95	0.05	2.0
GSE103322	HN6	5	greedy	0.95	0.05	2.0
GSE103322	HN12	2	greedy	0.95	0.05	2.0
GSE103322	HN13	2	greedy	0.95	0.05	2.0
GSE103322	HN16	2	greedy	0.95	0.05	2.0
GSE103322	HN17	2	greedy	0.95	0.05	2.0
GSE103322	HN18	2	greedy	0.95	0.05	2.0
GSE103322	HN20	3	greedy	0.95	0.05	2.0
GSE103322	HN22	3	greedy	0.95	0.05	2.0
GSE103322	HN24	2	greedy	0.95	0.05	2.0
GSE103322	HN25	4	greedy	0.95	0.05	2.0
GSE103322	HN26	4	greedy	0.95	0.05	2.0
GSE103322	HN28	3	greedy	0.95	0.05	2.0
GSE103322	HN5	2	greedy	0.95	0.05	2.0
GSE103322	HN6	5	greedy	0.95	0.05	2.0
GSE103322	HN12	2	greedy	0.95	0.05	2.0
GSE103322	HN13	2	greedy	0.95	0.05	2.0
GSE103322	HN16	3	greedy	0.95	0.05	2.0
GSE103322	HN17	2	greedy	0.95	0.05	2.0
GSE103322	HN18	2	greedy	0.95	0.05	2.0
GSE103322	HN20	3	greedy	0.95	0.05	2.0
GSE103322	HN22	3	greedy	0.95	0.05	2.0
GSE103322	HN24	2	greedy	0.95	0.05	2.0
GSE103322	HN25	4	greedy	0.95	0.05	2.0
GSE103322	HN26	5	greedy	0.95	0.05	2.0
GSE103322	HN28	3	greedy	0.95	0.05	2.0
GSE103322	HN5	2	greedy	0.95	0.05	2.0
GSE103322	HN6	5	greedy	0.95	0.05	2.0
GSE103322	HN12	2	greedy	0.95	0.05	2.0
GSE103322	HN13	2	greedy	0.95	0.05	2.0
GSE103322	HN16	2	greedy	0.95	0.05	2.0
GSE103322	HN17	2	greedy	0.95	0.05	2.0
GSE103322	HN18	2	greedy	0.95	0.05	2.0
GSE103322	HN20	3	greedy	0.95	0.05	2.0
GSE103322	HN22	3	greedy	0.95	0.05	2.0
GSE103322	HN24	2	greedy	0.95	0.05	2.0
GSE103322	HN25	4	greedy	0.95	0.05	2.0
GSE103322	HN26	5	greedy	0.95	0.05	2.0
GSE103322	HN28	3	greedy	0.95	0.05	2.0
GSE103322	HN5	2	greedy	0.95	0.05	2.0
GSE103322	HN6	5	greedy	0.95	0.05	2.0
GSE103322	HN12	2	greedy	0.95	0.05	2.0
GSE103322	HN13	2	greedy	0.95	0.05	2.0
GSE103322	HN16	3	greedy	0.95	0.05	2.0
GSE103322	HN17	2	greedy	0.95	0.05	2.0
GSE103322	HN18	2	greedy	0.95	0.05	2.0
GSE103322	HN20	3	greedy	0.95	0.05	2.0
GSE103322	HN22	3	greedy	0.95	0.05	2.0
GSE103322	HN24	2	greedy	0.95	0.05	2.0
GSE103322	HN25	4	greedy	0.95	0.05	2.0
GSE103322	HN26	3	greedy	0.95	0.05	2.0
GSE103322	HN28	3	greedy	0.95	0.05	2.0
GSE103322	HN5	2	greedy	0.95	0.05	2.0
GSE103322	HN6	5	greedy	0.95	0.05	2.0
GSE103322	HN12	2	greedy	0.95	0.05	2.0
GSE103322	HN13	2	greedy	0.95	0.05	2.0
GSE103322	HN16	3	greedy	0.95	0.05	2.0
GSE103322	HN17	2	greedy	0.95	0.05	2.0
GSE103322	HN18	2	greedy	0.95	0.05	2.0
GSE103322	HN20	3	greedy	0.95	0.05	2.0
GSE103322	HN22	3	greedy	0.95	0.05	2.0
GSE103322	HN24	2	greedy	0.95	0.05	2.0
GSE103322	HN25	4	greedy	0.95	0.05	2.0
GSE103322	HN26	3	greedy	0.95	0.05	2.0
GSE103322	HN28	3	greedy	0.95	0.05	2.0
GSE103322	HN5	2	greedy	0.95	0.05	2.0
GSE103322	HN6	5	greedy	0.95	0.05	2.0
GSE103322	HN12	2	greedy	0.95	0.05	2.0
GSE103322	HN13	2	greedy	0.95	0.05	2.0
GSE103322	HN16	2	greedy	0.95	0.05	2.0
GSE103322	HN17	2	greedy	0.95	0.05	2.0
GSE103322	HN18	2	greedy	0.95	0.05	2.0
GSE103322	HN20	3	greedy	0.95	0.05	2.0
GSE103322	HN22	3	greedy	0.95	0.05	2.0
GSE103322	HN24	2	greedy	0.95	0.05	2.0
GSE103322	HN25	4	greedy	0.95	0.05	2.0
GSE103322	HN26	5	greedy	0.95	0.05	2.0
GSE103322	HN28	3	greedy	0.95	0.05	2.0
GSE103322	HN5	2	greedy	0.95	0.05	2.0
GSE103322	HN6	5	greedy	0.95	0.05	2.0
GSE103322	HN12	2	greedy	0.95	0.05	2.0
GSE103322	HN13	2	greedy	0.95	0.05	2.0
GSE103322	HN16	2	greedy	0.95	0.05	2.0
GSE103322	HN17	2	greedy	0.95	0.05	2.0
GSE103322	HN18	2	greedy	0.95	0.05	2.0
GSE103322	HN20	3	greedy	0.95	0.05	2.0
GSE103322	HN22	3	greedy	0.95	0.05	2.0
GSE103322	HN24	2	greedy	0.95	0.05	2.0
GSE103322	HN25	4	greedy	0.95	0.05	2.0
GSE103322	HN26	4	greedy	0.95	0.05	2.0
GSE103322	HN28	3	greedy	0.95	0.05	2.0
GSE103322	HN5	2	greedy	0.95	0.05	2.0
GSE103322	HN6	5	greedy	0.95	0.05	2.0
GSE103322	HN12	2	greedy	0.95	0.05	2.0
GSE103322	HN13	2	greedy	0.95	0.05	2.0
GSE103322	HN16	2	greedy	0.95	0.05	2.0
GSE103322	HN17	2	greedy	0.95	0.05	2.0
GSE103322	HN18	2	greedy	0.95	0.05	2.0
GSE103322	HN20	2	greedy	0.95	0.05	2.0
GSE103322	HN22	3	greedy	0.95	0.05	2.0
GSE103322	HN24	2	greedy	0.95	0.05	2.0
GSE103322	HN25	4	greedy	0.95	0.05	2.0
GSE103322	HN26	5	greedy	0.95	0.05	2.0
GSE103322	HN28	3	greedy	0.95	0.05	2.0
GSE103322	HN5	2	greedy	0.95	0.05	2.0
GSE103322	HN6	5	greedy	0.95	0.05	2.0
GSE103322	HN12	2	greedy	0.95	0.05	2.0
GSE103322	HN13	2	greedy	0.95	0.05	2.0
GSE103322	HN16	3	greedy	0.95	0.05	2.0
GSE103322	HN17	2	greedy	0.95	0.05	2.0
GSE103322	HN18	2	greedy	0.95	0.05	2.0
GSE103322	HN20	3	greedy	0.95	0.05	2.0
GSE103322	HN22	3	greedy	0.95	0.05	2.0
GSE103322	HN24	2	greedy	0.95	0.05	2.0
GSE103322	HN25	4	greedy	0.95	0.05	2.0
GSE103322	HN26	5	greedy	0.95	0.05	2.0
GSE103322	HN28	3	greedy	0.95	0.05	2.0
GSE103322	HN5	2	greedy	0.95	0.05	2.0
GSE103322	HN6	5	greedy	0.95	0.05	2.0
GSE103322	HN12	2	greedy	0.95	0.05	2.0
GSE103322	HN13	2	greedy	0.95	0.05	2.0
GSE103322	HN16	3	greedy	0.95	0.05	2.0
GSE103322	HN17	2	greedy	0.95	0.05	2.0
GSE103322	HN18	2	greedy	0.95	0.05	2.0
GSE103322	HN20	3	greedy	0.95	0.05	2.0
GSE103322	HN22	3	greedy	0.95	0.05	2.0
GSE103322	HN24	2	greedy	0.95	0.05	2.0
GSE103322	HN25	4	greedy	0.95	0.05	2.0
GSE103322	HN26	5	greedy	0.95	0.05	2.0
GSE103322	HN28	3	greedy	0.95	0.05	2.0
GSE103322	HN5	2	greedy	0.95	0.05	2.0
GSE103322	HN6	5	greedy	0.95	0.05	2.0
GSE103322	HN12	2	greedy	0.95	0.05	2.0
GSE103322	HN13	2	greedy	0.95	0.05	2.0
GSE103322	HN16	3	greedy	0.95	0.05	2.0
GSE103322	HN17	2	greedy	0.95	0.05	2.0
GSE103322	HN18	2	greedy	0.95	0.05	2.0
GSE103322	HN20	3	greedy	0.95	0.05	2.0
GSE103322	HN22	3	greedy	0.95	0.05	2.0
GSE103322	HN24	2	greedy	0.95	0.05	2.0
GSE103322	HN25	4	greedy	0.95	0.05	2.0
GSE103322	HN26	4	greedy	0.95	0.05	2.0
GSE103322	HN28	3	greedy	0.95	0.05	2.0
GSE103322	HN5	2	greedy	0.95	0.05	2.0
GSE103322	HN6	5	greedy	0.95	0.05	2.0
GSE103322	HN12	2	greedy	0.95	0.05	2.0
GSE103322	HN13	2	greedy	0.95	0.05	2.0
GSE103322	HN16	2	greedy	0.95	0.05	2.0
GSE103322	HN17	2	greedy	0.95	0.05	2.0
GSE103322	HN18	2	greedy	0.95	0.05	2.0
GSE103322	HN20	3	greedy	0.95	0.05	2.0
GSE103322	HN22	3	greedy	0.95	0.05	2.0
GSE103322	HN24	2	greedy	0.95	0.05	2.0
GSE103322	HN25	4	greedy	0.95	0.05	2.0
GSE103322	HN26	9	greedy	0.95	0.05	2.0
GSE103322	HN28	3	greedy	0.95	0.05	2.0
GSE103322	HN5	2	greedy	0.95	0.05	2.0
GSE103322	HN6	5	greedy	0.95	0.05	2.0
GSE103322	HN12	2	greedy	0.99	0.05	2.0
GSE103322	HN13	2	greedy	0.99	0.05	2.0
GSE103322	HN16	4	greedy	0.99	0.05	2.0
GSE103322	HN17	3	greedy	0.99	0.05	2.0
GSE103322	HN18	5	greedy	0.99	0.05	2.0
GSE103322	HN20	5	greedy	0.99	0.05	2.0
GSE103322	HN22	4	greedy	0.99	0.05	2.0
GSE103322	HN24	2	greedy	0.99	0.05	2.0
GSE103322	HN25	6	greedy	0.99	0.05	2.0
GSE103322	HN26	8	greedy	0.99	0.05	2.0
GSE103322	HN28	3	greedy	0.99	0.05	2.0
GSE103322	HN5	3	greedy	0.99	0.05	2.0
GSE103322	HN6	10	greedy	0.99	0.05	2.0
GSE103322	HN12	2	greedy	0.99	0.05	2.0
GSE103322	HN13	2	greedy	0.99	0.05	2.0
GSE103322	HN16	4	greedy	0.99	0.05	2.0
GSE103322	HN17	3	greedy	0.99	0.05	2.0
GSE103322	HN18	5	greedy	0.99	0.05	2.0
GSE103322	HN20	8	greedy	0.99	0.05	2.0
GSE103322	HN22	4	greedy	0.99	0.05	2.0
GSE103322	HN24	2	greedy	0.99	0.05	2.0
GSE103322	HN25	6	greedy	0.99	0.05	2.0
GSE103322	HN26	9	greedy	0.99	0.05	2.0
GSE103322	HN28	3	greedy	0.99	0.05	2.0
GSE103322	HN5	3	greedy	0.99	0.05	2.0
GSE103322	HN6	10	greedy	0.99	0.05	2.0
GSE103322	HN12	2	greedy	0.99	0.05	2.0
GSE103322	HN13	2	greedy	0.99	0.05	2.0
GSE103322	HN16	3	greedy	0.99	0.05	2.0
GSE103322	HN17	4	greedy	0.99	0.05	2.0
GSE103322	HN18	8	greedy	0.99	0.05	2.0
GSE103322	HN20	5	greedy	0.99	0.05	2.0
GSE103322	HN22	4	greedy	0.99	0.05	2.0
GSE103322	HN24	2	greedy	0.99	0.05	2.0
GSE103322	HN25	6	greedy	0.99	0.05	2.0
GSE103322	HN26	7	greedy	0.99	0.05	2.0
GSE103322	HN28	3	greedy	0.99	0.05	2.0
GSE103322	HN5	3	greedy	0.99	0.05	2.0
GSE103322	HN6	10	greedy	0.99	0.05	2.0
GSE103322	HN12	2	greedy	0.99	0.05	2.0
GSE103322	HN13	2	greedy	0.99	0.05	2.0
GSE103322	HN16	3	greedy	0.99	0.05	2.0
GSE103322	HN17	3	greedy	0.99	0.05	2.0
GSE103322	HN18	5	greedy	0.99	0.05	2.0
GSE103322	HN20	9	greedy	0.99	0.05	2.0
GSE103322	HN22	4	greedy	0.99	0.05	2.0
GSE103322	HN24	2	greedy	0.99	0.05	2.0
GSE103322	HN25	6	greedy	0.99	0.05	2.0
GSE103322	HN26	10	greedy	0.99	0.05	2.0
GSE103322	HN28	3	greedy	0.99	0.05	2.0
GSE103322	HN5	3	greedy	0.99	0.05	2.0
GSE103322	HN6	10	greedy	0.99	0.05	2.0
GSE103322	HN12	2	greedy	0.99	0.05	2.0
GSE103322	HN13	2	greedy	0.99	0.05	2.0
GSE103322	HN16	3	greedy	0.99	0.05	2.0
GSE103322	HN17	3	greedy	0.99	0.05	2.0
GSE103322	HN18	8	greedy	0.99	0.05	2.0
GSE103322	HN20	3	greedy	0.99	0.05	2.0
GSE103322	HN22	4	greedy	0.99	0.05	2.0
GSE103322	HN24	2	greedy	0.99	0.05	2.0
GSE103322	HN25	6	greedy	0.99	0.05	2.0
GSE103322	HN26	7	greedy	0.99	0.05	2.0
GSE103322	HN28	3	greedy	0.99	0.05	2.0
GSE103322	HN5	3	greedy	0.99	0.05	2.0
GSE103322	HN6	10	greedy	0.99	0.05	2.0
GSE103322	HN12	2	greedy	0.99	0.05	2.0
GSE103322	HN13	2	greedy	0.99	0.05	2.0
GSE103322	HN16	4	greedy	0.99	0.05	2.0
GSE103322	HN17	4	greedy	0.99	0.05	2.0
GSE103322	HN18	5	greedy	0.99	0.05	2.0
GSE103322	HN20	6	greedy	0.99	0.05	2.0
GSE103322	HN22	4	greedy	0.99	0.05	2.0
GSE103322	HN24	2	greedy	0.99	0.05	2.0
GSE103322	HN25	6	greedy	0.99	0.05	2.0
GSE103322	HN26	7	greedy	0.99	0.05	2.0
GSE103322	HN28	3	greedy	0.99	0.05	2.0
GSE103322	HN5	3	greedy	0.99	0.05	2.0
GSE103322	HN6	10	greedy	0.99	0.05	2.0
GSE103322	HN12	2	greedy	0.99	0.05	2.0
GSE103322	HN13	2	greedy	0.99	0.05	2.0
GSE103322	HN16	5	greedy	0.99	0.05	2.0
GSE103322	HN17	3	greedy	0.99	0.05	2.0
GSE103322	HN18	5	greedy	0.99	0.05	2.0
GSE103322	HN20	3	greedy	0.99	0.05	2.0
GSE103322	HN22	4	greedy	0.99	0.05	2.0
GSE103322	HN24	2	greedy	0.99	0.05	2.0
GSE103322	HN25	6	greedy	0.99	0.05	2.0
GSE103322	HN26	8	greedy	0.99	0.05	2.0
GSE103322	HN28	3	greedy	0.99	0.05	2.0
GSE103322	HN5	3	greedy	0.99	0.05	2.0
GSE103322	HN6	10	greedy	0.99	0.05	2.0
GSE103322	HN12	2	greedy	0.99	0.05	2.0
GSE103322	HN13	2	greedy	0.99	0.05	2.0
GSE103322	HN16	4	greedy	0.99	0.05	2.0
GSE103322	HN17	4	greedy	0.99	0.05	2.0
GSE103322	HN18	5	greedy	0.99	0.05	2.0
GSE103322	HN20	5	greedy	0.99	0.05	2.0
GSE103322	HN22	4	greedy	0.99	0.05	2.0
GSE103322	HN24	2	greedy	0.99	0.05	2.0
GSE103322	HN25	6	greedy	0.99	0.05	2.0
GSE103322	HN26	9	greedy	0.99	0.05	2.0
GSE103322	HN28	3	greedy	0.99	0.05	2.0
GSE103322	HN5	3	greedy	0.99	0.05	2.0
GSE103322	HN6	10	greedy	0.99	0.05	2.0
GSE103322	HN12	2	greedy	0.99	0.05	2.0
GSE103322	HN13	2	greedy	0.99	0.05	2.0
GSE103322	HN16	3	greedy	0.99	0.05	2.0
GSE103322	HN17	4	greedy	0.99	0.05	2.0
GSE103322	HN18	8	greedy	0.99	0.05	2.0
GSE103322	HN20	5	greedy	0.99	0.05	2.0
GSE103322	HN22	4	greedy	0.99	0.05	2.0
GSE103322	HN24	2	greedy	0.99	0.05	2.0
GSE103322	HN25	6	greedy	0.99	0.05	2.0
GSE103322	HN26	10	greedy	0.99	0.05	2.0
GSE103322	HN28	3	greedy	0.99	0.05	2.0
GSE103322	HN5	3	greedy	0.99	0.05	2.0
GSE103322	HN6	10	greedy	0.99	0.05	2.0
GSE103322	HN12	2	greedy	0.99	0.05	2.0
GSE103322	HN13	2	greedy	0.99	0.05	2.0
GSE103322	HN16	4	greedy	0.99	0.05	2.0
GSE103322	HN17	3	greedy	0.99	0.05	2.0
GSE103322	HN18	5	greedy	0.99	0.05	2.0
GSE103322	HN20	5	greedy	0.99	0.05	2.0
GSE103322	HN22	4	greedy	0.99	0.05	2.0
GSE103322	HN24	2	greedy	0.99	0.05	2.0
GSE103322	HN25	6	greedy	0.99	0.05	2.0
GSE103322	HN26	9	greedy	0.99	0.05	2.0
GSE103322	HN28	3	greedy	0.99	0.05	2.0
GSE103322	HN5	3	greedy	0.99	0.05	2.0
GSE103322	HN6	10	greedy	0.99	0.05	2.0
GSE103322	HN12	2	greedy	0.99	0.05	2.0
GSE103322	HN13	2	greedy	0.99	0.05	2.0
GSE103322	HN16	3	greedy	0.99	0.05	2.0
GSE103322	HN17	3	greedy	0.99	0.05	2.0
GSE103322	HN18	5	greedy	0.99	0.05	2.0
GSE103322	HN20	5	greedy	0.99	0.05	2.0
GSE103322	HN22	4	greedy	0.99	0.05	2.0
GSE103322	HN24	2	greedy	0.99	0.05	2.0
GSE103322	HN25	6	greedy	0.99	0.05	2.0
GSE103322	HN26	7	greedy	0.99	0.05	2.0
GSE103322	HN28	3	greedy	0.99	0.05	2.0
GSE103322	HN5	3	greedy	0.99	0.05	2.0
GSE103322	HN6	10	greedy	0.99	0.05	2.0
GSE103322	HN12	2	greedy	0.99	0.05	2.0
GSE103322	HN13	2	greedy	0.99	0.05	2.0
GSE103322	HN16	4	greedy	0.99	0.05	2.0
GSE103322	HN17	3	greedy	0.99	0.05	2.0
GSE103322	HN18	5	greedy	0.99	0.05	2.0
GSE103322	HN20	4	greedy	0.99	0.05	2.0
GSE103322	HN22	4	greedy	0.99	0.05	2.0
GSE103322	HN24	2	greedy	0.99	0.05	2.0
GSE103322	HN25	6	greedy	0.99	0.05	2.0
GSE103322	HN26	5	greedy	0.99	0.05	2.0
GSE103322	HN28	3	greedy	0.99	0.05	2.0
GSE103322	HN5	3	greedy	0.99	0.05	2.0
GSE103322	HN6	10	greedy	0.99	0.05	2.0
GSE103322	HN12	2	greedy	0.99	0.05	2.0
GSE103322	HN13	2	greedy	0.99	0.05	2.0
GSE103322	HN16	4	greedy	0.99	0.05	2.0
GSE103322	HN17	3	greedy	0.99	0.05	2.0
GSE103322	HN18	5	greedy	0.99	0.05	2.0
GSE103322	HN20	5	greedy	0.99	0.05	2.0
GSE103322	HN22	4	greedy	0.99	0.05	2.0
GSE103322	HN24	2	greedy	0.99	0.05	2.0
GSE103322	HN25	6	greedy	0.99	0.05	2.0
GSE103322	HN26	8	greedy	0.99	0.05	2.0
GSE103322	HN28	3	greedy	0.99	0.05	2.0
GSE103322	HN5	3	greedy	0.99	0.05	2.0
GSE103322	HN6	10	greedy	0.99	0.05	2.0
GSE103322	HN12	2	greedy	0.99	0.05	2.0
GSE103322	HN13	2	greedy	0.99	0.05	2.0
GSE103322	HN16	4	greedy	0.99	0.05	2.0
GSE103322	HN17	3	greedy	0.99	0.05	2.0
GSE103322	HN18	5	greedy	0.99	0.05	2.0
GSE103322	HN20	5	greedy	0.99	0.05	2.0
GSE103322	HN22	4	greedy	0.99	0.05	2.0
GSE103322	HN24	2	greedy	0.99	0.05	2.0
GSE103322	HN25	6	greedy	0.99	0.05	2.0
GSE103322	HN26	7	greedy	0.99	0.05	2.0
GSE103322	HN28	3	greedy	0.99	0.05	2.0
GSE103322	HN5	3	greedy	0.99	0.05	2.0
GSE103322	HN6	10	greedy	0.99	0.05	2.0
GSE103322	HN12	2	greedy	0.99	0.05	2.0
GSE103322	HN13	2	greedy	0.99	0.05	2.0
GSE103322	HN16	3	greedy	0.99	0.05	2.0
GSE103322	HN17	3	greedy	0.99	0.05	2.0
GSE103322	HN18	5	greedy	0.99	0.05	2.0
GSE103322	HN20	5	greedy	0.99	0.05	2.0
GSE103322	HN22	4	greedy	0.99	0.05	2.0
GSE103322	HN24	2	greedy	0.99	0.05	2.0
GSE103322	HN25	6	greedy	0.99	0.05	2.0
GSE103322	HN26	8	greedy	0.99	0.05	2.0
GSE103322	HN28	3	greedy	0.99	0.05	2.0
GSE103322	HN5	3	greedy	0.99	0.05	2.0
GSE103322	HN6	10	greedy	0.99	0.05	2.0
GSE103322	HN12	2	greedy	0.99	0.05	2.0
GSE103322	HN13	2	greedy	0.99	0.05	2.0
GSE103322	HN16	3	greedy	0.99	0.05	2.0
GSE103322	HN17	4	greedy	0.99	0.05	2.0
GSE103322	HN18	8	greedy	0.99	0.05	2.0
GSE103322	HN20	5	greedy	0.99	0.05	2.0
GSE103322	HN22	4	greedy	0.99	0.05	2.0
GSE103322	HN24	2	greedy	0.99	0.05	2.0
GSE103322	HN25	6	greedy	0.99	0.05	2.0
GSE103322	HN26	6	greedy	0.99	0.05	2.0
GSE103322	HN28	3	greedy	0.99	0.05	2.0
GSE103322	HN5	3	greedy	0.99	0.05	2.0
GSE103322	HN6	10	greedy	0.99	0.05	2.0
GSE103322	HN12	2	greedy	0.99	0.05	2.0
GSE103322	HN13	2	greedy	0.99	0.05	2.0
GSE103322	HN16	4	greedy	0.99	0.05	2.0
GSE103322	HN17	3	greedy	0.99	0.05	2.0
GSE103322	HN18	5	greedy	0.99	0.05	2.0
GSE103322	HN20	4	greedy	0.99	0.05	2.0
GSE103322	HN22	4	greedy	0.99	0.05	2.0
GSE103322	HN24	2	greedy	0.99	0.05	2.0
GSE103322	HN25	6	greedy	0.99	0.05	2.0
GSE103322	HN26	9	greedy	0.99	0.05	2.0
GSE103322	HN28	3	greedy	0.99	0.05	2.0
GSE103322	HN5	3	greedy	0.99	0.05	2.0
GSE103322	HN6	10	greedy	0.99	0.05	2.0
GSE103322	HN12	2	greedy	0.99	0.05	2.0
GSE103322	HN13	2	greedy	0.99	0.05	2.0
GSE103322	HN16	4	greedy	0.99	0.05	2.0
GSE103322	HN17	4	greedy	0.99	0.05	2.0
GSE103322	HN18	5	greedy	0.99	0.05	2.0
GSE103322	HN20	5	greedy	0.99	0.05	2.0
GSE103322	HN22	4	greedy	0.99	0.05	2.0
GSE103322	HN24	2	greedy	0.99	0.05	2.0
GSE103322	HN25	6	greedy	0.99	0.05	2.0
GSE103322	HN26	10	greedy	0.99	0.05	2.0
GSE103322	HN28	3	greedy	0.99	0.05	2.0
GSE103322	HN5	3	greedy	0.99	0.05	2.0
GSE103322	HN6	10	greedy	0.99	0.05	2.0
GSE103322	HN12	2	greedy	0.99	0.05	2.0
GSE103322	HN13	2	greedy	0.99	0.05	2.0
GSE103322	HN16	5	greedy	0.99	0.05	2.0
GSE103322	HN17	3	greedy	0.99	0.05	2.0
GSE103322	HN18	5	greedy	0.99	0.05	2.0
GSE103322	HN20	5	greedy	0.99	0.05	2.0
GSE103322	HN22	4	greedy	0.99	0.05	2.0
GSE103322	HN24	2	greedy	0.99	0.05	2.0
GSE103322	HN25	6	greedy	0.99	0.05	2.0
GSE103322	HN26	10	greedy	0.99	0.05	2.0
GSE103322	HN28	3	greedy	0.99	0.05	2.0
GSE103322	HN5	3	greedy	0.99	0.05	2.0
GSE103322	HN6	10	greedy	0.99	0.05	2.0
GSE103322	HN12	2	greedy	0.99	0.05	2.0
GSE103322	HN13	2	greedy	0.99	0.05	2.0
GSE103322	HN16	4	greedy	0.99	0.05	2.0
GSE103322	HN17	4	greedy	0.99	0.05	2.0
GSE103322	HN18	5	greedy	0.99	0.05	2.0
GSE103322	HN20	5	greedy	0.99	0.05	2.0
GSE103322	HN22	4	greedy	0.99	0.05	2.0
GSE103322	HN24	2	greedy	0.99	0.05	2.0
GSE103322	HN25	6	greedy	0.99	0.05	2.0
GSE103322	HN26	15	greedy	0.99	0.05	2.0
GSE103322	HN28	3	greedy	0.99	0.05	2.0
GSE103322	HN5	3	greedy	0.99	0.05	2.0
GSE103322	HN6	10	greedy	0.99	0.05	2.0
E-MTAB-6149	Patient1	2	ILP	0.95	0.05	2.0
E-MTAB-6149	Patient2	3	ILP	0.95	0.05	2.0
E-MTAB-6149	Patient3	3	ILP	0.95	0.05	2.0
E-MTAB-6149	Patient4	19	ILP	0.95	0.05	2.0
E-MTAB-6149	Patient5	13	ILP	0.95	0.05	2.0
E-MTAB-6149	Patient1	2	ILP	0.95	0.05	2.0
E-MTAB-6149	Patient2	3	ILP	0.95	0.05	2.0
E-MTAB-6149	Patient3	2	ILP	0.95	0.05	2.0
E-MTAB-6149	Patient4	20	ILP	0.95	0.05	2.0
E-MTAB-6149	Patient5	6	ILP	0.95	0.05	2.0
E-MTAB-6149	Patient1	2	ILP	0.95	0.05	2.0
E-MTAB-6149	Patient2	3	ILP	0.95	0.05	2.0
E-MTAB-6149	Patient3	2	ILP	0.95	0.05	2.0
E-MTAB-6149	Patient4	19	ILP	0.95	0.05	2.0
E-MTAB-6149	Patient5	16	ILP	0.95	0.05	2.0
E-MTAB-6149	Patient1	2	ILP	0.95	0.05	2.0
E-MTAB-6149	Patient2	3	ILP	0.95	0.05	2.0
E-MTAB-6149	Patient3	2	ILP	0.95	0.05	2.0
E-MTAB-6149	Patient4	23	ILP	0.95	0.05	2.0
E-MTAB-6149	Patient5	8	ILP	0.95	0.05	2.0
E-MTAB-6149	Patient1	2	ILP	0.95	0.05	2.0
E-MTAB-6149	Patient2	3	ILP	0.95	0.05	2.0
E-MTAB-6149	Patient3	3	ILP	0.95	0.05	2.0
E-MTAB-6149	Patient4	26	ILP	0.95	0.05	2.0
E-MTAB-6149	Patient5	9	ILP	0.95	0.05	2.0
E-MTAB-6149	Patient1	2	ILP	0.95	0.05	2.0
E-MTAB-6149	Patient2	3	ILP	0.95	0.05	2.0
E-MTAB-6149	Patient3	3	ILP	0.95	0.05	2.0
E-MTAB-6149	Patient4	21	ILP	0.95	0.05	2.0
E-MTAB-6149	Patient5	7	ILP	0.95	0.05	2.0
E-MTAB-6149	Patient1	2	ILP	0.95	0.05	2.0
E-MTAB-6149	Patient2	3	ILP	0.95	0.05	2.0
E-MTAB-6149	Patient3	2	ILP	0.95	0.05	2.0
E-MTAB-6149	Patient4	36	ILP	0.95	0.05	2.0
E-MTAB-6149	Patient5	13	ILP	0.95	0.05	2.0
E-MTAB-6149	Patient1	2	ILP	0.95	0.05	2.0
E-MTAB-6149	Patient2	3	ILP	0.95	0.05	2.0
E-MTAB-6149	Patient3	2	ILP	0.95	0.05	2.0
E-MTAB-6149	Patient4	31	ILP	0.95	0.05	2.0
E-MTAB-6149	Patient5	8	ILP	0.95	0.05	2.0
E-MTAB-6149	Patient1	2	ILP	0.95	0.05	2.0
E-MTAB-6149	Patient2	3	ILP	0.95	0.05	2.0
E-MTAB-6149	Patient3	2	ILP	0.95	0.05	2.0
E-MTAB-6149	Patient4	13	ILP	0.95	0.05	2.0
E-MTAB-6149	Patient5	6	ILP	0.95	0.05	2.0
E-MTAB-6149	Patient1	2	ILP	0.95	0.05	2.0
E-MTAB-6149	Patient2	3	ILP	0.95	0.05	2.0
E-MTAB-6149	Patient3	2	ILP	0.95	0.05	2.0
E-MTAB-6149	Patient4	30	ILP	0.95	0.05	2.0
E-MTAB-6149	Patient5	9	ILP	0.95	0.05	2.0
E-MTAB-6149	Patient1	2	ILP	0.95	0.05	2.0
E-MTAB-6149	Patient2	3	ILP	0.95	0.05	2.0
E-MTAB-6149	Patient3	2	ILP	0.95	0.05	2.0
E-MTAB-6149	Patient4	22	ILP	0.95	0.05	2.0
E-MTAB-6149	Patient5	7	ILP	0.95	0.05	2.0
E-MTAB-6149	Patient1	2	ILP	0.95	0.05	2.0
E-MTAB-6149	Patient2	3	ILP	0.95	0.05	2.0
E-MTAB-6149	Patient3	4	ILP	0.95	0.05	2.0
E-MTAB-6149	Patient4	29	ILP	0.95	0.05	2.0
E-MTAB-6149	Patient5	14	ILP	0.95	0.05	2.0
E-MTAB-6149	Patient1	2	ILP	0.95	0.05	2.0
E-MTAB-6149	Patient2	3	ILP	0.95	0.05	2.0
E-MTAB-6149	Patient3	2	ILP	0.95	0.05	2.0
E-MTAB-6149	Patient4	34	ILP	0.95	0.05	2.0
E-MTAB-6149	Patient5	12	ILP	0.95	0.05	2.0
E-MTAB-6149	Patient1	2	ILP	0.95	0.05	2.0
E-MTAB-6149	Patient2	3	ILP	0.95	0.05	2.0
E-MTAB-6149	Patient3	2	ILP	0.95	0.05	2.0
E-MTAB-6149	Patient4	27	ILP	0.95	0.05	2.0
E-MTAB-6149	Patient5	7	ILP	0.95	0.05	2.0
E-MTAB-6149	Patient1	2	ILP	0.95	0.05	2.0
E-MTAB-6149	Patient2	3	ILP	0.95	0.05	2.0
E-MTAB-6149	Patient3	2	ILP	0.95	0.05	2.0
E-MTAB-6149	Patient4	27	ILP	0.95	0.05	2.0
E-MTAB-6149	Patient5	6	ILP	0.95	0.05	2.0
E-MTAB-6149	Patient1	2	ILP	0.95	0.05	2.0
E-MTAB-6149	Patient2	3	ILP	0.95	0.05	2.0
E-MTAB-6149	Patient3	2	ILP	0.95	0.05	2.0
E-MTAB-6149	Patient4	33	ILP	0.95	0.05	2.0
E-MTAB-6149	Patient5	11	ILP	0.95	0.05	2.0
E-MTAB-6149	Patient1	2	ILP	0.95	0.05	2.0
E-MTAB-6149	Patient2	3	ILP	0.95	0.05	2.0
E-MTAB-6149	Patient3	3	ILP	0.95	0.05	2.0
E-MTAB-6149	Patient4	25	ILP	0.95	0.05	2.0
E-MTAB-6149	Patient5	5	ILP	0.95	0.05	2.0
E-MTAB-6149	Patient1	2	ILP	0.95	0.05	2.0
E-MTAB-6149	Patient2	3	ILP	0.95	0.05	2.0
E-MTAB-6149	Patient3	2	ILP	0.95	0.05	2.0
E-MTAB-6149	Patient4	19	ILP	0.95	0.05	2.0
E-MTAB-6149	Patient5	12	ILP	0.95	0.05	2.0
E-MTAB-6149	Patient1	2	ILP	0.95	0.05	2.0
E-MTAB-6149	Patient2	3	ILP	0.95	0.05	2.0
E-MTAB-6149	Patient3	3	ILP	0.95	0.05	2.0
E-MTAB-6149	Patient4	27	ILP	0.95	0.05	2.0
E-MTAB-6149	Patient5	8	ILP	0.95	0.05	2.0
E-MTAB-6149	Patient1	2	ILP	0.95	0.05	2.0
E-MTAB-6149	Patient2	3	ILP	0.95	0.05	2.0
E-MTAB-6149	Patient3	3	ILP	0.95	0.05	2.0
E-MTAB-6149	Patient4	29	ILP	0.95	0.05	2.0
E-MTAB-6149	Patient5	5	ILP	0.95	0.05	2.0
GSE103322	HN12	1	ILP	0.95	0.05	2.0
GSE103322	HN13	1	ILP	0.95	0.05	2.0
GSE103322	HN16	2	ILP	0.95	0.05	2.0
GSE103322	HN17	1	ILP	0.95	0.05	2.0
GSE103322	HN18	2	ILP	0.95	0.05	2.0
GSE103322	HN20	1	ILP	0.95	0.05	2.0
GSE103322	HN22	1	ILP	0.95	0.05	2.0
GSE103322	HN24	1	ILP	0.95	0.05	2.0
GSE103322	HN25	3	ILP	0.95	0.05	2.0
GSE103322	HN26	2	ILP	0.95	0.05	2.0
GSE103322	HN28	2	ILP	0.95	0.05	2.0
GSE103322	HN5	2	ILP	0.95	0.05	2.0
GSE103322	HN6	3	ILP	0.95	0.05	2.0
GSE103322	HN12	1	ILP	0.95	0.05	2.0
GSE103322	HN13	1	ILP	0.95	0.05	2.0
GSE103322	HN16	2	ILP	0.95	0.05	2.0
GSE103322	HN17	2	ILP	0.95	0.05	2.0
GSE103322	HN18	2	ILP	0.95	0.05	2.0
GSE103322	HN20	1	ILP	0.95	0.05	2.0
GSE103322	HN22	1	ILP	0.95	0.05	2.0
GSE103322	HN24	1	ILP	0.95	0.05	2.0
GSE103322	HN25	3	ILP	0.95	0.05	2.0
GSE103322	HN26	2	ILP	0.95	0.05	2.0
GSE103322	HN28	2	ILP	0.95	0.05	2.0
GSE103322	HN5	2	ILP	0.95	0.05	2.0
GSE103322	HN6	3	ILP	0.95	0.05	2.0
GSE103322	HN12	1	ILP	0.95	0.05	2.0
GSE103322	HN13	1	ILP	0.95	0.05	2.0
GSE103322	HN16	2	ILP	0.95	0.05	2.0
GSE103322	HN17	1	ILP	0.95	0.05	2.0
GSE103322	HN18	2	ILP	0.95	0.05	2.0
GSE103322	HN20	1	ILP	0.95	0.05	2.0
GSE103322	HN22	1	ILP	0.95	0.05	2.0
GSE103322	HN24	1	ILP	0.95	0.05	2.0
GSE103322	HN25	3	ILP	0.95	0.05	2.0
GSE103322	HN26	3	ILP	0.95	0.05	2.0
GSE103322	HN28	2	ILP	0.95	0.05	2.0
GSE103322	HN5	2	ILP	0.95	0.05	2.0
GSE103322	HN6	3	ILP	0.95	0.05	2.0
GSE103322	HN12	1	ILP	0.95	0.05	2.0
GSE103322	HN13	1	ILP	0.95	0.05	2.0
GSE103322	HN16	2	ILP	0.95	0.05	2.0
GSE103322	HN17	1	ILP	0.95	0.05	2.0
GSE103322	HN18	2	ILP	0.95	0.05	2.0
GSE103322	HN20	1	ILP	0.95	0.05	2.0
GSE103322	HN22	1	ILP	0.95	0.05	2.0
GSE103322	HN24	1	ILP	0.95	0.05	2.0
GSE103322	HN25	3	ILP	0.95	0.05	2.0
GSE103322	HN26	2	ILP	0.95	0.05	2.0
GSE103322	HN28	2	ILP	0.95	0.05	2.0
GSE103322	HN5	2	ILP	0.95	0.05	2.0
GSE103322	HN6	3	ILP	0.95	0.05	2.0
GSE103322	HN12	1	ILP	0.95	0.05	2.0
GSE103322	HN13	1	ILP	0.95	0.05	2.0
GSE103322	HN16	2	ILP	0.95	0.05	2.0
GSE103322	HN17	2	ILP	0.95	0.05	2.0
GSE103322	HN18	2	ILP	0.95	0.05	2.0
GSE103322	HN20	1	ILP	0.95	0.05	2.0
GSE103322	HN22	1	ILP	0.95	0.05	2.0
GSE103322	HN24	1	ILP	0.95	0.05	2.0
GSE103322	HN25	3	ILP	0.95	0.05	2.0
GSE103322	HN26	2	ILP	0.95	0.05	2.0
GSE103322	HN28	2	ILP	0.95	0.05	2.0
GSE103322	HN5	1	ILP	0.95	0.05	2.0
GSE103322	HN6	3	ILP	0.95	0.05	2.0
GSE103322	HN12	1	ILP	0.95	0.05	2.0
GSE103322	HN13	1	ILP	0.95	0.05	2.0
GSE103322	HN16	2	ILP	0.95	0.05	2.0
GSE103322	HN17	1	ILP	0.95	0.05	2.0
GSE103322	HN18	2	ILP	0.95	0.05	2.0
GSE103322	HN20	1	ILP	0.95	0.05	2.0
GSE103322	HN22	1	ILP	0.95	0.05	2.0
GSE103322	HN24	1	ILP	0.95	0.05	2.0
GSE103322	HN25	3	ILP	0.95	0.05	2.0
GSE103322	HN26	2	ILP	0.95	0.05	2.0
GSE103322	HN28	2	ILP	0.95	0.05	2.0
GSE103322	HN5	2	ILP	0.95	0.05	2.0
GSE103322	HN6	3	ILP	0.95	0.05	2.0
GSE103322	HN12	1	ILP	0.95	0.05	2.0
GSE103322	HN13	1	ILP	0.95	0.05	2.0
GSE103322	HN16	3	ILP	0.95	0.05	2.0
GSE103322	HN17	1	ILP	0.95	0.05	2.0
GSE103322	HN18	2	ILP	0.95	0.05	2.0
GSE103322	HN20	1	ILP	0.95	0.05	2.0
GSE103322	HN22	1	ILP	0.95	0.05	2.0
GSE103322	HN24	1	ILP	0.95	0.05	2.0
GSE103322	HN25	3	ILP	0.95	0.05	2.0
GSE103322	HN26	2	ILP	0.95	0.05	2.0
GSE103322	HN28	2	ILP	0.95	0.05	2.0
GSE103322	HN5	2	ILP	0.95	0.05	2.0
GSE103322	HN6	3	ILP	0.95	0.05	2.0
GSE103322	HN12	1	ILP	0.95	0.05	2.0
GSE103322	HN13	1	ILP	0.95	0.05	2.0
GSE103322	HN16	2	ILP	0.95	0.05	2.0
GSE103322	HN17	2	ILP	0.95	0.05	2.0
GSE103322	HN18	2	ILP	0.95	0.05	2.0
GSE103322	HN20	1	ILP	0.95	0.05	2.0
GSE103322	HN22	1	ILP	0.95	0.05	2.0
GSE103322	HN24	1	ILP	0.95	0.05	2.0
GSE103322	HN25	3	ILP	0.95	0.05	2.0
GSE103322	HN26	2	ILP	0.95	0.05	2.0
GSE103322	HN28	2	ILP	0.95	0.05	2.0
GSE103322	HN5	2	ILP	0.95	0.05	2.0
GSE103322	HN6	3	ILP	0.95	0.05	2.0
GSE103322	HN12	1	ILP	0.95	0.05	2.0
GSE103322	HN13	1	ILP	0.95	0.05	2.0
GSE103322	HN16	3	ILP	0.95	0.05	2.0
GSE103322	HN17	2	ILP	0.95	0.05	2.0
GSE103322	HN18	2	ILP	0.95	0.05	2.0
GSE103322	HN20	1	ILP	0.95	0.05	2.0
GSE103322	HN22	1	ILP	0.95	0.05	2.0
GSE103322	HN24	1	ILP	0.95	0.05	2.0
GSE103322	HN25	3	ILP	0.95	0.05	2.0
GSE103322	HN26	2	ILP	0.95	0.05	2.0
GSE103322	HN28	2	ILP	0.95	0.05	2.0
GSE103322	HN5	2	ILP	0.95	0.05	2.0
GSE103322	HN6	3	ILP	0.95	0.05	2.0
GSE103322	HN12	1	ILP	0.95	0.05	2.0
GSE103322	HN13	1	ILP	0.95	0.05	2.0
GSE103322	HN16	2	ILP	0.95	0.05	2.0
GSE103322	HN17	1	ILP	0.95	0.05	2.0
GSE103322	HN18	2	ILP	0.95	0.05	2.0
GSE103322	HN20	1	ILP	0.95	0.05	2.0
GSE103322	HN22	1	ILP	0.95	0.05	2.0
GSE103322	HN24	1	ILP	0.95	0.05	2.0
GSE103322	HN25	3	ILP	0.95	0.05	2.0
GSE103322	HN26	2	ILP	0.95	0.05	2.0
GSE103322	HN28	2	ILP	0.95	0.05	2.0
GSE103322	HN5	1	ILP	0.95	0.05	2.0
GSE103322	HN6	3	ILP	0.95	0.05	2.0
GSE103322	HN12	1	ILP	0.95	0.05	2.0
GSE103322	HN13	1	ILP	0.95	0.05	2.0
GSE103322	HN16	3	ILP	0.95	0.05	2.0
GSE103322	HN17	1	ILP	0.95	0.05	2.0
GSE103322	HN18	2	ILP	0.95	0.05	2.0
GSE103322	HN20	1	ILP	0.95	0.05	2.0
GSE103322	HN22	1	ILP	0.95	0.05	2.0
GSE103322	HN24	1	ILP	0.95	0.05	2.0
GSE103322	HN25	3	ILP	0.95	0.05	2.0
GSE103322	HN26	2	ILP	0.95	0.05	2.0
GSE103322	HN28	2	ILP	0.95	0.05	2.0
GSE103322	HN5	2	ILP	0.95	0.05	2.0
GSE103322	HN6	3	ILP	0.95	0.05	2.0
GSE103322	HN12	1	ILP	0.95	0.05	2.0
GSE103322	HN13	1	ILP	0.95	0.05	2.0
GSE103322	HN16	3	ILP	0.95	0.05	2.0
GSE103322	HN17	1	ILP	0.95	0.05	2.0
GSE103322	HN18	2	ILP	0.95	0.05	2.0
GSE103322	HN20	1	ILP	0.95	0.05	2.0
GSE103322	HN22	1	ILP	0.95	0.05	2.0
GSE103322	HN24	1	ILP	0.95	0.05	2.0
GSE103322	HN25	3	ILP	0.95	0.05	2.0
GSE103322	HN26	2	ILP	0.95	0.05	2.0
GSE103322	HN28	2	ILP	0.95	0.05	2.0
GSE103322	HN5	2	ILP	0.95	0.05	2.0
GSE103322	HN6	3	ILP	0.95	0.05	2.0
GSE103322	HN12	1	ILP	0.95	0.05	2.0
GSE103322	HN13	1	ILP	0.95	0.05	2.0
GSE103322	HN16	3	ILP	0.95	0.05	2.0
GSE103322	HN17	1	ILP	0.95	0.05	2.0
GSE103322	HN18	2	ILP	0.95	0.05	2.0
GSE103322	HN20	1	ILP	0.95	0.05	2.0
GSE103322	HN22	1	ILP	0.95	0.05	2.0
GSE103322	HN24	1	ILP	0.95	0.05	2.0
GSE103322	HN25	3	ILP	0.95	0.05	2.0
GSE103322	HN26	2	ILP	0.95	0.05	2.0
GSE103322	HN28	2	ILP	0.95	0.05	2.0
GSE103322	HN5	2	ILP	0.95	0.05	2.0
GSE103322	HN6	3	ILP	0.95	0.05	2.0
GSE103322	HN12	1	ILP	0.95	0.05	2.0
GSE103322	HN13	1	ILP	0.95	0.05	2.0
GSE103322	HN16	2	ILP	0.95	0.05	2.0
GSE103322	HN17	2	ILP	0.95	0.05	2.0
GSE103322	HN18	2	ILP	0.95	0.05	2.0
GSE103322	HN20	1	ILP	0.95	0.05	2.0
GSE103322	HN22	1	ILP	0.95	0.05	2.0
GSE103322	HN24	1	ILP	0.95	0.05	2.0
GSE103322	HN25	3	ILP	0.95	0.05	2.0
GSE103322	HN26	2	ILP	0.95	0.05	2.0
GSE103322	HN28	2	ILP	0.95	0.05	2.0
GSE103322	HN5	2	ILP	0.95	0.05	2.0
GSE103322	HN6	3	ILP	0.95	0.05	2.0
GSE103322	HN12	1	ILP	0.95	0.05	2.0
GSE103322	HN13	1	ILP	0.95	0.05	2.0
GSE103322	HN16	2	ILP	0.95	0.05	2.0
GSE103322	HN17	2	ILP	0.95	0.05	2.0
GSE103322	HN18	2	ILP	0.95	0.05	2.0
GSE103322	HN20	1	ILP	0.95	0.05	2.0
GSE103322	HN22	1	ILP	0.95	0.05	2.0
GSE103322	HN24	1	ILP	0.95	0.05	2.0
GSE103322	HN25	3	ILP	0.95	0.05	2.0
GSE103322	HN26	2	ILP	0.95	0.05	2.0
GSE103322	HN28	2	ILP	0.95	0.05	2.0
GSE103322	HN5	2	ILP	0.95	0.05	2.0
GSE103322	HN6	3	ILP	0.95	0.05	2.0
GSE103322	HN12	1	ILP	0.95	0.05	2.0
GSE103322	HN13	1	ILP	0.95	0.05	2.0
GSE103322	HN16	2	ILP	0.95	0.05	2.0
GSE103322	HN17	1	ILP	0.95	0.05	2.0
GSE103322	HN18	2	ILP	0.95	0.05	2.0
GSE103322	HN20	1	ILP	0.95	0.05	2.0
GSE103322	HN22	1	ILP	0.95	0.05	2.0
GSE103322	HN24	1	ILP	0.95	0.05	2.0
GSE103322	HN25	3	ILP	0.95	0.05	2.0
GSE103322	HN26	2	ILP	0.95	0.05	2.0
GSE103322	HN28	2	ILP	0.95	0.05	2.0
GSE103322	HN5	2	ILP	0.95	0.05	2.0
GSE103322	HN6	3	ILP	0.95	0.05	2.0
GSE103322	HN12	1	ILP	0.95	0.05	2.0
GSE103322	HN13	1	ILP	0.95	0.05	2.0
GSE103322	HN16	3	ILP	0.95	0.05	2.0
GSE103322	HN17	1	ILP	0.95	0.05	2.0
GSE103322	HN18	2	ILP	0.95	0.05	2.0
GSE103322	HN20	1	ILP	0.95	0.05	2.0
GSE103322	HN22	1	ILP	0.95	0.05	2.0
GSE103322	HN24	1	ILP	0.95	0.05	2.0
GSE103322	HN25	3	ILP	0.95	0.05	2.0
GSE103322	HN26	2	ILP	0.95	0.05	2.0
GSE103322	HN28	2	ILP	0.95	0.05	2.0
GSE103322	HN5	2	ILP	0.95	0.05	2.0
GSE103322	HN6	3	ILP	0.95	0.05	2.0
GSE103322	HN12	1	ILP	0.95	0.05	2.0
GSE103322	HN13	1	ILP	0.95	0.05	2.0
GSE103322	HN16	2	ILP	0.95	0.05	2.0
GSE103322	HN17	2	ILP	0.95	0.05	2.0
GSE103322	HN18	2	ILP	0.95	0.05	2.0
GSE103322	HN20	1	ILP	0.95	0.05	2.0
GSE103322	HN22	1	ILP	0.95	0.05	2.0
GSE103322	HN24	1	ILP	0.95	0.05	2.0
GSE103322	HN25	3	ILP	0.95	0.05	2.0
GSE103322	HN26	2	ILP	0.95	0.05	2.0
GSE103322	HN28	2	ILP	0.95	0.05	2.0
GSE103322	HN5	2	ILP	0.95	0.05	2.0
GSE103322	HN6	3	ILP	0.95	0.05	2.0
GSE103322	HN12	1	ILP	0.95	0.05	2.0
GSE103322	HN13	1	ILP	0.95	0.05	2.0
GSE103322	HN16	2	ILP	0.95	0.05	2.0
GSE103322	HN17	1	ILP	0.95	0.05	2.0
GSE103322	HN18	2	ILP	0.95	0.05	2.0
GSE103322	HN20	1	ILP	0.95	0.05	2.0
GSE103322	HN22	1	ILP	0.95	0.05	2.0
GSE103322	HN24	1	ILP	0.95	0.05	2.0
GSE103322	HN25	3	ILP	0.95	0.05	2.0
GSE103322	HN26	2	ILP	0.95	0.05	2.0
GSE103322	HN28	2	ILP	0.95	0.05	2.0
GSE103322	HN5	2	ILP	0.95	0.05	2.0
GSE103322	HN6	3	ILP	0.95	0.05	2.0
GSE103322	HN12	1	ILP	0.95	0.05	2.0
GSE103322	HN13	1	ILP	0.95	0.05	2.0
GSE103322	HN16	2	ILP	0.95	0.05	2.0
GSE103322	HN17	2	ILP	0.95	0.05	2.0
GSE103322	HN18	2	ILP	0.95	0.05	2.0
GSE103322	HN20	1	ILP	0.95	0.05	2.0
GSE103322	HN22	1	ILP	0.95	0.05	2.0
GSE103322	HN24	1	ILP	0.95	0.05	2.0
GSE103322	HN25	3	ILP	0.95	0.05	2.0
GSE103322	HN26	2	ILP	0.95	0.05	2.0
GSE103322	HN28	2	ILP	0.95	0.05	2.0
GSE103322	HN5	2	ILP	0.95	0.05	2.0
GSE103322	HN6	3	ILP	0.95	0.05	2.0
GSE103322	HN12	1	ILP	0.99	0.05	2.0
GSE103322	HN13	1	ILP	0.99	0.05	2.0
GSE103322	HN16	3	ILP	0.99	0.05	2.0
GSE103322	HN17	2	ILP	0.99	0.05	2.0
GSE103322	HN18	3	ILP	0.99	0.05	2.0
GSE103322	HN20	2	ILP	0.99	0.05	2.0
GSE103322	HN22	2	ILP	0.99	0.05	2.0
GSE103322	HN24	1	ILP	0.99	0.05	2.0
GSE103322	HN25	5	ILP	0.99	0.05	2.0
GSE103322	HN26	4	ILP	0.99	0.05	2.0
GSE103322	HN28	2	ILP	0.99	0.05	2.0
GSE103322	HN5	2	ILP	0.99	0.05	2.0
GSE103322	HN6	6	ILP	0.99	0.05	2.0
GSE103322	HN12	1	ILP	0.99	0.05	2.0
GSE103322	HN13	1	ILP	0.99	0.05	2.0
GSE103322	HN16	2	ILP	0.99	0.05	2.0
GSE103322	HN17	3	ILP	0.99	0.05	2.0
GSE103322	HN18	3	ILP	0.99	0.05	2.0
GSE103322	HN20	2	ILP	0.99	0.05	2.0
GSE103322	HN22	2	ILP	0.99	0.05	2.0
GSE103322	HN24	1	ILP	0.99	0.05	2.0
GSE103322	HN25	5	ILP	0.99	0.05	2.0
GSE103322	HN26	4	ILP	0.99	0.05	2.0
GSE103322	HN28	2	ILP	0.99	0.05	2.0
GSE103322	HN5	3	ILP	0.99	0.05	2.0
GSE103322	HN6	6	ILP	0.99	0.05	2.0
GSE103322	HN12	1	ILP	0.99	0.05	2.0
GSE103322	HN13	1	ILP	0.99	0.05	2.0
GSE103322	HN16	3	ILP	0.99	0.05	2.0
GSE103322	HN17	2	ILP	0.99	0.05	2.0
GSE103322	HN18	3	ILP	0.99	0.05	2.0
GSE103322	HN20	2	ILP	0.99	0.05	2.0
GSE103322	HN22	2	ILP	0.99	0.05	2.0
GSE103322	HN24	1	ILP	0.99	0.05	2.0
GSE103322	HN25	5	ILP	0.99	0.05	2.0
GSE103322	HN26	5	ILP	0.99	0.05	2.0
GSE103322	HN28	2	ILP	0.99	0.05	2.0
GSE103322	HN5	3	ILP	0.99	0.05	2.0
GSE103322	HN6	6	ILP	0.99	0.05	2.0
GSE103322	HN12	1	ILP	0.99	0.05	2.0
GSE103322	HN13	1	ILP	0.99	0.05	2.0
GSE103322	HN16	3	ILP	0.99	0.05	2.0
GSE103322	HN17	2	ILP	0.99	0.05	2.0
GSE103322	HN18	3	ILP	0.99	0.05	2.0
GSE103322	HN20	2	ILP	0.99	0.05	2.0
GSE103322	HN22	2	ILP	0.99	0.05	2.0
GSE103322	HN24	1	ILP	0.99	0.05	2.0
GSE103322	HN25	5	ILP	0.99	0.05	2.0
GSE103322	HN26	4	ILP	0.99	0.05	2.0
GSE103322	HN28	2	ILP	0.99	0.05	2.0
GSE103322	HN5	2	ILP	0.99	0.05	2.0
GSE103322	HN6	6	ILP	0.99	0.05	2.0
GSE103322	HN12	1	ILP	0.99	0.05	2.0
GSE103322	HN13	1	ILP	0.99	0.05	2.0
GSE103322	HN16	3	ILP	0.99	0.05	2.0
GSE103322	HN17	2	ILP	0.99	0.05	2.0
GSE103322	HN18	3	ILP	0.99	0.05	2.0
GSE103322	HN20	2	ILP	0.99	0.05	2.0
GSE103322	HN22	2	ILP	0.99	0.05	2.0
GSE103322	HN24	1	ILP	0.99	0.05	2.0
GSE103322	HN25	5	ILP	0.99	0.05	2.0
GSE103322	HN26	3	ILP	0.99	0.05	2.0
GSE103322	HN28	2	ILP	0.99	0.05	2.0
GSE103322	HN5	2	ILP	0.99	0.05	2.0
GSE103322	HN6	6	ILP	0.99	0.05	2.0
GSE103322	HN12	1	ILP	0.99	0.05	2.0
GSE103322	HN13	1	ILP	0.99	0.05	2.0
GSE103322	HN16	3	ILP	0.99	0.05	2.0
GSE103322	HN17	2	ILP	0.99	0.05	2.0
GSE103322	HN18	3	ILP	0.99	0.05	2.0
GSE103322	HN20	1	ILP	0.99	0.05	2.0
GSE103322	HN22	2	ILP	0.99	0.05	2.0
GSE103322	HN24	1	ILP	0.99	0.05	2.0
GSE103322	HN25	5	ILP	0.99	0.05	2.0
GSE103322	HN26	4	ILP	0.99	0.05	2.0
GSE103322	HN28	2	ILP	0.99	0.05	2.0
GSE103322	HN5	3	ILP	0.99	0.05	2.0
GSE103322	HN6	6	ILP	0.99	0.05	2.0
GSE103322	HN12	1	ILP	0.99	0.05	2.0
GSE103322	HN13	1	ILP	0.99	0.05	2.0
GSE103322	HN16	4	ILP	0.99	0.05	2.0
GSE103322	HN17	2	ILP	0.99	0.05	2.0
GSE103322	HN18	3	ILP	0.99	0.05	2.0
GSE103322	HN20	2	ILP	0.99	0.05	2.0
GSE103322	HN22	2	ILP	0.99	0.05	2.0
GSE103322	HN24	1	ILP	0.99	0.05	2.0
GSE103322	HN25	5	ILP	0.99	0.05	2.0
GSE103322	HN26	4	ILP	0.99	0.05	2.0
GSE103322	HN28	2	ILP	0.99	0.05	2.0
GSE103322	HN5	3	ILP	0.99	0.05	2.0
GSE103322	HN6	6	ILP	0.99	0.05	2.0
GSE103322	HN12	1	ILP	0.99	0.05	2.0
GSE103322	HN13	1	ILP	0.99	0.05	2.0
GSE103322	HN16	3	ILP	0.99	0.05	2.0
GSE103322	HN17	2	ILP	0.99	0.05	2.0
GSE103322	HN18	3	ILP	0.99	0.05	2.0
GSE103322	HN20	2	ILP	0.99	0.05	2.0
GSE103322	HN22	2	ILP	0.99	0.05	2.0
GSE103322	HN24	1	ILP	0.99	0.05	2.0
GSE103322	HN25	5	ILP	0.99	0.05	2.0
GSE103322	HN26	5	ILP	0.99	0.05	2.0
GSE103322	HN28	2	ILP	0.99	0.05	2.0
GSE103322	HN5	3	ILP	0.99	0.05	2.0
GSE103322	HN6	6	ILP	0.99	0.05	2.0
GSE103322	HN12	1	ILP	0.99	0.05	2.0
GSE103322	HN13	1	ILP	0.99	0.05	2.0
GSE103322	HN16	4	ILP	0.99	0.05	2.0
GSE103322	HN17	2	ILP	0.99	0.05	2.0
GSE103322	HN18	3	ILP	0.99	0.05	2.0
GSE103322	HN20	1	ILP	0.99	0.05	2.0
GSE103322	HN22	2	ILP	0.99	0.05	2.0
GSE103322	HN24	1	ILP	0.99	0.05	2.0
GSE103322	HN25	5	ILP	0.99	0.05	2.0
GSE103322	HN26	3	ILP	0.99	0.05	2.0
GSE103322	HN28	2	ILP	0.99	0.05	2.0
GSE103322	HN5	3	ILP	0.99	0.05	2.0
GSE103322	HN6	6	ILP	0.99	0.05	2.0
GSE103322	HN12	1	ILP	0.99	0.05	2.0
GSE103322	HN13	1	ILP	0.99	0.05	2.0
GSE103322	HN16	3	ILP	0.99	0.05	2.0
GSE103322	HN17	2	ILP	0.99	0.05	2.0
GSE103322	HN18	3	ILP	0.99	0.05	2.0
GSE103322	HN20	2	ILP	0.99	0.05	2.0
GSE103322	HN22	2	ILP	0.99	0.05	2.0
GSE103322	HN24	1	ILP	0.99	0.05	2.0
GSE103322	HN25	5	ILP	0.99	0.05	2.0
GSE103322	HN26	4	ILP	0.99	0.05	2.0
GSE103322	HN28	2	ILP	0.99	0.05	2.0
GSE103322	HN5	3	ILP	0.99	0.05	2.0
GSE103322	HN6	6	ILP	0.99	0.05	2.0
GSE103322	HN12	1	ILP	0.99	0.05	2.0
GSE103322	HN13	1	ILP	0.99	0.05	2.0
GSE103322	HN16	4	ILP	0.99	0.05	2.0
GSE103322	HN17	2	ILP	0.99	0.05	2.0
GSE103322	HN18	3	ILP	0.99	0.05	2.0
GSE103322	HN20	2	ILP	0.99	0.05	2.0
GSE103322	HN22	2	ILP	0.99	0.05	2.0
GSE103322	HN24	1	ILP	0.99	0.05	2.0
GSE103322	HN25	5	ILP	0.99	0.05	2.0
GSE103322	HN26	4	ILP	0.99	0.05	2.0
GSE103322	HN28	2	ILP	0.99	0.05	2.0
GSE103322	HN5	2	ILP	0.99	0.05	2.0
GSE103322	HN6	6	ILP	0.99	0.05	2.0
GSE103322	HN12	1	ILP	0.99	0.05	2.0
GSE103322	HN13	1	ILP	0.99	0.05	2.0
GSE103322	HN16	4	ILP	0.99	0.05	2.0
GSE103322	HN17	2	ILP	0.99	0.05	2.0
GSE103322	HN18	3	ILP	0.99	0.05	2.0
GSE103322	HN20	2	ILP	0.99	0.05	2.0
GSE103322	HN22	2	ILP	0.99	0.05	2.0
GSE103322	HN24	1	ILP	0.99	0.05	2.0
GSE103322	HN25	5	ILP	0.99	0.05	2.0
GSE103322	HN26	4	ILP	0.99	0.05	2.0
GSE103322	HN28	2	ILP	0.99	0.05	2.0
GSE103322	HN5	2	ILP	0.99	0.05	2.0
GSE103322	HN6	6	ILP	0.99	0.05	2.0
GSE103322	HN12	1	ILP	0.99	0.05	2.0
GSE103322	HN13	1	ILP	0.99	0.05	2.0
GSE103322	HN16	4	ILP	0.99	0.05	2.0
GSE103322	HN17	2	ILP	0.99	0.05	2.0
GSE103322	HN18	3	ILP	0.99	0.05	2.0
GSE103322	HN20	2	ILP	0.99	0.05	2.0
GSE103322	HN22	2	ILP	0.99	0.05	2.0
GSE103322	HN24	1	ILP	0.99	0.05	2.0
GSE103322	HN25	5	ILP	0.99	0.05	2.0
GSE103322	HN26	4	ILP	0.99	0.05	2.0
GSE103322	HN28	2	ILP	0.99	0.05	2.0
GSE103322	HN5	3	ILP	0.99	0.05	2.0
GSE103322	HN6	6	ILP	0.99	0.05	2.0
GSE103322	HN12	1	ILP	0.99	0.05	2.0
GSE103322	HN13	1	ILP	0.99	0.05	2.0
GSE103322	HN16	4	ILP	0.99	0.05	2.0
GSE103322	HN17	2	ILP	0.99	0.05	2.0
GSE103322	HN18	3	ILP	0.99	0.05	2.0
GSE103322	HN20	2	ILP	0.99	0.05	2.0
GSE103322	HN22	2	ILP	0.99	0.05	2.0
GSE103322	HN24	1	ILP	0.99	0.05	2.0
GSE103322	HN25	5	ILP	0.99	0.05	2.0
GSE103322	HN26	5	ILP	0.99	0.05	2.0
GSE103322	HN28	2	ILP	0.99	0.05	2.0
GSE103322	HN5	3	ILP	0.99	0.05	2.0
GSE103322	HN6	6	ILP	0.99	0.05	2.0
GSE103322	HN12	1	ILP	0.99	0.05	2.0
GSE103322	HN13	1	ILP	0.99	0.05	2.0
GSE103322	HN16	3	ILP	0.99	0.05	2.0
GSE103322	HN17	2	ILP	0.99	0.05	2.0
GSE103322	HN18	3	ILP	0.99	0.05	2.0
GSE103322	HN20	2	ILP	0.99	0.05	2.0
GSE103322	HN22	2	ILP	0.99	0.05	2.0
GSE103322	HN24	1	ILP	0.99	0.05	2.0
GSE103322	HN25	5	ILP	0.99	0.05	2.0
GSE103322	HN26	6	ILP	0.99	0.05	2.0
GSE103322	HN28	2	ILP	0.99	0.05	2.0
GSE103322	HN5	2	ILP	0.99	0.05	2.0
GSE103322	HN6	6	ILP	0.99	0.05	2.0
GSE103322	HN12	1	ILP	0.99	0.05	2.0
GSE103322	HN13	1	ILP	0.99	0.05	2.0
GSE103322	HN16	3	ILP	0.99	0.05	2.0
GSE103322	HN17	2	ILP	0.99	0.05	2.0
GSE103322	HN18	3	ILP	0.99	0.05	2.0
GSE103322	HN20	2	ILP	0.99	0.05	2.0
GSE103322	HN22	2	ILP	0.99	0.05	2.0
GSE103322	HN24	1	ILP	0.99	0.05	2.0
GSE103322	HN25	5	ILP	0.99	0.05	2.0
GSE103322	HN26	5	ILP	0.99	0.05	2.0
GSE103322	HN28	2	ILP	0.99	0.05	2.0
GSE103322	HN5	3	ILP	0.99	0.05	2.0
GSE103322	HN6	6	ILP	0.99	0.05	2.0
GSE103322	HN12	1	ILP	0.99	0.05	2.0
GSE103322	HN13	1	ILP	0.99	0.05	2.0
GSE103322	HN16	4	ILP	0.99	0.05	2.0
GSE103322	HN17	2	ILP	0.99	0.05	2.0
GSE103322	HN18	3	ILP	0.99	0.05	2.0
GSE103322	HN20	2	ILP	0.99	0.05	2.0
GSE103322	HN22	2	ILP	0.99	0.05	2.0
GSE103322	HN24	1	ILP	0.99	0.05	2.0
GSE103322	HN25	5	ILP	0.99	0.05	2.0
GSE103322	HN26	4	ILP	0.99	0.05	2.0
GSE103322	HN28	2	ILP	0.99	0.05	2.0
GSE103322	HN5	2	ILP	0.99	0.05	2.0
GSE103322	HN6	6	ILP	0.99	0.05	2.0
GSE103322	HN12	1	ILP	0.99	0.05	2.0
GSE103322	HN13	1	ILP	0.99	0.05	2.0
GSE103322	HN16	3	ILP	0.99	0.05	2.0
GSE103322	HN17	2	ILP	0.99	0.05	2.0
GSE103322	HN18	3	ILP	0.99	0.05	2.0
GSE103322	HN20	2	ILP	0.99	0.05	2.0
GSE103322	HN22	2	ILP	0.99	0.05	2.0
GSE103322	HN24	1	ILP	0.99	0.05	2.0
GSE103322	HN25	5	ILP	0.99	0.05	2.0
GSE103322	HN26	6	ILP	0.99	0.05	2.0
GSE103322	HN28	2	ILP	0.99	0.05	2.0
GSE103322	HN5	2	ILP	0.99	0.05	2.0
GSE103322	HN6	6	ILP	0.99	0.05	2.0
GSE103322	HN12	1	ILP	0.99	0.05	2.0
GSE103322	HN13	1	ILP	0.99	0.05	2.0
GSE103322	HN16	3	ILP	0.99	0.05	2.0
GSE103322	HN17	2	ILP	0.99	0.05	2.0
GSE103322	HN18	3	ILP	0.99	0.05	2.0
GSE103322	HN20	2	ILP	0.99	0.05	2.0
GSE103322	HN22	2	ILP	0.99	0.05	2.0
GSE103322	HN24	1	ILP	0.99	0.05	2.0
GSE103322	HN25	5	ILP	0.99	0.05	2.0
GSE103322	HN26	4	ILP	0.99	0.05	2.0
GSE103322	HN28	2	ILP	0.99	0.05	2.0
GSE103322	HN5	2	ILP	0.99	0.05	2.0
GSE103322	HN6	6	ILP	0.99	0.05	2.0
GSE103322	HN12	1	ILP	0.99	0.05	2.0
GSE103322	HN13	1	ILP	0.99	0.05	2.0
GSE103322	HN16	3	ILP	0.99	0.05	2.0
GSE103322	HN17	2	ILP	0.99	0.05	2.0
GSE103322	HN18	3	ILP	0.99	0.05	2.0
GSE103322	HN20	2	ILP	0.99	0.05	2.0
GSE103322	HN22	2	ILP	0.99	0.05	2.0
GSE103322	HN24	1	ILP	0.99	0.05	2.0
GSE103322	HN25	5	ILP	0.99	0.05	2.0
GSE103322	HN26	5	ILP	0.99	0.05	2.0
GSE103322	HN28	2	ILP	0.99	0.05	2.0
GSE103322	HN5	2	ILP	0.99	0.05	2.0
GSE103322	HN6	6	ILP	0.99	0.05	2.0
