# Supplementary material for: The landscape of receptor-mediated precision cancer combination therapy via a single-cell perspective
Source: Nat Commun. 2022 Mar 25;13:1613. doi: 10.1038/s41467-022-29154-2 (PMC8956718; doi:10.1038/s41467-022-29154-2)
Supplement: Supplementary file 3 — Source Data [file 41467_2022_29154_MOESM3_ESM.zip › MadHitter_Source_Data_Figures/Supplementary_Figure13_GSE103322.txt]

lb	ub	CTS
0.91	0.05	6.6
0.91	0.10	6
0.91	0.15	5.55
0.91	0.20	5.55
0.93	0.05	6.1
0.93	0.10	5
0.93	0.15	5
0.93	0.20	5
0.95	0.05	8.4
0.95	0.10	6.1
0.95	0.15	5
0.95	0.20	5
0.97	0.05	11.3
0.97	0.10	10.55
0.97	0.15	8.15
0.97	0.20	8.15
0.99	0.05	16.3
0.99	0.10	12.5
0.99	0.15	9.2
0.99	0.20	8.55
