# Supplementary material for: The landscape of receptor-mediated precision cancer combination therapy via a single-cell perspective
Source: Nat Commun. 2022 Mar 25;13:1613. doi: 10.1038/s41467-022-29154-2 (PMC8956718; doi:10.1038/s41467-022-29154-2)
Supplement: Supplementary file 3 — Source Data [file 41467_2022_29154_MOESM3_ESM.zip › MadHitter_Source_Data_Figures/Supplementary_Figure14_GSE102130.txt]

lb	ub	CTS
0.91	0.05	2
0.91	0.10	2
0.91	0.15	2
0.91	0.20	2
0.93	0.05	2
0.93	0.10	2
0.93	0.15	2
0.93	0.20	2
0.95	0.05	2
0.95	0.10	2
0.95	0.15	2
0.95	0.20	2
0.97	0.05	2
0.97	0.10	2
0.97	0.15	2
0.97	0.20	2
0.99	0.05	4
0.99	0.10	3
0.99	0.15	3
0.99	0.20	3
