# Supplementary material for: The landscape of receptor-mediated precision cancer combination therapy via a single-cell perspective
Source: Nat Commun. 2022 Mar 25;13:1613. doi: 10.1038/s41467-022-29154-2 (PMC8956718; doi:10.1038/s41467-022-29154-2)
Supplement: Supplementary file 3 — Source Data [file 41467_2022_29154_MOESM3_ESM.zip › MadHitter_Source_Data_Figures/Supplementary_Figure14_GSE89567.txt]

lb	ub	CTS
0.91	0.05	1.1
0.91	0.10	1
0.91	0.15	1
0.91	0.20	1
0.93	0.05	1.1
0.93	0.10	1
0.93	0.15	1
0.93	0.20	1
0.95	0.05	1.15
0.95	0.10	1.05
0.95	0.15	1.05
0.95	0.20	1.05
0.97	0.05	1.6
0.97	0.10	1.5
0.97	0.15	1.5
0.97	0.20	1.5
0.99	0.05	2.7
0.99	0.10	2.55
0.99	0.15	2.55
0.99	0.20	2.55
