# Supplementary material for: The landscape of receptor-mediated precision cancer combination therapy via a single-cell perspective
Source: Nat Commun. 2022 Mar 25;13:1613. doi: 10.1038/s41467-022-29154-2 (PMC8956718; doi:10.1038/s41467-022-29154-2)
Supplement: Supplementary file 3 — Source Data [file 41467_2022_29154_MOESM3_ESM.zip › MadHitter_Source_Data_Figures/Supplementary_Figure15.txt]

dataset	r	size	type
GSE115978	1.5	28	CTS
GSE115978	1.75	29.25	CTS
GSE115978	2.0	32.75	CTS
GSE115978	2.25	34	CTS
GSE115978	2.5	37	CTS
GSE115978	2.75	37	CTS
GSE115978	3.0	36	CTS
GSE115978	3.25	38	CTS
GSE115978	3.5	43.3	CTS
GSE115978	3.75	48.2	CTS
GSE115978	4.0	53	CTS
GSE115978	4.25	53.75	CTS
GSE115978	4.5	63.65	CTS
GSE115978	4.75	69.3	CTS
GSE115978	5.0	73.5	CTS
GSE84465	1.5	8.7	CTS
GSE84465	1.75	10.3	CTS
GSE84465	2.0	10.6	CTS
GSE84465	2.25	6.85	CTS
GSE84465	2.5	7.45	CTS
GSE84465	2.75	8.4	CTS
GSE84465	3.0	9.65	CTS
GSE84465	3.25	11.65	CTS
GSE84465	3.5	12.7	CTS
GSE84465	3.75	13.6	CTS
GSE84465	4.0	15.15	CTS
GSE84465	4.25	16.6	CTS
GSE84465	4.5	18.3	CTS
GSE84465	4.75	19.35	CTS
GSE84465	5.0	21.1	CTS
E-MTAB-6149	1.5	6.3	CTS
E-MTAB-6149	1.75	8	CTS
E-MTAB-6149	2.0	9.55	CTS
E-MTAB-6149	2.25	11.65	CTS
E-MTAB-6149	2.5	13.3	CTS
E-MTAB-6149	2.75	15.35	CTS
E-MTAB-6149	3.0	16.65	CTS
E-MTAB-6149	3.25	18.15	CTS
E-MTAB-6149	3.5	19.2	CTS
E-MTAB-6149	3.75	20.75	CTS
E-MTAB-6149	4.0	23.15	CTS
E-MTAB-6149	4.25	24.9	CTS
E-MTAB-6149	4.5	27.3	CTS
E-MTAB-6149	4.75	29	CTS
E-MTAB-6149	5.0	31.5	CTS
GSE103322	1.5	3.4	CTS
GSE103322	1.75	4	CTS
GSE103322	2.0	4.4	CTS
GSE103322	2.25	4.4	CTS
GSE103322	2.5	5	CTS
GSE103322	2.75	5	CTS
GSE103322	3.0	5	CTS
GSE103322	3.25	5	CTS
GSE103322	3.5	5	CTS
GSE103322	3.75	5	CTS
GSE103322	4.0	4.25	CTS
GSE103322	4.25	4.3	CTS
GSE103322	4.5	4.3	CTS
GSE103322	4.75	4.35	CTS
GSE103322	5.0	4.5	CTS
GSE115978	1.5	2.27273	ITS
GSE115978	1.75	2.27273	ITS
GSE115978	2.0	2.54773	ITS
GSE115978	2.25	2.70227	ITS
GSE115978	2.5	2.85909	ITS
GSE115978	2.75	3.04773	ITS
GSE115978	3.0	3.24773	ITS
GSE115978	3.25	3.54773	ITS
GSE115978	3.5	3.72955	ITS
GSE115978	3.75	4	ITS
GSE115978	4.0	4.21364	ITS
GSE115978	4.25	4.57045	ITS
GSE115978	4.5	4.89773	ITS
GSE115978	4.75	5.35682	ITS
GSE115978	5.0	5.54545	ITS
GSE84465	1.5	3.575	ITS
GSE84465	1.75	3.95	ITS
GSE84465	2.0	3.9125	ITS
GSE84465	2.25	3.0875	ITS
GSE84465	2.5	3.2125	ITS
GSE84465	2.75	3.475	ITS
GSE84465	3.0	3.775	ITS
GSE84465	3.25	4.1	ITS
GSE84465	3.5	4.4125	ITS
GSE84465	3.75	4.7375	ITS
GSE84465	4.0	5.15	ITS
GSE84465	4.25	5.675	ITS
GSE84465	4.5	6.1375	ITS
GSE84465	4.75	6.3375	ITS
GSE84465	5.0	6.775	ITS
E-MTAB-6149	1.5	2.14	ITS
E-MTAB-6149	1.75	2.51	ITS
E-MTAB-6149	2.0	2.95	ITS
E-MTAB-6149	2.25	3.36	ITS
E-MTAB-6149	2.5	3.76	ITS
E-MTAB-6149	2.75	3.99	ITS
E-MTAB-6149	3.0	4.28	ITS
E-MTAB-6149	3.25	4.53	ITS
E-MTAB-6149	3.5	4.98	ITS
E-MTAB-6149	3.75	5.42	ITS
E-MTAB-6149	4.0	5.68	ITS
E-MTAB-6149	4.25	6.04	ITS
E-MTAB-6149	4.5	6.54	ITS
E-MTAB-6149	4.75	7.25	ITS
E-MTAB-6149	5.0	7.67	ITS
GSE103322	1.5	1.07692	ITS
GSE103322	1.75	1.07692	ITS
GSE103322	2.0	1	ITS
GSE103322	2.25	1	ITS
GSE103322	2.5	1	ITS
GSE103322	2.75	1	ITS
GSE103322	3.0	1	ITS
GSE103322	3.25	1.00769	ITS
GSE103322	3.5	1.00769	ITS
GSE103322	3.75	1.00769	ITS
GSE103322	4.0	1.08462	ITS
GSE103322	4.25	1.08462	ITS
GSE103322	4.5	1.08462	ITS
GSE103322	4.75	1.08462	ITS
GSE103322	5.0	1.08462	ITS
