# Supplementary material for: The landscape of receptor-mediated precision cancer combination therapy via a single-cell perspective
Source: Nat Commun. 2022 Mar 25;13:1613. doi: 10.1038/s41467-022-29154-2 (PMC8956718; doi:10.1038/s41467-022-29154-2)
Supplement: Supplementary file 3 — Source Data [file 41467_2022_29154_MOESM3_ESM.zip › MadHitter_Source_Data_Figures/Supplementary_Figure16.txt]

dataset	r	size	type
GSE89567	1.5	1	CTS
GSE89567	1.75	1	CTS
GSE89567	2.0	1	CTS
GSE89567	2.25	1	CTS
GSE89567	2.5	1	CTS
GSE89567	2.75	1	CTS
GSE89567	3.0	1	CTS
GSE89567	3.25	1	CTS
GSE89567	3.5	1	CTS
GSE89567	3.75	1	CTS
GSE89567	4.0	1	CTS
GSE89567	4.25	1	CTS
GSE89567	4.5	1	CTS
GSE89567	4.75	1	CTS
GSE89567	5.0	1	CTS
GSE102130	1.5	2	CTS
GSE102130	1.75	2	CTS
GSE102130	2.0	2	CTS
GSE102130	2.25	2	CTS
GSE102130	2.5	2	CTS
GSE102130	2.75	2	CTS
GSE102130	3.0	2	CTS
GSE102130	3.25	2	CTS
GSE102130	3.5	2	CTS
GSE102130	3.75	2	CTS
GSE102130	4.0	2	CTS
GSE102130	4.25	2	CTS
GSE102130	4.5	2	CTS
GSE102130	4.75	2	CTS
GSE102130	5.0	2	CTS
GSE118389	1.5	5	CTS
GSE118389	1.75	4	CTS
GSE118389	2.0	4	CTS
GSE118389	2.25	5	CTS
GSE118389	2.5	5	CTS
GSE118389	2.75	5	CTS
GSE118389	3.0	5	CTS
GSE118389	3.25	5	CTS
GSE118389	3.5	6	CTS
GSE118389	3.75	6	CTS
GSE118389	4.0	6	CTS
GSE118389	4.25	6	CTS
GSE118389	4.5	6	CTS
GSE118389	4.75	6	CTS
GSE118389	5.0	6	CTS
GSE70630	1.5	2.25	CTS
GSE70630	1.75	3	CTS
GSE70630	2.0	3.1	CTS
GSE70630	2.25	3.35	CTS
GSE70630	2.5	3.7	CTS
GSE70630	2.75	3.2	CTS
GSE70630	3.0	2.45	CTS
GSE70630	3.25	2.55	CTS
GSE70630	3.5	2.95	CTS
GSE70630	3.75	3	CTS
GSE70630	4.0	3	CTS
GSE70630	4.25	3.05	CTS
GSE70630	4.5	3.1	CTS
GSE70630	4.75	3.4	CTS
GSE70630	5.0	3.75	CTS
GSE81861	1.5	5	CTS
GSE81861	1.75	5	CTS
GSE81861	2.0	5	CTS
GSE81861	2.5	5	CTS
GSE81861	2.75	5	CTS
GSE81861	3.0	5	CTS
GSE81861	3.25	6	CTS
GSE81861	3.5	6	CTS
GSE81861	3.75	6	CTS
GSE81861	4.0	6	CTS
GSE81861	4.25	6	CTS
GSE81861	4.5	6	CTS
GSE81861	4.75	6	CTS
GSE81861	5.0	6	CTS
GSE89567	1.5	1	ITS
GSE89567	1.75	1	ITS
GSE89567	2.0	1	ITS
GSE89567	2.25	1	ITS
GSE89567	2.5	1	ITS
GSE89567	2.75	1	ITS
GSE89567	3.0	1	ITS
GSE89567	3.25	1	ITS
GSE89567	3.5	1	ITS
GSE89567	3.75	1	ITS
GSE89567	4.0	1	ITS
GSE89567	4.25	1	ITS
GSE89567	4.5	1	ITS
GSE89567	4.75	1	ITS
GSE89567	5.0	1	ITS
GSE102130	1.5	1	ITS
GSE102130	1.75	1	ITS
GSE102130	2.0	1	ITS
GSE102130	2.25	1	ITS
GSE102130	2.5	1	ITS
GSE102130	2.75	1	ITS
GSE102130	3.0	1	ITS
GSE102130	3.25	1	ITS
GSE102130	3.5	1	ITS
GSE102130	3.75	1	ITS
GSE102130	4.0	1	ITS
GSE102130	4.25	1	ITS
GSE102130	4.5	1	ITS
GSE102130	4.75	1	ITS
GSE102130	5.0	1	ITS
GSE118389	1.5	2.33333	ITS
GSE118389	1.75	2.66667	ITS
GSE118389	2.0	2.66667	ITS
GSE118389	2.25	2.66667	ITS
GSE118389	2.5	3	ITS
GSE118389	2.75	3	ITS
GSE118389	3.0	3	ITS
GSE118389	3.25	3	ITS
GSE118389	3.5	3	ITS
GSE118389	3.75	3	ITS
GSE118389	4.0	3	ITS
GSE118389	4.25	3	ITS
GSE118389	4.5	3	ITS
GSE118389	4.75	3	ITS
GSE118389	5.0	3	ITS
GSE70630	1.5	1.19167	ITS
GSE70630	1.75	1.21667	ITS
GSE70630	2.0	1.25	ITS
GSE70630	2.25	1.24167	ITS
GSE70630	2.5	1.275	ITS
GSE70630	2.75	1.3	ITS
GSE70630	3.0	1.13333	ITS
GSE70630	3.25	1.13333	ITS
GSE70630	3.5	1.13333	ITS
GSE70630	3.75	1.15	ITS
GSE70630	4.0	1.15	ITS
GSE70630	4.25	1.15833	ITS
GSE70630	4.5	1.16667	ITS
GSE70630	4.75	1.39167	ITS
GSE70630	5.0	1.39167	ITS
GSE81861	1.5	1.66667	ITS
GSE81861	1.75	1.66667	ITS
GSE81861	2.0	1.5	ITS
GSE81861	2.5	2.33333	ITS
GSE81861	2.75	2.33333	ITS
GSE81861	3.0	1.5	ITS
GSE81861	3.25	1.5	ITS
GSE81861	3.5	1.5	ITS
GSE81861	3.75	1.5	ITS
GSE81861	4.0	1.5	ITS
GSE81861	4.25	1.5	ITS
GSE81861	4.5	1.5	ITS
GSE81861	4.75	1.5	ITS
GSE81861	5.0	1.5	ITS
