# Supplementary material for: The landscape of receptor-mediated precision cancer combination therapy via a single-cell perspective
Source: Nat Commun. 2022 Mar 25;13:1613. doi: 10.1038/s41467-022-29154-2 (PMC8956718; doi:10.1038/s41467-022-29154-2)
Supplement: Supplementary file 3 — Source Data [file 41467_2022_29154_MOESM3_ESM.zip › MadHitter_Source_Data_Figures/Supplementary_Figure17.txt]

lb	ub	r=1.5	r=2.0	r=2.5	r=3.0
0.7	0.05	NA	NA	NA	-3.55
0.7	0.10	1.25	0.95	-1.85	-2.80
0.7	0.15	1.45	-0.85	-1.65	-2.75
0.7	0.20	0.00	-0.80	-1.65	-2.75
0.7	0.25	0.00	-0.80	-1.65	-2.75
0.7	0.30	0.00	-0.80	-1.65	-2.75
0.75	0.05	NA	NA	NA	-6.15
0.75	0.10	NA	NA	-2.90	-4.15
0.75	0.15	2.25	-1.65	-2.45	-4.15
0.75	0.20	-0.35	-1.60	-2.45	-4.15
0.75	0.25	-0.35	-1.60	-2.45	-4.15
0.75	0.30	-0.35	-1.60	-2.45	-4.15
0.8	0.05	NA	NA	NA	-9.60
0.8	0.10	NA	NA	-4.85	-6.65
0.8	0.15	NA	-2.50	-3.55	-6.15
0.8	0.20	-1.25	-2.20	-3.40	-6.15
0.8	0.25	-1.25	-2.20	-3.40	-6.15
0.8	0.30	-1.20	-2.20	-3.40	-6.15
0.85	0.05	NA	NA	NA	NA
0.85	0.10	NA	NA	-10.7	-11.4
0.85	0.15	NA	-6.40	-7.90	-10.4
0.85	0.20	-1.80	-5.55	-7.30	-10.3
0.85	0.25	-1.65	-5.30	-7.25	-10.3
0.85	0.30	-1.60	-5.25	-7.25	-10.3
0.9	0.05	NA	NA	NA	NA
0.9	0.10	NA	NA	-15.9	-16.9
0.9	0.15	NA	-9.10	-11.6	-14.5
0.9	0.20	-4.90	-7.40	-9.90	-14.1
0.9	0.25	-4.20	-6.65	-9.55	-14.1
0.9	0.30	-3.95	-6.25	-9.50	-14.1
