# Supplementary material for: The landscape of receptor-mediated precision cancer combination therapy via a single-cell perspective
Source: Nat Commun. 2022 Mar 25;13:1613. doi: 10.1038/s41467-022-29154-2 (PMC8956718; doi:10.1038/s41467-022-29154-2)
Supplement: Supplementary file 3 — Source Data [file 41467_2022_29154_MOESM3_ESM.zip › MadHitter_Source_Data_Figures/Supplementary_Figure18.txt]

lb	ub	r=1.5	r=2.0	r=2.5	r=3.0
0.7	0.05	3.50	NA	1.00	0.00
0.7	0.10	0.90	1.00	1.00	0.00
0.7	0.15	1.00	1.00	1.00	0.00
0.7	0.20	0.00	0.90	1.00	0.00
0.7	0.25	1.00	1.00	1.00	0.00
0.7	0.30	1.00	1.00	1.00	0.00
0.75	0.05	NA	NA	0.00	-1.00
0.75	0.10	0.90	0.00	-0.30	-0.65
0.75	0.15	1.00	0.00	-0.30	-0.65
0.75	0.20	1.00	0.00	-0.30	-0.65
0.75	0.25	1.00	0.00	-0.30	-0.65
0.75	0.30	1.00	0.00	-0.30	-0.65
0.8	0.05	NA	NA	0.00	-1.05
0.8	0.10	0.70	-0.45	-1.00	-1.00
0.8	0.15	0.85	-0.40	-1.00	-1.00
0.8	0.20	0.00	-0.40	-1.00	-1.00
0.8	0.25	0.00	-0.40	-1.00	-1.00
0.8	0.30	0.00	-0.40	-1.00	-1.00
0.85	0.05	NA	NA	1.95	0.00
0.85	0.10	0.015	-1.00	-0.85	0.15
0.85	0.15	1.00	-1.00	-0.85	0.15
0.85	0.20	0.95	-1.00	-0.85	0.15
0.85	0.25	1.00	-1.00	-0.85	0.15
0.85	0.30	1.00	-1.00	-0.85	0.15
0.9	0.05	NA	NA	NA	NA
0.9	0.10	NA	3.70	2.30	3.55
0.9	0.15	1.20	2.55	1.30	0.55
0.9	0.20	2.10	1.55	0.30	0.55
0.9	0.25	1.10	1.55	0.30	0.55
0.9	0.30	1.10	1.55	0.30	0.55
