# Supplementary material for: The landscape of receptor-mediated precision cancer combination therapy via a single-cell perspective
Source: Nat Commun. 2022 Mar 25;13:1613. doi: 10.1038/s41467-022-29154-2 (PMC8956718; doi:10.1038/s41467-022-29154-2)
Supplement: Supplementary file 3 — Source Data [file 41467_2022_29154_MOESM3_ESM.zip › MadHitter_Source_Data_Figures/Supplementary_Figure19.txt]

lb	ub	r=1.5	r=2.0	r=2.5	r=3.0
0.7	0.10	NA	NA	-1.75	-4.90
0.7	0.15	NA	1.40	-1.75	-4.90
0.7	0.20	3.10	1.35	-1.75	-4.90
0.7	0.25	2.90	1.35	-1.75	-4.90
0.7	0.30	2.90	1.35	-1.75	-4.90
0.75	0.10	NA	NA	-3.75	-6.25
0.75	0.15	NA	-0.10	-3.75	-6.25
0.75	0.20	3.80	-0.25	-3.75	-6.25
0.75	0.25	3.00	-0.25	-3.75	-6.25
0.75	0.30	3.00	-0.25	-3.75	-6.25
0.8	0.10	NA	NA	-4.70	-8.40
0.8	0.15	NA	-0.10	-4.70	-8.40
0.8	0.20	6.25	-0.35	-4.70	-8.40
0.8	0.25	3.95	-0.35	-4.70	-8.40
0.8	0.30	3.95	-0.35	-4.70	-8.40
0.85	0.10	NA	NA	-7.40	-11.3
0.85	0.15	NA	-1.70	-7.40	-11.3
0.85	0.20	NA	-2.10	-7.40	-11.3
0.85	0.25	4.20	-2.10	-7.40	-11.3
0.85	0.30	3.90	-2.10	-7.40	-11.3
0.9	0.10	NA	NA	-11.1	-16.5
0.9	0.15	NA	NA	-11.1	-16.5
0.9	0.20	NA	-5.35	-11.1	-16.5
0.9	0.25	NA	-5.40	-11.1	-16.5
0.9	0.30	5.60	-5.40	-11.1	-16.5
