# Supplementary material for: The landscape of receptor-mediated precision cancer combination therapy via a single-cell perspective
Source: Nat Commun. 2022 Mar 25;13:1613. doi: 10.1038/s41467-022-29154-2 (PMC8956718; doi:10.1038/s41467-022-29154-2)
Supplement: Supplementary file 3 — Source Data [file 41467_2022_29154_MOESM3_ESM.zip › MadHitter_Source_Data_Figures/Supplementary_Figure2.txt]

dataset	lb	#cells	CTS size
E-MTAB-6149	0.8	25	4.2
E-MTAB-6149	0.8	50	5.05
E-MTAB-6149	0.8	100	5.65
E-MTAB-6149	0.8	150	6.25
E-MTAB-6149	0.8	200	7.05
E-MTAB-6149	0.8	250	7.3
E-MTAB-6149	0.8	300	8.05
E-MTAB-6149	0.8	350	8.9
E-MTAB-6149	0.8	400	9.1
E-MTAB-6149	0.8	450	8.85
E-MTAB-6149	0.8	500	10.0
E-MTAB-6149	0.8	550	9.4
E-MTAB-6149	0.8	600	9.8
E-MTAB-6149	0.8	650	9.65
E-MTAB-6149	0.8	700	9.65
E-MTAB-6149	0.8	750	10.1
E-MTAB-6149	0.8	800	9.5
E-MTAB-6149	0.8	850	9.15
E-MTAB-6149	0.8	900	9.25
E-MTAB-6149	0.8	950	8.85
E-MTAB-6149	0.8	1000	8.8
E-MTAB-6149	0.9	25	5.05
E-MTAB-6149	0.9	50	6.35
E-MTAB-6149	0.9	100	7.55
E-MTAB-6149	0.9	150	9.2
E-MTAB-6149	0.9	200	11.35
E-MTAB-6149	0.9	250	12.05
E-MTAB-6149	0.9	300	14.05
E-MTAB-6149	0.9	350	15.8
E-MTAB-6149	0.9	400	16.1
E-MTAB-6149	0.9	450	16.75
E-MTAB-6149	0.9	500	18.8
E-MTAB-6149	0.9	550	18.2
E-MTAB-6149	0.9	600	19.6
E-MTAB-6149	0.9	650	20.1
E-MTAB-6149	0.9	700	19.55
E-MTAB-6149	0.9	750	21.15
E-MTAB-6149	0.9	800	20.25
E-MTAB-6149	0.9	850	19.7
E-MTAB-6149	0.9	900	20.35
E-MTAB-6149	0.9	950	20.75
E-MTAB-6149	0.9	1000	20.05
GSE103322	0.8	25	2.6
GSE103322	0.8	50	3.35
GSE103322	0.8	100	3.9
GSE103322	0.8	150	4.1
GSE103322	0.8	200	4.1
GSE103322	0.8	250	4.2
GSE103322	0.8	300	4.1
GSE103322	0.8	350	4.6
GSE103322	0.8	400	4.55
GSE103322	0.8	450	4.45
GSE103322	0.8	500	4.15
GSE103322	0.8	550	4.05
GSE103322	0.8	600	4.0
GSE103322	0.8	650	4.0
GSE103322	0.8	700	4.0
GSE103322	0.8	750	4.0
GSE103322	0.8	800	4.0
GSE103322	0.8	850	4.0
GSE103322	0.8	900	4.0
GSE103322	0.8	950	4.0
GSE103322	0.8	1000	4.0
GSE103322	0.9	25	3.95
GSE103322	0.9	50	4.9
GSE103322	0.9	100	5.3
GSE103322	0.9	150	5.8
GSE103322	0.9	200	5.9
GSE103322	0.9	250	6.1
GSE103322	0.9	300	6.1
GSE103322	0.9	350	6.0
GSE103322	0.9	400	6.0
GSE103322	0.9	450	6.0
GSE103322	0.9	500	6.0
GSE103322	0.9	550	6.0
GSE103322	0.9	600	6.0
GSE103322	0.9	650	6.0
GSE103322	0.9	700	6.0
GSE103322	0.9	750	6.0
GSE103322	0.9	800	6.0
GSE103322	0.9	850	6.0
GSE103322	0.9	900	6.0
GSE103322	0.9	950	6.0
GSE103322	0.9	1000	6.0
GSE115978	0.8	25	12.5
GSE115978	0.8	50	18
GSE115978	0.8	100	23.85
GSE115978	0.8	150	27.7
GSE115978	0.8	200	30.5
GSE115978	0.8	250	31.5
GSE115978	0.8	300	31.0
GSE115978	0.8	350	31.0
GSE115978	0.8	400	31.0
GSE115978	0.8	450	31.0
GSE115978	0.8	500	31.0
GSE115978	0.8	550	31.0
GSE115978	0.8	600	31.0
GSE115978	0.8	650	31.0
GSE115978	0.8	700	31.0
GSE115978	0.8	750	31.0
GSE115978	0.8	800	31.0
GSE115978	0.8	850	31.0
GSE115978	0.8	900	31.0
GSE115978	0.8	950	31.0
GSE115978	0.8	1000	31.0
GSE115978	0.9	25	15.9
GSE115978	0.9	50	23.2
GSE115978	0.9	100	34.35
GSE115978	0.9	150	44.2
GSE115978	0.9	200	46.6
GSE115978	0.9	250	48.65
GSE115978	0.9	300	48.8
GSE115978	0.9	350	48.85
GSE115978	0.9	400	48.85
GSE115978	0.9	450	48.9
GSE115978	0.9	500	48.8
GSE115978	0.9	550	48.8
GSE115978	0.9	600	48.9
GSE115978	0.9	650	48.9
GSE115978	0.9	700	48.95
GSE115978	0.9	750	49.0
GSE115978	0.9	800	49.0
GSE115978	0.9	850	49.0
GSE115978	0.9	900	49.0
GSE115978	0.9	950	49.0
GSE115978	0.9	1000	49.0
GSE84465	0.8	25	3.05
GSE84465	0.8	50	3.75
GSE84465	0.8	100	4.65
GSE84465	0.8	150	5.3
GSE84465	0.8	200	6.45
GSE84465	0.8	250	6.75
GSE84465	0.8	300	6.7
GSE84465	0.8	350	7.5
GSE84465	0.8	400	8.5
GSE84465	0.8	450	9.7
GSE84465	0.8	500	10.6
GSE84465	0.8	550	10.7
GSE84465	0.8	600	11.7
GSE84465	0.8	650	12.75
GSE84465	0.8	700	13.45
GSE84465	0.8	750	14.75
GSE84465	0.8	800	13.0
GSE84465	0.8	850	13.0
GSE84465	0.8	900	13.0
GSE84465	0.8	950	13.0
GSE84465	0.8	1000	13.0
GSE84465	0.9	25	3.95
GSE84465	0.9	50	5.4
GSE84465	0.9	100	8
GSE84465	0.9	150	9.45
GSE84465	0.9	200	11.85
GSE84465	0.9	250	13.4
GSE84465	0.9	300	14.4
GSE84465	0.9	350	16.65
GSE84465	0.9	400	18.65
GSE84465	0.9	450	22.95
GSE84465	0.9	500	24.45
GSE84465	0.9	550	27.05
GSE84465	0.9	600	29.95
GSE84465	0.9	650	34.45
GSE84465	0.9	700	38.65
GSE84465	0.9	750	43.6
GSE84465	0.9	800	46.0
GSE84465	0.9	850	46.0
GSE84465	0.9	900	46.0
GSE84465	0.9	950	46.0
GSE84465	0.9	1000	46.0
