# Supplementary material for: The landscape of receptor-mediated precision cancer combination therapy via a single-cell perspective
Source: Nat Commun. 2022 Mar 25;13:1613. doi: 10.1038/s41467-022-29154-2 (PMC8956718; doi:10.1038/s41467-022-29154-2)
Supplement: Supplementary file 3 — Source Data [file 41467_2022_29154_MOESM3_ESM.zip › MadHitter_Source_Data_Figures/Supplementary_Figure20_CART_killing_proportion.txt]

Gene	Brain (GSE84465)	Head and Neck	Melanoma	Lung	Brain (GSE70630)	Brain (GSE102130)	Brain (GSE89567)	Colorectal	Breast
IL3RA	0	0.014	0.03	0.005	0.251	0.133	0	0.024	0.064
TNFRSF8	0.006	0.004	0.038	0	0.001	0.004	0.002	0	0.021
CLEC12A	0.001	0.085	0.052	0.047	0.003	0.007	0.002	0	0.006
FCGR3A	0.009	0.004	0.036	0.06	0.007	0.007	0	0.045	0.068
CD5	0.015	0.006	0.022	0.013	0.004	0.01	0.005	0.008	0.03
IL1RAP	0.404	0.613	0.38	0.251	0.143	0.223	0.024	0.021	0.116
TNFRSF13B	0.001	0.001	0.034	0.008	0.014	0.004	0.009	0.024	0.031
MUC1	0.133	0.146	0.017	0.617	0.008	0.02	0.009	0.372	0.161
CD274	0.094	0.166	0.067	0.061	0.007	0.014	0	0.083	0.044
PROM1	0.13	0.003	0.034	0.069	0.009	0.602	0.078	0.604	0.315
KIT	0.019	0.046	0.176	0.18	0.093	0.111	0.044	0.063	0.379
ROR1	0.078	0.078	0.123	0.009	0.006	0.032	0.009	0.063	0.06
AXL	0.123	0.899	0.874	0.074	0.819	0.865	0	0.095	0.812
FOLR1	0.019	0.004	0.02	0.135	0.003	0.012	0.012	0	0.076
ROR2	0.003	0.125	0.032	0.023	0.002	0.079	0.002	0	0.038
KDR	0.005	0.01	0.053	0.117	0.015	0.018	0.009	0.432	0.051
EPHA2	0.097	0.339	0.13	0.257	0.005	0.024	0.002	0.375	0.105
EGFR	0.898	0.621	0.035	0.355	0.848	0.662	0.797	0.653	0.145
MET	0.14	0.636	0.546	0.417	0.118	0.149	0.013	0	0.209
IL13RA2	0.311	0.031	0.063	0	0.001	0.249	0.012	0	0.018
FOLH1	0.011	0.11	0.065	0.052	0.01	0.011	0.003	0	0.128
GPC3	0.003	0.18	0.118	0.221	0.006	0.112	0.003	0.106	0.095
ERBB2	0.123	0.468	0.174	0.42	0.213	0.138	0.141	0.4	0.285
