# Supplementary material for: The landscape of receptor-mediated precision cancer combination therapy via a single-cell perspective
Source: Nat Commun. 2022 Mar 25;13:1613. doi: 10.1038/s41467-022-29154-2 (PMC8956718; doi:10.1038/s41467-022-29154-2)
Supplement: Supplementary file 3 — Source Data [file 41467_2022_29154_MOESM3_ESM.zip › MadHitter_Source_Data_Figures/Supplementary_Figure29_data.txt]

File	TPM0.25	TPM0.5	TPM1	TPM2	TPM5	TPM10
output_E-MTAB-6149_cells_500_replication_1_ratio_2.0_ub_0.10_lb_0.70	0	0	0	0	0	1
output_E-MTAB-6149_cells_500_replication_2_ratio_2.0_ub_0.10_lb_0.70	0	0	0	0	0	1
output_E-MTAB-6149_cells_500_replication_3_ratio_2.0_ub_0.10_lb_0.70	0	0	0	0	0	1
output_E-MTAB-6149_cells_500_replication_4_ratio_2.0_ub_0.10_lb_0.70	0	0	0	0	0	1
output_E-MTAB-6149_cells_500_replication_5_ratio_2.0_ub_0.10_lb_0.70	0	0	0	0	0	1
output_E-MTAB-6149_cells_500_replication_6_ratio_2.0_ub_0.10_lb_0.70	0	0	0	0	0	1
output_E-MTAB-6149_cells_500_replication_7_ratio_2.0_ub_0.10_lb_0.70	0	0	0	0	0	1
output_E-MTAB-6149_cells_500_replication_8_ratio_2.0_ub_0.10_lb_0.70	0	0	0	0	0	1
output_E-MTAB-6149_cells_500_replication_9_ratio_2.0_ub_0.10_lb_0.70	0	0	0	0	0	1
output_E-MTAB-6149_cells_500_replication_10_ratio_2.0_ub_0.10_lb_0.70	0	0	0	0	0	1
output_E-MTAB-6149_cells_500_replication_11_ratio_2.0_ub_0.10_lb_0.70	0	0	0	0	0	1
output_E-MTAB-6149_cells_500_replication_12_ratio_2.0_ub_0.10_lb_0.70	0	0	0	0	0	1
output_E-MTAB-6149_cells_500_replication_13_ratio_2.0_ub_0.10_lb_0.70	0	0	0	0	0	1
output_E-MTAB-6149_cells_500_replication_14_ratio_2.0_ub_0.10_lb_0.70	0	0	0	0	0	1
output_E-MTAB-6149_cells_500_replication_15_ratio_2.0_ub_0.10_lb_0.70	0	0	0	0	0	1
output_E-MTAB-6149_cells_500_replication_16_ratio_2.0_ub_0.10_lb_0.70	0	0	0	0	0	1
output_E-MTAB-6149_cells_500_replication_17_ratio_2.0_ub_0.10_lb_0.70	0	0	0	0	0	1
output_E-MTAB-6149_cells_500_replication_18_ratio_2.0_ub_0.10_lb_0.70	0	0	0	0	0	1
output_E-MTAB-6149_cells_500_replication_19_ratio_2.0_ub_0.10_lb_0.70	0	0	0	0	0	1
output_E-MTAB-6149_cells_500_replication_20_ratio_2.0_ub_0.10_lb_0.70	0	0	0	0	0	1
output_E-MTAB-6149_cells_500_replication_1_ratio_2.0_ub_0.10_lb_0.75	0	0	0	0	0	1
output_E-MTAB-6149_cells_500_replication_2_ratio_2.0_ub_0.10_lb_0.75	0	0	0	0	0	1
output_E-MTAB-6149_cells_500_replication_3_ratio_2.0_ub_0.10_lb_0.75	0	0	0	0	0	1
output_E-MTAB-6149_cells_500_replication_4_ratio_2.0_ub_0.10_lb_0.75	0	0	0	0	0	1
output_E-MTAB-6149_cells_500_replication_5_ratio_2.0_ub_0.10_lb_0.75	0	0	0	0	0	1
output_E-MTAB-6149_cells_500_replication_6_ratio_2.0_ub_0.10_lb_0.75	0	0	0	0	0	1
output_E-MTAB-6149_cells_500_replication_7_ratio_2.0_ub_0.10_lb_0.75	0	0	0	0	0	1
output_E-MTAB-6149_cells_500_replication_8_ratio_2.0_ub_0.10_lb_0.75	0	0	0	0	0	1
output_E-MTAB-6149_cells_500_replication_9_ratio_2.0_ub_0.10_lb_0.75	0	0	0	0	0	1
output_E-MTAB-6149_cells_500_replication_10_ratio_2.0_ub_0.10_lb_0.75	0	0	0	0	0	1
output_E-MTAB-6149_cells_500_replication_11_ratio_2.0_ub_0.10_lb_0.75	0	0	0	0	0	1
output_E-MTAB-6149_cells_500_replication_12_ratio_2.0_ub_0.10_lb_0.75	0	0	0	0	0	1
output_E-MTAB-6149_cells_500_replication_13_ratio_2.0_ub_0.10_lb_0.75	0	0	0	0	0	1
output_E-MTAB-6149_cells_500_replication_14_ratio_2.0_ub_0.10_lb_0.75	0	0	0	0	0	1
output_E-MTAB-6149_cells_500_replication_15_ratio_2.0_ub_0.10_lb_0.75	0	0	0	0	0	1
output_E-MTAB-6149_cells_500_replication_16_ratio_2.0_ub_0.10_lb_0.75	0	0	0	0	0	1
output_E-MTAB-6149_cells_500_replication_17_ratio_2.0_ub_0.10_lb_0.75	0	0	0	0	0	1
output_E-MTAB-6149_cells_500_replication_18_ratio_2.0_ub_0.10_lb_0.75	0	0	0	0	0	1
output_E-MTAB-6149_cells_500_replication_19_ratio_2.0_ub_0.10_lb_0.75	0	0	0	0	0	0
output_E-MTAB-6149_cells_500_replication_20_ratio_2.0_ub_0.10_lb_0.75	0	0	0	0	0	1
output_E-MTAB-6149_cells_500_replication_1_ratio_2.0_ub_0.10_lb_0.80	0	0	0	0	0	0
output_E-MTAB-6149_cells_500_replication_2_ratio_2.0_ub_0.10_lb_0.80	0	0	0	0	0	0
output_E-MTAB-6149_cells_500_replication_3_ratio_2.0_ub_0.10_lb_0.80	0	0	0	0	0	0
output_E-MTAB-6149_cells_500_replication_4_ratio_2.0_ub_0.10_lb_0.80	0	0	0	0	0	1
output_E-MTAB-6149_cells_500_replication_5_ratio_2.0_ub_0.10_lb_0.80	0	0	0	0	0	0
output_E-MTAB-6149_cells_500_replication_6_ratio_2.0_ub_0.10_lb_0.80	0	0	0	0	0	1
output_E-MTAB-6149_cells_500_replication_7_ratio_2.0_ub_0.10_lb_0.80	0	0	0	0	0	1
output_E-MTAB-6149_cells_500_replication_8_ratio_2.0_ub_0.10_lb_0.80	0	0	0	0	0	0
output_E-MTAB-6149_cells_500_replication_9_ratio_2.0_ub_0.10_lb_0.80	0	0	0	0	0	1
output_E-MTAB-6149_cells_500_replication_10_ratio_2.0_ub_0.10_lb_0.80	0	0	0	0	0	1
output_E-MTAB-6149_cells_500_replication_11_ratio_2.0_ub_0.10_lb_0.80	0	0	0	0	0	1
output_E-MTAB-6149_cells_500_replication_12_ratio_2.0_ub_0.10_lb_0.80	0	0	0	0	0	0
output_E-MTAB-6149_cells_500_replication_13_ratio_2.0_ub_0.10_lb_0.80	0	0	0	0	0	1
output_E-MTAB-6149_cells_500_replication_14_ratio_2.0_ub_0.10_lb_0.80	0	0	0	0	0	1
output_E-MTAB-6149_cells_500_replication_15_ratio_2.0_ub_0.10_lb_0.80	0	0	0	0	0	0
output_E-MTAB-6149_cells_500_replication_16_ratio_2.0_ub_0.10_lb_0.80	0	0	0	0	0	0
output_E-MTAB-6149_cells_500_replication_17_ratio_2.0_ub_0.10_lb_0.80	0	0	0	0	0	0
output_E-MTAB-6149_cells_500_replication_18_ratio_2.0_ub_0.10_lb_0.80	0	0	0	0	0	1
output_E-MTAB-6149_cells_500_replication_19_ratio_2.0_ub_0.10_lb_0.80	0	0	0	0	0	0
output_E-MTAB-6149_cells_500_replication_20_ratio_2.0_ub_0.10_lb_0.80	0	0	0	0	0	0
output_E-MTAB-6149_cells_500_replication_1_ratio_2.0_ub_0.10_lb_0.85	0	0	0	0	0	0
output_E-MTAB-6149_cells_500_replication_2_ratio_2.0_ub_0.10_lb_0.85	0	0	0	0	0	0
output_E-MTAB-6149_cells_500_replication_3_ratio_2.0_ub_0.10_lb_0.85	0	0	0	0	0	0
output_E-MTAB-6149_cells_500_replication_4_ratio_2.0_ub_0.10_lb_0.85	0	0	0	0	0	1
output_E-MTAB-6149_cells_500_replication_5_ratio_2.0_ub_0.10_lb_0.85	0	0	0	0	0	0
output_E-MTAB-6149_cells_500_replication_6_ratio_2.0_ub_0.10_lb_0.85	0	0	0	0	0	0
output_E-MTAB-6149_cells_500_replication_7_ratio_2.0_ub_0.10_lb_0.85	0	0	0	0	0	0
output_E-MTAB-6149_cells_500_replication_8_ratio_2.0_ub_0.10_lb_0.85	0	0	0	0	0	0
output_E-MTAB-6149_cells_500_replication_9_ratio_2.0_ub_0.10_lb_0.85	0	0	0	0	0	0
output_E-MTAB-6149_cells_500_replication_10_ratio_2.0_ub_0.10_lb_0.85	0	0	0	0	0	0
output_E-MTAB-6149_cells_500_replication_11_ratio_2.0_ub_0.10_lb_0.85	0	0	0	0	0	0
output_E-MTAB-6149_cells_500_replication_12_ratio_2.0_ub_0.10_lb_0.85	0	0	0	0	0	0
output_E-MTAB-6149_cells_500_replication_13_ratio_2.0_ub_0.10_lb_0.85	0	0	0	0	0	0
output_E-MTAB-6149_cells_500_replication_14_ratio_2.0_ub_0.10_lb_0.85	0	0	0	0	0	0
output_E-MTAB-6149_cells_500_replication_15_ratio_2.0_ub_0.10_lb_0.85	0	0	0	0	0	0
output_E-MTAB-6149_cells_500_replication_16_ratio_2.0_ub_0.10_lb_0.85	0	0	0	0	0	0
output_E-MTAB-6149_cells_500_replication_17_ratio_2.0_ub_0.10_lb_0.85	0	0	0	0	0	0
output_E-MTAB-6149_cells_500_replication_18_ratio_2.0_ub_0.10_lb_0.85	0	0	0	0	0	0
output_E-MTAB-6149_cells_500_replication_19_ratio_2.0_ub_0.10_lb_0.85	0	0	0	0	0	0
output_E-MTAB-6149_cells_500_replication_20_ratio_2.0_ub_0.10_lb_0.85	0	0	0	0	0	0
output_E-MTAB-6149_cells_500_replication_1_ratio_2.0_ub_0.10_lb_0.90	0	0	0	0	0	0
output_E-MTAB-6149_cells_500_replication_2_ratio_2.0_ub_0.10_lb_0.90	0	0	0	0	0	0
output_E-MTAB-6149_cells_500_replication_3_ratio_2.0_ub_0.10_lb_0.90	0	0	0	0	0	0
output_E-MTAB-6149_cells_500_replication_4_ratio_2.0_ub_0.10_lb_0.90	0	0	0	0	0	0
output_E-MTAB-6149_cells_500_replication_5_ratio_2.0_ub_0.10_lb_0.90	0	0	0	0	0	0
output_E-MTAB-6149_cells_500_replication_6_ratio_2.0_ub_0.10_lb_0.90	0	0	0	0	0	0
output_E-MTAB-6149_cells_500_replication_7_ratio_2.0_ub_0.10_lb_0.90	0	0	0	0	0	0
output_E-MTAB-6149_cells_500_replication_8_ratio_2.0_ub_0.10_lb_0.90	0	0	0	0	0	0
output_E-MTAB-6149_cells_500_replication_9_ratio_2.0_ub_0.10_lb_0.90	0	0	0	0	0	0
output_E-MTAB-6149_cells_500_replication_10_ratio_2.0_ub_0.10_lb_0.90	0	0	0	0	0	0
output_E-MTAB-6149_cells_500_replication_11_ratio_2.0_ub_0.10_lb_0.90	0	0	0	0	0	0
output_E-MTAB-6149_cells_500_replication_12_ratio_2.0_ub_0.10_lb_0.90	0	0	0	0	0	0
output_E-MTAB-6149_cells_500_replication_13_ratio_2.0_ub_0.10_lb_0.90	0	0	0	0	0	0
output_E-MTAB-6149_cells_500_replication_14_ratio_2.0_ub_0.10_lb_0.90	0	0	0	0	0	0
output_E-MTAB-6149_cells_500_replication_15_ratio_2.0_ub_0.10_lb_0.90	0	0	0	0	0	0
output_E-MTAB-6149_cells_500_replication_16_ratio_2.0_ub_0.10_lb_0.90	0	0	0	0	0	0
output_E-MTAB-6149_cells_500_replication_17_ratio_2.0_ub_0.10_lb_0.90	0	0	0	0	0	0
output_E-MTAB-6149_cells_500_replication_18_ratio_2.0_ub_0.10_lb_0.90	0	0	0	0	0	0
output_E-MTAB-6149_cells_500_replication_19_ratio_2.0_ub_0.10_lb_0.90	0	0	0	0	0	0
output_E-MTAB-6149_cells_500_replication_20_ratio_2.0_ub_0.10_lb_0.90	0	0	0	0	0	0
output_GSE102130_cells_500_replication_1_ratio_2.0_ub_0.10_lb_0.70_900genes.txt	0	1	1	1	1	1
output_GSE102130_cells_500_replication_2_ratio_2.0_ub_0.10_lb_0.70_900genes.txt	0	1	1	1	1	1
output_GSE102130_cells_500_replication_3_ratio_2.0_ub_0.10_lb_0.70_900genes.txt	0	1	1	1	1	1
output_GSE102130_cells_500_replication_4_ratio_2.0_ub_0.10_lb_0.70_900genes.txt	0	1	1	1	1	1
output_GSE102130_cells_500_replication_5_ratio_2.0_ub_0.10_lb_0.70_900genes.txt	0	1	1	1	1	1
output_GSE102130_cells_500_replication_6_ratio_2.0_ub_0.10_lb_0.70_900genes.txt	0	1	1	1	1	1
output_GSE102130_cells_500_replication_7_ratio_2.0_ub_0.10_lb_0.70_900genes.txt	0	1	1	1	1	1
output_GSE102130_cells_500_replication_8_ratio_2.0_ub_0.10_lb_0.70_900genes.txt	0	1	1	1	1	1
output_GSE102130_cells_500_replication_9_ratio_2.0_ub_0.10_lb_0.70_900genes.txt	0	1	1	1	1	1
output_GSE102130_cells_500_replication_10_ratio_2.0_ub_0.10_lb_0.70_900genes.txt	0	1	1	1	1	1
output_GSE102130_cells_500_replication_11_ratio_2.0_ub_0.10_lb_0.70_900genes.txt	0	1	1	1	1	1
output_GSE102130_cells_500_replication_12_ratio_2.0_ub_0.10_lb_0.70_900genes.txt	0	1	1	1	1	1
output_GSE102130_cells_500_replication_13_ratio_2.0_ub_0.10_lb_0.70_900genes.txt	0	1	1	1	1	1
output_GSE102130_cells_500_replication_14_ratio_2.0_ub_0.10_lb_0.70_900genes.txt	0	1	1	1	1	1
output_GSE102130_cells_500_replication_15_ratio_2.0_ub_0.10_lb_0.70_900genes.txt	0	1	1	1	1	1
output_GSE102130_cells_500_replication_16_ratio_2.0_ub_0.10_lb_0.70_900genes.txt	0	1	1	1	1	1
output_GSE102130_cells_500_replication_17_ratio_2.0_ub_0.10_lb_0.70_900genes.txt	0	1	1	1	1	1
output_GSE102130_cells_500_replication_18_ratio_2.0_ub_0.10_lb_0.70_900genes.txt	0	1	1	1	1	1
output_GSE102130_cells_500_replication_19_ratio_2.0_ub_0.10_lb_0.70_900genes.txt	0	1	1	1	1	1
output_GSE102130_cells_500_replication_20_ratio_2.0_ub_0.10_lb_0.70_900genes.txt	0	1	1	1	1	1
output_GSE102130_cells_500_replication_1_ratio_2.0_ub_0.10_lb_0.75_900genes.txt	0	1	1	1	1	1
output_GSE102130_cells_500_replication_2_ratio_2.0_ub_0.10_lb_0.75_900genes.txt	0	1	1	1	1	1
output_GSE102130_cells_500_replication_3_ratio_2.0_ub_0.10_lb_0.75_900genes.txt	0	1	1	1	1	1
output_GSE102130_cells_500_replication_4_ratio_2.0_ub_0.10_lb_0.75_900genes.txt	0	1	1	1	1	1
output_GSE102130_cells_500_replication_5_ratio_2.0_ub_0.10_lb_0.75_900genes.txt	0	1	1	1	1	1
output_GSE102130_cells_500_replication_6_ratio_2.0_ub_0.10_lb_0.75_900genes.txt	0	1	1	1	1	1
output_GSE102130_cells_500_replication_7_ratio_2.0_ub_0.10_lb_0.75_900genes.txt	0	1	1	1	1	1
output_GSE102130_cells_500_replication_8_ratio_2.0_ub_0.10_lb_0.75_900genes.txt	0	1	1	1	1	1
output_GSE102130_cells_500_replication_9_ratio_2.0_ub_0.10_lb_0.75_900genes.txt	0	1	1	1	1	1
output_GSE102130_cells_500_replication_10_ratio_2.0_ub_0.10_lb_0.75_900genes.txt	0	1	1	1	1	1
output_GSE102130_cells_500_replication_11_ratio_2.0_ub_0.10_lb_0.75_900genes.txt	0	1	1	1	1	1
output_GSE102130_cells_500_replication_12_ratio_2.0_ub_0.10_lb_0.75_900genes.txt	0	1	1	1	1	1
output_GSE102130_cells_500_replication_13_ratio_2.0_ub_0.10_lb_0.75_900genes.txt	0	1	1	1	1	1
output_GSE102130_cells_500_replication_14_ratio_2.0_ub_0.10_lb_0.75_900genes.txt	0	1	1	1	1	1
output_GSE102130_cells_500_replication_15_ratio_2.0_ub_0.10_lb_0.75_900genes.txt	0	1	1	1	1	1
output_GSE102130_cells_500_replication_16_ratio_2.0_ub_0.10_lb_0.75_900genes.txt	0	1	1	1	1	1
output_GSE102130_cells_500_replication_17_ratio_2.0_ub_0.10_lb_0.75_900genes.txt	0	1	1	1	1	1
output_GSE102130_cells_500_replication_18_ratio_2.0_ub_0.10_lb_0.75_900genes.txt	0	1	1	1	1	1
output_GSE102130_cells_500_replication_19_ratio_2.0_ub_0.10_lb_0.75_900genes.txt	0	1	1	1	1	1
output_GSE102130_cells_500_replication_20_ratio_2.0_ub_0.10_lb_0.75_900genes.txt	0	1	1	1	1	1
output_GSE102130_cells_500_replication_1_ratio_2.0_ub_0.10_lb_0.80_900genes.txt	0	1	1	1	1	1
output_GSE102130_cells_500_replication_2_ratio_2.0_ub_0.10_lb_0.80_900genes.txt	0	1	1	1	1	1
output_GSE102130_cells_500_replication_3_ratio_2.0_ub_0.10_lb_0.80_900genes.txt	0	1	1	1	1	1
output_GSE102130_cells_500_replication_4_ratio_2.0_ub_0.10_lb_0.80_900genes.txt	0	1	1	1	1	1
output_GSE102130_cells_500_replication_5_ratio_2.0_ub_0.10_lb_0.80_900genes.txt	0	1	1	1	1	1
output_GSE102130_cells_500_replication_6_ratio_2.0_ub_0.10_lb_0.80_900genes.txt	0	1	1	1	1	1
output_GSE102130_cells_500_replication_7_ratio_2.0_ub_0.10_lb_0.80_900genes.txt	0	1	1	1	1	1
output_GSE102130_cells_500_replication_8_ratio_2.0_ub_0.10_lb_0.80_900genes.txt	0	1	1	1	1	1
output_GSE102130_cells_500_replication_9_ratio_2.0_ub_0.10_lb_0.80_900genes.txt	0	1	1	1	1	1
output_GSE102130_cells_500_replication_10_ratio_2.0_ub_0.10_lb_0.80_900genes.txt	0	1	1	1	1	1
output_GSE102130_cells_500_replication_11_ratio_2.0_ub_0.10_lb_0.80_900genes.txt	0	1	1	1	1	1
output_GSE102130_cells_500_replication_12_ratio_2.0_ub_0.10_lb_0.80_900genes.txt	0	1	1	1	1	1
output_GSE102130_cells_500_replication_13_ratio_2.0_ub_0.10_lb_0.80_900genes.txt	0	1	1	1	1	1
output_GSE102130_cells_500_replication_14_ratio_2.0_ub_0.10_lb_0.80_900genes.txt	0	1	1	1	1	1
output_GSE102130_cells_500_replication_15_ratio_2.0_ub_0.10_lb_0.80_900genes.txt	0	1	1	1	1	1
output_GSE102130_cells_500_replication_16_ratio_2.0_ub_0.10_lb_0.80_900genes.txt	0	1	1	1	1	1
output_GSE102130_cells_500_replication_17_ratio_2.0_ub_0.10_lb_0.80_900genes.txt	0	1	1	1	1	1
output_GSE102130_cells_500_replication_18_ratio_2.0_ub_0.10_lb_0.80_900genes.txt	0	1	1	1	1	1
output_GSE102130_cells_500_replication_19_ratio_2.0_ub_0.10_lb_0.80_900genes.txt	0	1	1	1	1	1
output_GSE102130_cells_500_replication_20_ratio_2.0_ub_0.10_lb_0.80_900genes.txt	0	1	1	1	1	1
output_GSE102130_cells_500_replication_1_ratio_2.0_ub_0.10_lb_0.85_900genes.txt	0	1	1	1	1	1
output_GSE102130_cells_500_replication_2_ratio_2.0_ub_0.10_lb_0.85_900genes.txt	0	1	1	1	1	1
output_GSE102130_cells_500_replication_3_ratio_2.0_ub_0.10_lb_0.85_900genes.txt	0	1	1	1	1	1
output_GSE102130_cells_500_replication_4_ratio_2.0_ub_0.10_lb_0.85_900genes.txt	0	1	1	1	1	1
output_GSE102130_cells_500_replication_5_ratio_2.0_ub_0.10_lb_0.85_900genes.txt	0	1	1	1	1	1
output_GSE102130_cells_500_replication_6_ratio_2.0_ub_0.10_lb_0.85_900genes.txt	0	1	1	1	1	1
output_GSE102130_cells_500_replication_7_ratio_2.0_ub_0.10_lb_0.85_900genes.txt	0	1	1	1	1	1
output_GSE102130_cells_500_replication_8_ratio_2.0_ub_0.10_lb_0.85_900genes.txt	0	1	1	1	1	1
output_GSE102130_cells_500_replication_9_ratio_2.0_ub_0.10_lb_0.85_900genes.txt	0	1	1	1	1	1
output_GSE102130_cells_500_replication_10_ratio_2.0_ub_0.10_lb_0.85_900genes.txt	0	1	1	1	1	1
output_GSE102130_cells_500_replication_11_ratio_2.0_ub_0.10_lb_0.85_900genes.txt	0	1	1	1	1	1
output_GSE102130_cells_500_replication_12_ratio_2.0_ub_0.10_lb_0.85_900genes.txt	0	1	1	1	1	1
output_GSE102130_cells_500_replication_13_ratio_2.0_ub_0.10_lb_0.85_900genes.txt	0	1	1	1	1	1
output_GSE102130_cells_500_replication_14_ratio_2.0_ub_0.10_lb_0.85_900genes.txt	0	1	1	1	1	1
output_GSE102130_cells_500_replication_15_ratio_2.0_ub_0.10_lb_0.85_900genes.txt	0	1	1	1	1	1
output_GSE102130_cells_500_replication_16_ratio_2.0_ub_0.10_lb_0.85_900genes.txt	0	1	1	1	1	1
output_GSE102130_cells_500_replication_17_ratio_2.0_ub_0.10_lb_0.85_900genes.txt	0	1	1	1	1	1
output_GSE102130_cells_500_replication_18_ratio_2.0_ub_0.10_lb_0.85_900genes.txt	0	1	1	1	1	1
output_GSE102130_cells_500_replication_19_ratio_2.0_ub_0.10_lb_0.85_900genes.txt	0	1	1	1	1	1
output_GSE102130_cells_500_replication_20_ratio_2.0_ub_0.10_lb_0.85_900genes.txt	0	1	1	1	1	1
output_GSE102130_cells_500_replication_1_ratio_2.0_ub_0.10_lb_0.90_900genes.txt	0	0	1	1	1	1
output_GSE102130_cells_500_replication_2_ratio_2.0_ub_0.10_lb_0.90_900genes.txt	0	0	1	1	1	1
output_GSE102130_cells_500_replication_3_ratio_2.0_ub_0.10_lb_0.90_900genes.txt	0	0	1	1	1	1
output_GSE102130_cells_500_replication_4_ratio_2.0_ub_0.10_lb_0.90_900genes.txt	0	0	1	1	1	1
output_GSE102130_cells_500_replication_5_ratio_2.0_ub_0.10_lb_0.90_900genes.txt	0	0	1	1	1	1
output_GSE102130_cells_500_replication_6_ratio_2.0_ub_0.10_lb_0.90_900genes.txt	0	0	1	1	1	1
output_GSE102130_cells_500_replication_7_ratio_2.0_ub_0.10_lb_0.90_900genes.txt	0	0	1	1	1	1
output_GSE102130_cells_500_replication_8_ratio_2.0_ub_0.10_lb_0.90_900genes.txt	0	0	1	1	1	1
output_GSE102130_cells_500_replication_9_ratio_2.0_ub_0.10_lb_0.90_900genes.txt	0	0	1	1	1	1
output_GSE102130_cells_500_replication_10_ratio_2.0_ub_0.10_lb_0.90_900genes.txt	0	0	1	1	1	1
output_GSE102130_cells_500_replication_11_ratio_2.0_ub_0.10_lb_0.90_900genes.txt	0	0	1	1	1	1
output_GSE102130_cells_500_replication_12_ratio_2.0_ub_0.10_lb_0.90_900genes.txt	0	0	1	1	1	1
output_GSE102130_cells_500_replication_13_ratio_2.0_ub_0.10_lb_0.90_900genes.txt	0	0	1	1	1	1
output_GSE102130_cells_500_replication_14_ratio_2.0_ub_0.10_lb_0.90_900genes.txt	0	0	1	1	1	1
output_GSE102130_cells_500_replication_15_ratio_2.0_ub_0.10_lb_0.90_900genes.txt	0	0	1	1	1	1
output_GSE102130_cells_500_replication_16_ratio_2.0_ub_0.10_lb_0.90_900genes.txt	0	0	1	1	1	1
output_GSE102130_cells_500_replication_17_ratio_2.0_ub_0.10_lb_0.90_900genes.txt	0	0	1	1	1	1
output_GSE102130_cells_500_replication_18_ratio_2.0_ub_0.10_lb_0.90_900genes.txt	0	0	1	1	1	1
output_GSE102130_cells_500_replication_19_ratio_2.0_ub_0.10_lb_0.90_900genes.txt	0	0	1	1	1	1
output_GSE102130_cells_500_replication_20_ratio_2.0_ub_0.10_lb_0.90_900genes.txt	0	0	1	1	1	1
output_GSE103322_cells_500_replication_1_ratio_2.0_ub_0.10_lb_0.70	0	0	0	0	1	1
output_GSE103322_cells_500_replication_2_ratio_2.0_ub_0.10_lb_0.70	0	0	0	0	1	1
output_GSE103322_cells_500_replication_3_ratio_2.0_ub_0.10_lb_0.70	0	0	0	0	1	1
output_GSE103322_cells_500_replication_4_ratio_2.0_ub_0.10_lb_0.70	0	0	0	0	1	1
output_GSE103322_cells_500_replication_5_ratio_2.0_ub_0.10_lb_0.70	0	0	0	0	1	1
output_GSE103322_cells_500_replication_6_ratio_2.0_ub_0.10_lb_0.70	0	0	0	0	1	1
output_GSE103322_cells_500_replication_7_ratio_2.0_ub_0.10_lb_0.70	0	0	0	0	1	1
output_GSE103322_cells_500_replication_8_ratio_2.0_ub_0.10_lb_0.70	0	0	0	0	1	1
output_GSE103322_cells_500_replication_9_ratio_2.0_ub_0.10_lb_0.70	0	0	0	0	1	1
output_GSE103322_cells_500_replication_10_ratio_2.0_ub_0.10_lb_0.70	0	0	0	0	1	1
output_GSE103322_cells_500_replication_11_ratio_2.0_ub_0.10_lb_0.70	0	0	0	0	1	1
output_GSE103322_cells_500_replication_12_ratio_2.0_ub_0.10_lb_0.70	0	0	0	0	1	1
output_GSE103322_cells_500_replication_13_ratio_2.0_ub_0.10_lb_0.70	0	0	0	0	1	1
output_GSE103322_cells_500_replication_14_ratio_2.0_ub_0.10_lb_0.70	0	0	0	0	1	1
output_GSE103322_cells_500_replication_15_ratio_2.0_ub_0.10_lb_0.70	0	0	0	0	1	1
output_GSE103322_cells_500_replication_16_ratio_2.0_ub_0.10_lb_0.70	0	0	0	0	1	1
output_GSE103322_cells_500_replication_17_ratio_2.0_ub_0.10_lb_0.70	0	0	0	0	1	1
output_GSE103322_cells_500_replication_18_ratio_2.0_ub_0.10_lb_0.70	0	0	0	0	1	1
output_GSE103322_cells_500_replication_19_ratio_2.0_ub_0.10_lb_0.70	0	0	0	0	1	1
output_GSE103322_cells_500_replication_20_ratio_2.0_ub_0.10_lb_0.70	0	0	0	0	1	1
output_GSE103322_cells_500_replication_1_ratio_2.0_ub_0.10_lb_0.75	0	0	0	0	1	1
output_GSE103322_cells_500_replication_2_ratio_2.0_ub_0.10_lb_0.75	0	0	0	0	1	1
output_GSE103322_cells_500_replication_3_ratio_2.0_ub_0.10_lb_0.75	0	0	0	0	1	1
output_GSE103322_cells_500_replication_4_ratio_2.0_ub_0.10_lb_0.75	0	0	0	0	1	1
output_GSE103322_cells_500_replication_5_ratio_2.0_ub_0.10_lb_0.75	0	0	0	0	1	1
output_GSE103322_cells_500_replication_6_ratio_2.0_ub_0.10_lb_0.75	0	0	0	0	1	1
output_GSE103322_cells_500_replication_7_ratio_2.0_ub_0.10_lb_0.75	0	0	0	0	1	1
output_GSE103322_cells_500_replication_8_ratio_2.0_ub_0.10_lb_0.75	0	0	0	0	1	1
output_GSE103322_cells_500_replication_9_ratio_2.0_ub_0.10_lb_0.75	0	0	0	0	1	1
output_GSE103322_cells_500_replication_10_ratio_2.0_ub_0.10_lb_0.75	0	0	0	0	1	1
output_GSE103322_cells_500_replication_11_ratio_2.0_ub_0.10_lb_0.75	0	0	0	0	1	1
output_GSE103322_cells_500_replication_12_ratio_2.0_ub_0.10_lb_0.75	0	0	0	0	1	1
output_GSE103322_cells_500_replication_13_ratio_2.0_ub_0.10_lb_0.75	0	0	0	0	1	1
output_GSE103322_cells_500_replication_14_ratio_2.0_ub_0.10_lb_0.75	0	0	0	0	1	1
output_GSE103322_cells_500_replication_15_ratio_2.0_ub_0.10_lb_0.75	0	0	0	0	1	1
output_GSE103322_cells_500_replication_16_ratio_2.0_ub_0.10_lb_0.75	0	0	0	0	1	1
output_GSE103322_cells_500_replication_17_ratio_2.0_ub_0.10_lb_0.75	0	0	0	0	1	1
output_GSE103322_cells_500_replication_18_ratio_2.0_ub_0.10_lb_0.75	0	0	0	0	1	1
output_GSE103322_cells_500_replication_19_ratio_2.0_ub_0.10_lb_0.75	0	0	0	0	1	1
output_GSE103322_cells_500_replication_20_ratio_2.0_ub_0.10_lb_0.75	0	0	0	0	1	1
output_GSE103322_cells_500_replication_1_ratio_2.0_ub_0.10_lb_0.80	0	0	0	0	1	1
output_GSE103322_cells_500_replication_2_ratio_2.0_ub_0.10_lb_0.80	0	0	0	0	1	1
output_GSE103322_cells_500_replication_3_ratio_2.0_ub_0.10_lb_0.80	0	0	0	0	1	1
output_GSE103322_cells_500_replication_4_ratio_2.0_ub_0.10_lb_0.80	0	0	0	0	1	1
output_GSE103322_cells_500_replication_5_ratio_2.0_ub_0.10_lb_0.80	0	0	0	0	1	1
output_GSE103322_cells_500_replication_6_ratio_2.0_ub_0.10_lb_0.80	0	0	0	0	1	1
output_GSE103322_cells_500_replication_7_ratio_2.0_ub_0.10_lb_0.80	0	0	0	0	1	1
output_GSE103322_cells_500_replication_8_ratio_2.0_ub_0.10_lb_0.80	0	0	0	0	1	1
output_GSE103322_cells_500_replication_9_ratio_2.0_ub_0.10_lb_0.80	0	0	0	0	1	1
output_GSE103322_cells_500_replication_10_ratio_2.0_ub_0.10_lb_0.80	0	0	0	0	1	1
output_GSE103322_cells_500_replication_11_ratio_2.0_ub_0.10_lb_0.80	0	0	0	0	1	1
output_GSE103322_cells_500_replication_12_ratio_2.0_ub_0.10_lb_0.80	0	0	0	0	1	1
output_GSE103322_cells_500_replication_13_ratio_2.0_ub_0.10_lb_0.80	0	0	0	0	1	1
output_GSE103322_cells_500_replication_14_ratio_2.0_ub_0.10_lb_0.80	0	0	0	0	1	1
output_GSE103322_cells_500_replication_15_ratio_2.0_ub_0.10_lb_0.80	0	0	0	0	1	1
output_GSE103322_cells_500_replication_16_ratio_2.0_ub_0.10_lb_0.80	0	0	0	0	1	1
output_GSE103322_cells_500_replication_17_ratio_2.0_ub_0.10_lb_0.80	0	0	0	0	1	1
output_GSE103322_cells_500_replication_18_ratio_2.0_ub_0.10_lb_0.80	0	0	0	0	1	1
output_GSE103322_cells_500_replication_19_ratio_2.0_ub_0.10_lb_0.80	0	0	0	0	1	1
output_GSE103322_cells_500_replication_20_ratio_2.0_ub_0.10_lb_0.80	0	0	0	0	1	1
output_GSE103322_cells_500_replication_1_ratio_2.0_ub_0.10_lb_0.85	0	0	0	0	1	1
output_GSE103322_cells_500_replication_2_ratio_2.0_ub_0.10_lb_0.85	0	0	0	0	1	1
output_GSE103322_cells_500_replication_3_ratio_2.0_ub_0.10_lb_0.85	0	0	0	0	1	1
output_GSE103322_cells_500_replication_4_ratio_2.0_ub_0.10_lb_0.85	0	0	0	0	1	1
output_GSE103322_cells_500_replication_5_ratio_2.0_ub_0.10_lb_0.85	0	0	0	0	1	1
output_GSE103322_cells_500_replication_6_ratio_2.0_ub_0.10_lb_0.85	0	0	0	0	1	1
output_GSE103322_cells_500_replication_7_ratio_2.0_ub_0.10_lb_0.85	0	0	0	0	1	1
output_GSE103322_cells_500_replication_8_ratio_2.0_ub_0.10_lb_0.85	0	0	0	0	1	1
output_GSE103322_cells_500_replication_9_ratio_2.0_ub_0.10_lb_0.85	0	0	0	0	1	1
output_GSE103322_cells_500_replication_10_ratio_2.0_ub_0.10_lb_0.85	0	0	0	0	1	1
output_GSE103322_cells_500_replication_11_ratio_2.0_ub_0.10_lb_0.85	0	0	0	0	1	1
output_GSE103322_cells_500_replication_12_ratio_2.0_ub_0.10_lb_0.85	0	0	0	0	1	1
output_GSE103322_cells_500_replication_13_ratio_2.0_ub_0.10_lb_0.85	0	0	0	0	1	1
output_GSE103322_cells_500_replication_14_ratio_2.0_ub_0.10_lb_0.85	0	0	0	0	1	1
output_GSE103322_cells_500_replication_15_ratio_2.0_ub_0.10_lb_0.85	0	0	0	0	1	1
output_GSE103322_cells_500_replication_16_ratio_2.0_ub_0.10_lb_0.85	0	0	0	0	1	1
output_GSE103322_cells_500_replication_17_ratio_2.0_ub_0.10_lb_0.85	0	0	0	0	1	1
output_GSE103322_cells_500_replication_18_ratio_2.0_ub_0.10_lb_0.85	0	0	0	0	1	1
output_GSE103322_cells_500_replication_19_ratio_2.0_ub_0.10_lb_0.85	0	0	0	0	1	1
output_GSE103322_cells_500_replication_20_ratio_2.0_ub_0.10_lb_0.85	0	0	0	0	1	1
output_GSE103322_cells_500_replication_1_ratio_2.0_ub_0.10_lb_0.90	0	0	0	0	1	1
output_GSE103322_cells_500_replication_2_ratio_2.0_ub_0.10_lb_0.90	0	0	0	0	1	1
output_GSE103322_cells_500_replication_3_ratio_2.0_ub_0.10_lb_0.90	0	0	0	0	0	1
output_GSE103322_cells_500_replication_4_ratio_2.0_ub_0.10_lb_0.90	0	0	0	0	1	1
output_GSE103322_cells_500_replication_5_ratio_2.0_ub_0.10_lb_0.90	0	0	0	0	1	1
output_GSE103322_cells_500_replication_6_ratio_2.0_ub_0.10_lb_0.90	0	0	0	0	1	1
output_GSE103322_cells_500_replication_7_ratio_2.0_ub_0.10_lb_0.90	0	0	0	0	1	1
output_GSE103322_cells_500_replication_8_ratio_2.0_ub_0.10_lb_0.90	0	0	0	0	1	1
output_GSE103322_cells_500_replication_9_ratio_2.0_ub_0.10_lb_0.90	0	0	0	0	1	1
output_GSE103322_cells_500_replication_10_ratio_2.0_ub_0.10_lb_0.90	0	0	0	0	1	1
output_GSE103322_cells_500_replication_11_ratio_2.0_ub_0.10_lb_0.90	0	0	0	0	1	1
output_GSE103322_cells_500_replication_12_ratio_2.0_ub_0.10_lb_0.90	0	0	0	0	1	1
output_GSE103322_cells_500_replication_13_ratio_2.0_ub_0.10_lb_0.90	0	0	0	0	1	1
output_GSE103322_cells_500_replication_14_ratio_2.0_ub_0.10_lb_0.90	0	0	0	0	1	1
output_GSE103322_cells_500_replication_15_ratio_2.0_ub_0.10_lb_0.90	0	0	0	0	1	1
output_GSE103322_cells_500_replication_16_ratio_2.0_ub_0.10_lb_0.90	0	0	0	0	0	1
output_GSE103322_cells_500_replication_17_ratio_2.0_ub_0.10_lb_0.90	0	0	0	0	1	1
output_GSE103322_cells_500_replication_18_ratio_2.0_ub_0.10_lb_0.90	0	0	0	0	1	1
output_GSE103322_cells_500_replication_19_ratio_2.0_ub_0.10_lb_0.90	0	0	0	0	1	1
output_GSE103322_cells_500_replication_20_ratio_2.0_ub_0.10_lb_0.90	0	0	0	0	1	1
output_GSE115978_cells_500_replication_1_ratio_2.0_ub_0.10_lb_0.70	0	0	0	0	1	1
output_GSE115978_cells_500_replication_2_ratio_2.0_ub_0.10_lb_0.70	0	0	0	0	1	1
output_GSE115978_cells_500_replication_3_ratio_2.0_ub_0.10_lb_0.70	0	0	0	0	1	1
output_GSE115978_cells_500_replication_4_ratio_2.0_ub_0.10_lb_0.70	0	0	0	0	1	1
output_GSE115978_cells_500_replication_5_ratio_2.0_ub_0.10_lb_0.70	0	0	0	0	1	1
output_GSE115978_cells_500_replication_6_ratio_2.0_ub_0.10_lb_0.70	0	0	0	0	1	1
output_GSE115978_cells_500_replication_7_ratio_2.0_ub_0.10_lb_0.70	0	0	0	0	1	1
output_GSE115978_cells_500_replication_8_ratio_2.0_ub_0.10_lb_0.70	0	0	0	0	1	1
output_GSE115978_cells_500_replication_9_ratio_2.0_ub_0.10_lb_0.70	0	0	0	0	1	1
output_GSE115978_cells_500_replication_10_ratio_2.0_ub_0.10_lb_0.70	0	0	0	0	1	1
output_GSE115978_cells_500_replication_11_ratio_2.0_ub_0.10_lb_0.70	0	0	0	0	1	1
output_GSE115978_cells_500_replication_12_ratio_2.0_ub_0.10_lb_0.70	0	0	0	0	1	1
output_GSE115978_cells_500_replication_13_ratio_2.0_ub_0.10_lb_0.70	0	0	0	0	1	1
output_GSE115978_cells_500_replication_14_ratio_2.0_ub_0.10_lb_0.70	0	0	0	0	1	1
output_GSE115978_cells_500_replication_15_ratio_2.0_ub_0.10_lb_0.70	0	0	0	0	1	1
output_GSE115978_cells_500_replication_16_ratio_2.0_ub_0.10_lb_0.70	0	0	0	0	1	1
output_GSE115978_cells_500_replication_17_ratio_2.0_ub_0.10_lb_0.70	0	0	0	0	1	1
output_GSE115978_cells_500_replication_18_ratio_2.0_ub_0.10_lb_0.70	0	0	0	0	1	1
output_GSE115978_cells_500_replication_19_ratio_2.0_ub_0.10_lb_0.70	0	0	0	0	1	1
output_GSE115978_cells_500_replication_20_ratio_2.0_ub_0.10_lb_0.70	0	0	0	0	1	1
output_GSE115978_cells_500_replication_1_ratio_2.0_ub_0.10_lb_0.75	0	0	0	0	1	1
output_GSE115978_cells_500_replication_2_ratio_2.0_ub_0.10_lb_0.75	0	0	0	0	1	1
output_GSE115978_cells_500_replication_3_ratio_2.0_ub_0.10_lb_0.75	0	0	0	0	1	1
output_GSE115978_cells_500_replication_4_ratio_2.0_ub_0.10_lb_0.75	0	0	0	0	1	1
output_GSE115978_cells_500_replication_5_ratio_2.0_ub_0.10_lb_0.75	0	0	0	0	1	1
output_GSE115978_cells_500_replication_6_ratio_2.0_ub_0.10_lb_0.75	0	0	0	0	1	1
output_GSE115978_cells_500_replication_7_ratio_2.0_ub_0.10_lb_0.75	0	0	0	0	1	1
output_GSE115978_cells_500_replication_8_ratio_2.0_ub_0.10_lb_0.75	0	0	0	0	1	1
output_GSE115978_cells_500_replication_9_ratio_2.0_ub_0.10_lb_0.75	0	0	0	0	1	1
output_GSE115978_cells_500_replication_10_ratio_2.0_ub_0.10_lb_0.75	0	0	0	0	1	1
output_GSE115978_cells_500_replication_11_ratio_2.0_ub_0.10_lb_0.75	0	0	0	0	1	1
output_GSE115978_cells_500_replication_12_ratio_2.0_ub_0.10_lb_0.75	0	0	0	0	1	1
output_GSE115978_cells_500_replication_13_ratio_2.0_ub_0.10_lb_0.75	0	0	0	0	1	1
output_GSE115978_cells_500_replication_14_ratio_2.0_ub_0.10_lb_0.75	0	0	0	0	1	1
output_GSE115978_cells_500_replication_15_ratio_2.0_ub_0.10_lb_0.75	0	0	0	0	1	1
output_GSE115978_cells_500_replication_16_ratio_2.0_ub_0.10_lb_0.75	0	0	0	0	1	1
output_GSE115978_cells_500_replication_17_ratio_2.0_ub_0.10_lb_0.75	0	0	0	0	1	1
output_GSE115978_cells_500_replication_18_ratio_2.0_ub_0.10_lb_0.75	0	0	0	0	1	1
output_GSE115978_cells_500_replication_19_ratio_2.0_ub_0.10_lb_0.75	0	0	0	0	1	1
output_GSE115978_cells_500_replication_20_ratio_2.0_ub_0.10_lb_0.75	0	0	0	0	1	1
output_GSE115978_cells_500_replication_1_ratio_2.0_ub_0.10_lb_0.80	0	0	0	0	0	1
output_GSE115978_cells_500_replication_2_ratio_2.0_ub_0.10_lb_0.80	0	0	0	0	0	1
output_GSE115978_cells_500_replication_3_ratio_2.0_ub_0.10_lb_0.80	0	0	0	0	0	1
output_GSE115978_cells_500_replication_4_ratio_2.0_ub_0.10_lb_0.80	0	0	0	0	0	1
output_GSE115978_cells_500_replication_5_ratio_2.0_ub_0.10_lb_0.80	0	0	0	0	0	1
output_GSE115978_cells_500_replication_6_ratio_2.0_ub_0.10_lb_0.80	0	0	0	0	0	1
output_GSE115978_cells_500_replication_7_ratio_2.0_ub_0.10_lb_0.80	0	0	0	0	0	1
output_GSE115978_cells_500_replication_8_ratio_2.0_ub_0.10_lb_0.80	0	0	0	0	0	1
output_GSE115978_cells_500_replication_9_ratio_2.0_ub_0.10_lb_0.80	0	0	0	0	0	1
output_GSE115978_cells_500_replication_10_ratio_2.0_ub_0.10_lb_0.80	0	0	0	0	0	1
output_GSE115978_cells_500_replication_11_ratio_2.0_ub_0.10_lb_0.80	0	0	0	0	0	1
output_GSE115978_cells_500_replication_12_ratio_2.0_ub_0.10_lb_0.80	0	0	0	0	0	1
output_GSE115978_cells_500_replication_13_ratio_2.0_ub_0.10_lb_0.80	0	0	0	0	0	1
output_GSE115978_cells_500_replication_14_ratio_2.0_ub_0.10_lb_0.80	0	0	0	0	0	1
output_GSE115978_cells_500_replication_15_ratio_2.0_ub_0.10_lb_0.80	0	0	0	0	0	1
output_GSE115978_cells_500_replication_16_ratio_2.0_ub_0.10_lb_0.80	0	0	0	0	0	1
output_GSE115978_cells_500_replication_17_ratio_2.0_ub_0.10_lb_0.80	0	0	0	0	0	1
output_GSE115978_cells_500_replication_18_ratio_2.0_ub_0.10_lb_0.80	0	0	0	0	0	1
output_GSE115978_cells_500_replication_19_ratio_2.0_ub_0.10_lb_0.80	0	0	0	0	0	1
output_GSE115978_cells_500_replication_20_ratio_2.0_ub_0.10_lb_0.80	0	0	0	0	0	1
output_GSE115978_cells_500_replication_1_ratio_2.0_ub_0.10_lb_0.85	0	0	0	0	0	1
output_GSE115978_cells_500_replication_2_ratio_2.0_ub_0.10_lb_0.85	0	0	0	0	0	1
output_GSE115978_cells_500_replication_3_ratio_2.0_ub_0.10_lb_0.85	0	0	0	0	0	1
output_GSE115978_cells_500_replication_4_ratio_2.0_ub_0.10_lb_0.85	0	0	0	0	0	1
output_GSE115978_cells_500_replication_5_ratio_2.0_ub_0.10_lb_0.85	0	0	0	0	0	1
output_GSE115978_cells_500_replication_6_ratio_2.0_ub_0.10_lb_0.85	0	0	0	0	0	1
output_GSE115978_cells_500_replication_7_ratio_2.0_ub_0.10_lb_0.85	0	0	0	0	0	1
output_GSE115978_cells_500_replication_8_ratio_2.0_ub_0.10_lb_0.85	0	0	0	0	0	1
output_GSE115978_cells_500_replication_9_ratio_2.0_ub_0.10_lb_0.85	0	0	0	0	0	1
output_GSE115978_cells_500_replication_10_ratio_2.0_ub_0.10_lb_0.85	0	0	0	0	0	1
output_GSE115978_cells_500_replication_11_ratio_2.0_ub_0.10_lb_0.85	0	0	0	0	0	1
output_GSE115978_cells_500_replication_12_ratio_2.0_ub_0.10_lb_0.85	0	0	0	0	0	1
output_GSE115978_cells_500_replication_13_ratio_2.0_ub_0.10_lb_0.85	0	0	0	0	0	1
output_GSE115978_cells_500_replication_14_ratio_2.0_ub_0.10_lb_0.85	0	0	0	0	0	1
output_GSE115978_cells_500_replication_15_ratio_2.0_ub_0.10_lb_0.85	0	0	0	0	0	1
output_GSE115978_cells_500_replication_16_ratio_2.0_ub_0.10_lb_0.85	0	0	0	0	0	1
output_GSE115978_cells_500_replication_17_ratio_2.0_ub_0.10_lb_0.85	0	0	0	0	0	1
output_GSE115978_cells_500_replication_18_ratio_2.0_ub_0.10_lb_0.85	0	0	0	0	0	1
output_GSE115978_cells_500_replication_19_ratio_2.0_ub_0.10_lb_0.85	0	0	0	0	0	1
output_GSE115978_cells_500_replication_20_ratio_2.0_ub_0.10_lb_0.85	0	0	0	0	0	1
output_GSE115978_cells_500_replication_1_ratio_2.0_ub_0.10_lb_0.90	0	0	0	0	0	0
output_GSE115978_cells_500_replication_2_ratio_2.0_ub_0.10_lb_0.90	0	0	0	0	0	0
output_GSE115978_cells_500_replication_3_ratio_2.0_ub_0.10_lb_0.90	0	0	0	0	0	0
output_GSE115978_cells_500_replication_4_ratio_2.0_ub_0.10_lb_0.90	0	0	0	0	0	0
output_GSE115978_cells_500_replication_5_ratio_2.0_ub_0.10_lb_0.90	0	0	0	0	0	0
output_GSE115978_cells_500_replication_6_ratio_2.0_ub_0.10_lb_0.90	0	0	0	0	0	0
output_GSE115978_cells_500_replication_7_ratio_2.0_ub_0.10_lb_0.90	0	0	0	0	0	0
output_GSE115978_cells_500_replication_8_ratio_2.0_ub_0.10_lb_0.90	0	0	0	0	0	0
output_GSE115978_cells_500_replication_9_ratio_2.0_ub_0.10_lb_0.90	0	0	0	0	0	0
output_GSE115978_cells_500_replication_10_ratio_2.0_ub_0.10_lb_0.90	0	0	0	0	0	0
output_GSE115978_cells_500_replication_11_ratio_2.0_ub_0.10_lb_0.90	0	0	0	0	0	0
output_GSE115978_cells_500_replication_12_ratio_2.0_ub_0.10_lb_0.90	0	0	0	0	0	0
output_GSE115978_cells_500_replication_13_ratio_2.0_ub_0.10_lb_0.90	0	0	0	0	0	0
output_GSE115978_cells_500_replication_14_ratio_2.0_ub_0.10_lb_0.90	0	0	0	0	0	0
output_GSE115978_cells_500_replication_15_ratio_2.0_ub_0.10_lb_0.90	0	0	0	0	0	0
output_GSE115978_cells_500_replication_16_ratio_2.0_ub_0.10_lb_0.90	0	0	0	0	0	0
output_GSE115978_cells_500_replication_17_ratio_2.0_ub_0.10_lb_0.90	0	0	0	0	0	0
output_GSE115978_cells_500_replication_18_ratio_2.0_ub_0.10_lb_0.90	0	0	0	0	0	0
output_GSE115978_cells_500_replication_19_ratio_2.0_ub_0.10_lb_0.90	0	0	0	0	0	0
output_GSE115978_cells_500_replication_20_ratio_2.0_ub_0.10_lb_0.90	0	0	0	0	0	0
output_GSE118389_cells_250_replication_1_ratio_2.0_ub_0.10_lb_0.70_900genes.txt	0	1	1	1	1	1
output_GSE118389_cells_250_replication_2_ratio_2.0_ub_0.10_lb_0.70_900genes.txt	0	1	1	1	1	1
output_GSE118389_cells_250_replication_3_ratio_2.0_ub_0.10_lb_0.70_900genes.txt	0	1	1	1	1	1
output_GSE118389_cells_250_replication_4_ratio_2.0_ub_0.10_lb_0.70_900genes.txt	0	1	1	1	1	1
output_GSE118389_cells_250_replication_5_ratio_2.0_ub_0.10_lb_0.70_900genes.txt	0	1	1	1	1	1
output_GSE118389_cells_250_replication_6_ratio_2.0_ub_0.10_lb_0.70_900genes.txt	0	1	1	1	1	1
output_GSE118389_cells_250_replication_7_ratio_2.0_ub_0.10_lb_0.70_900genes.txt	0	1	1	1	1	1
output_GSE118389_cells_250_replication_8_ratio_2.0_ub_0.10_lb_0.70_900genes.txt	0	1	1	1	1	1
output_GSE118389_cells_250_replication_9_ratio_2.0_ub_0.10_lb_0.70_900genes.txt	0	1	1	1	1	1
output_GSE118389_cells_250_replication_10_ratio_2.0_ub_0.10_lb_0.70_900genes.txt	0	1	1	1	1	1
output_GSE118389_cells_250_replication_11_ratio_2.0_ub_0.10_lb_0.70_900genes.txt	0	1	1	1	1	1
output_GSE118389_cells_250_replication_12_ratio_2.0_ub_0.10_lb_0.70_900genes.txt	0	1	1	1	1	1
output_GSE118389_cells_250_replication_13_ratio_2.0_ub_0.10_lb_0.70_900genes.txt	0	1	1	1	1	1
output_GSE118389_cells_250_replication_14_ratio_2.0_ub_0.10_lb_0.70_900genes.txt	0	1	1	1	1	1
output_GSE118389_cells_250_replication_15_ratio_2.0_ub_0.10_lb_0.70_900genes.txt	0	1	1	1	1	1
output_GSE118389_cells_250_replication_16_ratio_2.0_ub_0.10_lb_0.70_900genes.txt	0	1	1	1	1	1
output_GSE118389_cells_250_replication_17_ratio_2.0_ub_0.10_lb_0.70_900genes.txt	0	1	1	1	1	1
output_GSE118389_cells_250_replication_18_ratio_2.0_ub_0.10_lb_0.70_900genes.txt	0	1	1	1	1	1
output_GSE118389_cells_250_replication_19_ratio_2.0_ub_0.10_lb_0.70_900genes.txt	0	1	1	1	1	1
output_GSE118389_cells_250_replication_20_ratio_2.0_ub_0.10_lb_0.70_900genes.txt	0	1	1	1	1	1
output_GSE118389_cells_250_replication_1_ratio_2.0_ub_0.10_lb_0.75_900genes.txt	0	0	1	1	1	1
output_GSE118389_cells_250_replication_2_ratio_2.0_ub_0.10_lb_0.75_900genes.txt	0	0	1	1	1	1
output_GSE118389_cells_250_replication_3_ratio_2.0_ub_0.10_lb_0.75_900genes.txt	0	0	1	1	1	1
output_GSE118389_cells_250_replication_4_ratio_2.0_ub_0.10_lb_0.75_900genes.txt	0	0	1	1	1	1
output_GSE118389_cells_250_replication_5_ratio_2.0_ub_0.10_lb_0.75_900genes.txt	0	0	1	1	1	1
output_GSE118389_cells_250_replication_6_ratio_2.0_ub_0.10_lb_0.75_900genes.txt	0	0	1	1	1	1
output_GSE118389_cells_250_replication_7_ratio_2.0_ub_0.10_lb_0.75_900genes.txt	0	0	1	1	1	1
output_GSE118389_cells_250_replication_8_ratio_2.0_ub_0.10_lb_0.75_900genes.txt	0	0	1	1	1	1
output_GSE118389_cells_250_replication_9_ratio_2.0_ub_0.10_lb_0.75_900genes.txt	0	0	1	1	1	1
output_GSE118389_cells_250_replication_10_ratio_2.0_ub_0.10_lb_0.75_900genes.txt	0	0	1	1	1	1
output_GSE118389_cells_250_replication_11_ratio_2.0_ub_0.10_lb_0.75_900genes.txt	0	0	1	1	1	1
output_GSE118389_cells_250_replication_12_ratio_2.0_ub_0.10_lb_0.75_900genes.txt	0	0	1	1	1	1
output_GSE118389_cells_250_replication_13_ratio_2.0_ub_0.10_lb_0.75_900genes.txt	0	0	1	1	1	1
output_GSE118389_cells_250_replication_14_ratio_2.0_ub_0.10_lb_0.75_900genes.txt	0	0	1	1	1	1
output_GSE118389_cells_250_replication_15_ratio_2.0_ub_0.10_lb_0.75_900genes.txt	0	0	1	1	1	1
output_GSE118389_cells_250_replication_16_ratio_2.0_ub_0.10_lb_0.75_900genes.txt	0	0	1	1	1	1
output_GSE118389_cells_250_replication_17_ratio_2.0_ub_0.10_lb_0.75_900genes.txt	0	0	1	1	1	1
output_GSE118389_cells_250_replication_18_ratio_2.0_ub_0.10_lb_0.75_900genes.txt	0	0	1	1	1	1
output_GSE118389_cells_250_replication_19_ratio_2.0_ub_0.10_lb_0.75_900genes.txt	0	0	1	1	1	1
output_GSE118389_cells_250_replication_20_ratio_2.0_ub_0.10_lb_0.75_900genes.txt	0	0	1	1	1	1
output_GSE118389_cells_250_replication_1_ratio_2.0_ub_0.10_lb_0.80_900genes.txt	0	0	1	1	1	1
output_GSE118389_cells_250_replication_2_ratio_2.0_ub_0.10_lb_0.80_900genes.txt	0	0	1	1	1	1
output_GSE118389_cells_250_replication_3_ratio_2.0_ub_0.10_lb_0.80_900genes.txt	0	0	1	1	1	1
output_GSE118389_cells_250_replication_4_ratio_2.0_ub_0.10_lb_0.80_900genes.txt	0	0	1	1	1	1
output_GSE118389_cells_250_replication_5_ratio_2.0_ub_0.10_lb_0.80_900genes.txt	0	0	1	1	1	1
output_GSE118389_cells_250_replication_6_ratio_2.0_ub_0.10_lb_0.80_900genes.txt	0	0	1	1	1	1
output_GSE118389_cells_250_replication_7_ratio_2.0_ub_0.10_lb_0.80_900genes.txt	0	0	1	1	1	1
output_GSE118389_cells_250_replication_8_ratio_2.0_ub_0.10_lb_0.80_900genes.txt	0	0	1	1	1	1
output_GSE118389_cells_250_replication_9_ratio_2.0_ub_0.10_lb_0.80_900genes.txt	0	0	1	1	1	1
output_GSE118389_cells_250_replication_10_ratio_2.0_ub_0.10_lb_0.80_900genes.txt	0	0	1	1	1	1
output_GSE118389_cells_250_replication_11_ratio_2.0_ub_0.10_lb_0.80_900genes.txt	0	0	1	1	1	1
output_GSE118389_cells_250_replication_12_ratio_2.0_ub_0.10_lb_0.80_900genes.txt	0	0	1	1	1	1
output_GSE118389_cells_250_replication_13_ratio_2.0_ub_0.10_lb_0.80_900genes.txt	0	0	1	1	1	1
output_GSE118389_cells_250_replication_14_ratio_2.0_ub_0.10_lb_0.80_900genes.txt	0	0	1	1	1	1
output_GSE118389_cells_250_replication_15_ratio_2.0_ub_0.10_lb_0.80_900genes.txt	0	0	1	1	1	1
output_GSE118389_cells_250_replication_16_ratio_2.0_ub_0.10_lb_0.80_900genes.txt	0	0	1	1	1	1
output_GSE118389_cells_250_replication_17_ratio_2.0_ub_0.10_lb_0.80_900genes.txt	0	0	1	1	1	1
output_GSE118389_cells_250_replication_18_ratio_2.0_ub_0.10_lb_0.80_900genes.txt	0	0	1	1	1	1
output_GSE118389_cells_250_replication_19_ratio_2.0_ub_0.10_lb_0.80_900genes.txt	0	0	1	1	1	1
output_GSE118389_cells_250_replication_20_ratio_2.0_ub_0.10_lb_0.80_900genes.txt	0	0	1	1	1	1
output_GSE118389_cells_250_replication_1_ratio_2.0_ub_0.10_lb_0.85_900genes.txt	0	0	0	1	1	1
output_GSE118389_cells_250_replication_2_ratio_2.0_ub_0.10_lb_0.85_900genes.txt	0	0	0	1	1	1
output_GSE118389_cells_250_replication_3_ratio_2.0_ub_0.10_lb_0.85_900genes.txt	0	0	0	1	1	1
output_GSE118389_cells_250_replication_4_ratio_2.0_ub_0.10_lb_0.85_900genes.txt	0	0	0	1	1	1
output_GSE118389_cells_250_replication_5_ratio_2.0_ub_0.10_lb_0.85_900genes.txt	0	0	0	1	1	1
output_GSE118389_cells_250_replication_6_ratio_2.0_ub_0.10_lb_0.85_900genes.txt	0	0	0	1	1	1
output_GSE118389_cells_250_replication_7_ratio_2.0_ub_0.10_lb_0.85_900genes.txt	0	0	0	1	1	1
output_GSE118389_cells_250_replication_8_ratio_2.0_ub_0.10_lb_0.85_900genes.txt	0	0	0	1	1	1
output_GSE118389_cells_250_replication_9_ratio_2.0_ub_0.10_lb_0.85_900genes.txt	0	0	0	1	1	1
output_GSE118389_cells_250_replication_10_ratio_2.0_ub_0.10_lb_0.85_900genes.txt	0	0	0	1	1	1
output_GSE118389_cells_250_replication_11_ratio_2.0_ub_0.10_lb_0.85_900genes.txt	0	0	0	1	1	1
output_GSE118389_cells_250_replication_12_ratio_2.0_ub_0.10_lb_0.85_900genes.txt	0	0	0	1	1	1
output_GSE118389_cells_250_replication_13_ratio_2.0_ub_0.10_lb_0.85_900genes.txt	0	0	0	1	1	1
output_GSE118389_cells_250_replication_14_ratio_2.0_ub_0.10_lb_0.85_900genes.txt	0	0	0	1	1	1
output_GSE118389_cells_250_replication_15_ratio_2.0_ub_0.10_lb_0.85_900genes.txt	0	0	0	1	1	1
output_GSE118389_cells_250_replication_16_ratio_2.0_ub_0.10_lb_0.85_900genes.txt	0	0	0	1	1	1
output_GSE118389_cells_250_replication_17_ratio_2.0_ub_0.10_lb_0.85_900genes.txt	0	0	0	1	1	1
output_GSE118389_cells_250_replication_18_ratio_2.0_ub_0.10_lb_0.85_900genes.txt	0	0	0	1	1	1
output_GSE118389_cells_250_replication_19_ratio_2.0_ub_0.10_lb_0.85_900genes.txt	0	0	0	1	1	1
output_GSE118389_cells_250_replication_20_ratio_2.0_ub_0.10_lb_0.85_900genes.txt	0	0	0	1	1	1
output_GSE118389_cells_250_replication_1_ratio_2.0_ub_0.10_lb_0.90_900genes.txt	0	0	0	1	1	1
output_GSE118389_cells_250_replication_2_ratio_2.0_ub_0.10_lb_0.90_900genes.txt	0	0	0	1	1	1
output_GSE118389_cells_250_replication_3_ratio_2.0_ub_0.10_lb_0.90_900genes.txt	0	0	0	1	1	1
output_GSE118389_cells_250_replication_4_ratio_2.0_ub_0.10_lb_0.90_900genes.txt	0	0	0	1	1	1
output_GSE118389_cells_250_replication_5_ratio_2.0_ub_0.10_lb_0.90_900genes.txt	0	0	0	1	1	1
output_GSE118389_cells_250_replication_6_ratio_2.0_ub_0.10_lb_0.90_900genes.txt	0	0	0	1	1	1
output_GSE118389_cells_250_replication_7_ratio_2.0_ub_0.10_lb_0.90_900genes.txt	0	0	0	1	1	1
output_GSE118389_cells_250_replication_8_ratio_2.0_ub_0.10_lb_0.90_900genes.txt	0	0	0	1	1	1
output_GSE118389_cells_250_replication_9_ratio_2.0_ub_0.10_lb_0.90_900genes.txt	0	0	0	1	1	1
output_GSE118389_cells_250_replication_10_ratio_2.0_ub_0.10_lb_0.90_900genes.txt	0	0	0	1	1	1
output_GSE118389_cells_250_replication_11_ratio_2.0_ub_0.10_lb_0.90_900genes.txt	0	0	0	1	1	1
output_GSE118389_cells_250_replication_12_ratio_2.0_ub_0.10_lb_0.90_900genes.txt	0	0	0	1	1	1
output_GSE118389_cells_250_replication_13_ratio_2.0_ub_0.10_lb_0.90_900genes.txt	0	0	0	1	1	1
output_GSE118389_cells_250_replication_14_ratio_2.0_ub_0.10_lb_0.90_900genes.txt	0	0	0	1	1	1
output_GSE118389_cells_250_replication_15_ratio_2.0_ub_0.10_lb_0.90_900genes.txt	0	0	0	1	1	1
output_GSE118389_cells_250_replication_16_ratio_2.0_ub_0.10_lb_0.90_900genes.txt	0	0	0	1	1	1
output_GSE118389_cells_250_replication_17_ratio_2.0_ub_0.10_lb_0.90_900genes.txt	0	0	0	1	1	1
output_GSE118389_cells_250_replication_18_ratio_2.0_ub_0.10_lb_0.90_900genes.txt	0	0	0	1	1	1
output_GSE118389_cells_250_replication_19_ratio_2.0_ub_0.10_lb_0.90_900genes.txt	0	0	0	1	1	1
output_GSE118389_cells_250_replication_20_ratio_2.0_ub_0.10_lb_0.90_900genes.txt	0	0	0	1	1	1
output_GSE70630_cells_500_replication_1_ratio_2.0_ub_0.10_lb_0.70	0	1	1	1	1	1
output_GSE70630_cells_500_replication_2_ratio_2.0_ub_0.10_lb_0.70	0	1	1	1	1	1
output_GSE70630_cells_500_replication_3_ratio_2.0_ub_0.10_lb_0.70	0	1	1	1	1	1
output_GSE70630_cells_500_replication_4_ratio_2.0_ub_0.10_lb_0.70	0	1	1	1	1	1
output_GSE70630_cells_500_replication_5_ratio_2.0_ub_0.10_lb_0.70	0	1	1	1	1	1
output_GSE70630_cells_500_replication_6_ratio_2.0_ub_0.10_lb_0.70	0	1	1	1	1	1
output_GSE70630_cells_500_replication_7_ratio_2.0_ub_0.10_lb_0.70	0	1	1	1	1	1
output_GSE70630_cells_500_replication_8_ratio_2.0_ub_0.10_lb_0.70	0	1	1	1	1	1
output_GSE70630_cells_500_replication_9_ratio_2.0_ub_0.10_lb_0.70	0	1	1	1	1	1
output_GSE70630_cells_500_replication_10_ratio_2.0_ub_0.10_lb_0.70	0	1	1	1	1	1
output_GSE70630_cells_500_replication_11_ratio_2.0_ub_0.10_lb_0.70	0	1	1	1	1	1
output_GSE70630_cells_500_replication_12_ratio_2.0_ub_0.10_lb_0.70	0	1	1	1	1	1
output_GSE70630_cells_500_replication_13_ratio_2.0_ub_0.10_lb_0.70	0	1	1	1	1	1
output_GSE70630_cells_500_replication_14_ratio_2.0_ub_0.10_lb_0.70	0	1	1	1	1	1
output_GSE70630_cells_500_replication_15_ratio_2.0_ub_0.10_lb_0.70	0	1	1	1	1	1
output_GSE70630_cells_500_replication_16_ratio_2.0_ub_0.10_lb_0.70	0	1	1	1	1	1
output_GSE70630_cells_500_replication_17_ratio_2.0_ub_0.10_lb_0.70	0	1	1	1	1	1
output_GSE70630_cells_500_replication_18_ratio_2.0_ub_0.10_lb_0.70	0	1	1	1	1	1
output_GSE70630_cells_500_replication_19_ratio_2.0_ub_0.10_lb_0.70	0	1	1	1	1	1
output_GSE70630_cells_500_replication_20_ratio_2.0_ub_0.10_lb_0.70	0	1	1	1	1	1
output_GSE70630_cells_500_replication_1_ratio_2.0_ub_0.10_lb_0.75	0	1	1	1	1	1
output_GSE70630_cells_500_replication_2_ratio_2.0_ub_0.10_lb_0.75	0	1	1	1	1	1
output_GSE70630_cells_500_replication_3_ratio_2.0_ub_0.10_lb_0.75	0	1	1	1	1	1
output_GSE70630_cells_500_replication_4_ratio_2.0_ub_0.10_lb_0.75	0	1	1	1	1	1
output_GSE70630_cells_500_replication_5_ratio_2.0_ub_0.10_lb_0.75	0	1	1	1	1	1
output_GSE70630_cells_500_replication_6_ratio_2.0_ub_0.10_lb_0.75	0	1	1	1	1	1
output_GSE70630_cells_500_replication_7_ratio_2.0_ub_0.10_lb_0.75	0	1	1	1	1	1
output_GSE70630_cells_500_replication_8_ratio_2.0_ub_0.10_lb_0.75	0	1	1	1	1	1
output_GSE70630_cells_500_replication_9_ratio_2.0_ub_0.10_lb_0.75	0	1	1	1	1	1
output_GSE70630_cells_500_replication_10_ratio_2.0_ub_0.10_lb_0.75	0	1	1	1	1	1
output_GSE70630_cells_500_replication_11_ratio_2.0_ub_0.10_lb_0.75	0	1	1	1	1	1
output_GSE70630_cells_500_replication_12_ratio_2.0_ub_0.10_lb_0.75	0	1	1	1	1	1
output_GSE70630_cells_500_replication_13_ratio_2.0_ub_0.10_lb_0.75	0	1	1	1	1	1
output_GSE70630_cells_500_replication_14_ratio_2.0_ub_0.10_lb_0.75	0	1	1	1	1	1
output_GSE70630_cells_500_replication_15_ratio_2.0_ub_0.10_lb_0.75	0	1	1	1	1	1
output_GSE70630_cells_500_replication_16_ratio_2.0_ub_0.10_lb_0.75	0	1	1	1	1	1
output_GSE70630_cells_500_replication_17_ratio_2.0_ub_0.10_lb_0.75	0	1	1	1	1	1
output_GSE70630_cells_500_replication_18_ratio_2.0_ub_0.10_lb_0.75	0	1	1	1	1	1
output_GSE70630_cells_500_replication_19_ratio_2.0_ub_0.10_lb_0.75	0	1	1	1	1	1
output_GSE70630_cells_500_replication_20_ratio_2.0_ub_0.10_lb_0.75	0	1	1	1	1	1
output_GSE70630_cells_500_replication_1_ratio_2.0_ub_0.10_lb_0.80	0	1	1	1	1	1
output_GSE70630_cells_500_replication_2_ratio_2.0_ub_0.10_lb_0.80	0	1	1	1	1	1
output_GSE70630_cells_500_replication_3_ratio_2.0_ub_0.10_lb_0.80	0	1	1	1	1	1
output_GSE70630_cells_500_replication_4_ratio_2.0_ub_0.10_lb_0.80	0	1	1	1	1	1
output_GSE70630_cells_500_replication_5_ratio_2.0_ub_0.10_lb_0.80	0	1	1	1	1	1
output_GSE70630_cells_500_replication_6_ratio_2.0_ub_0.10_lb_0.80	0	1	1	1	1	1
output_GSE70630_cells_500_replication_7_ratio_2.0_ub_0.10_lb_0.80	0	1	1	1	1	1
output_GSE70630_cells_500_replication_8_ratio_2.0_ub_0.10_lb_0.80	0	1	1	1	1	1
output_GSE70630_cells_500_replication_9_ratio_2.0_ub_0.10_lb_0.80	0	1	1	1	1	1
output_GSE70630_cells_500_replication_10_ratio_2.0_ub_0.10_lb_0.80	0	1	1	1	1	1
output_GSE70630_cells_500_replication_11_ratio_2.0_ub_0.10_lb_0.80	0	1	1	1	1	1
output_GSE70630_cells_500_replication_12_ratio_2.0_ub_0.10_lb_0.80	0	1	1	1	1	1
output_GSE70630_cells_500_replication_13_ratio_2.0_ub_0.10_lb_0.80	0	1	1	1	1	1
output_GSE70630_cells_500_replication_14_ratio_2.0_ub_0.10_lb_0.80	0	1	1	1	1	1
output_GSE70630_cells_500_replication_15_ratio_2.0_ub_0.10_lb_0.80	0	1	1	1	1	1
output_GSE70630_cells_500_replication_16_ratio_2.0_ub_0.10_lb_0.80	0	1	1	1	1	1
output_GSE70630_cells_500_replication_17_ratio_2.0_ub_0.10_lb_0.80	0	1	1	1	1	1
output_GSE70630_cells_500_replication_18_ratio_2.0_ub_0.10_lb_0.80	0	1	1	1	1	1
output_GSE70630_cells_500_replication_19_ratio_2.0_ub_0.10_lb_0.80	0	1	1	1	1	1
output_GSE70630_cells_500_replication_20_ratio_2.0_ub_0.10_lb_0.80	0	1	1	1	1	1
output_GSE70630_cells_500_replication_1_ratio_2.0_ub_0.10_lb_0.85	0	1	1	1	1	1
output_GSE70630_cells_500_replication_2_ratio_2.0_ub_0.10_lb_0.85	0	1	1	1	1	1
output_GSE70630_cells_500_replication_3_ratio_2.0_ub_0.10_lb_0.85	0	1	1	1	1	1
output_GSE70630_cells_500_replication_4_ratio_2.0_ub_0.10_lb_0.85	0	1	1	1	1	1
output_GSE70630_cells_500_replication_5_ratio_2.0_ub_0.10_lb_0.85	0	1	1	1	1	1
output_GSE70630_cells_500_replication_6_ratio_2.0_ub_0.10_lb_0.85	0	1	1	1	1	1
output_GSE70630_cells_500_replication_7_ratio_2.0_ub_0.10_lb_0.85	0	1	1	1	1	1
output_GSE70630_cells_500_replication_8_ratio_2.0_ub_0.10_lb_0.85	0	1	1	1	1	1
output_GSE70630_cells_500_replication_9_ratio_2.0_ub_0.10_lb_0.85	0	1	1	1	1	1
output_GSE70630_cells_500_replication_10_ratio_2.0_ub_0.10_lb_0.85	0	1	1	1	1	1
output_GSE70630_cells_500_replication_11_ratio_2.0_ub_0.10_lb_0.85	0	1	1	1	1	1
output_GSE70630_cells_500_replication_12_ratio_2.0_ub_0.10_lb_0.85	0	1	1	1	1	1
output_GSE70630_cells_500_replication_13_ratio_2.0_ub_0.10_lb_0.85	0	1	1	1	1	1
output_GSE70630_cells_500_replication_14_ratio_2.0_ub_0.10_lb_0.85	0	1	1	1	1	1
output_GSE70630_cells_500_replication_15_ratio_2.0_ub_0.10_lb_0.85	0	1	1	1	1	1
output_GSE70630_cells_500_replication_16_ratio_2.0_ub_0.10_lb_0.85	0	1	1	1	1	1
output_GSE70630_cells_500_replication_17_ratio_2.0_ub_0.10_lb_0.85	0	1	1	1	1	1
output_GSE70630_cells_500_replication_18_ratio_2.0_ub_0.10_lb_0.85	0	1	1	1	1	1
output_GSE70630_cells_500_replication_19_ratio_2.0_ub_0.10_lb_0.85	0	1	1	1	1	1
output_GSE70630_cells_500_replication_20_ratio_2.0_ub_0.10_lb_0.85	0	1	1	1	1	1
output_GSE70630_cells_500_replication_1_ratio_2.0_ub_0.10_lb_0.90	0	1	1	1	1	1
output_GSE70630_cells_500_replication_2_ratio_2.0_ub_0.10_lb_0.90	0	1	1	1	1	1
output_GSE70630_cells_500_replication_3_ratio_2.0_ub_0.10_lb_0.90	0	1	1	1	1	1
output_GSE70630_cells_500_replication_4_ratio_2.0_ub_0.10_lb_0.90	0	1	1	1	1	1
output_GSE70630_cells_500_replication_5_ratio_2.0_ub_0.10_lb_0.90	0	1	1	1	1	1
output_GSE70630_cells_500_replication_6_ratio_2.0_ub_0.10_lb_0.90	0	1	1	1	1	1
output_GSE70630_cells_500_replication_7_ratio_2.0_ub_0.10_lb_0.90	0	1	1	1	1	1
output_GSE70630_cells_500_replication_8_ratio_2.0_ub_0.10_lb_0.90	0	1	1	1	1	1
output_GSE70630_cells_500_replication_9_ratio_2.0_ub_0.10_lb_0.90	0	1	1	1	1	1
output_GSE70630_cells_500_replication_10_ratio_2.0_ub_0.10_lb_0.90	0	1	1	1	1	1
output_GSE70630_cells_500_replication_11_ratio_2.0_ub_0.10_lb_0.90	0	1	1	1	1	1
output_GSE70630_cells_500_replication_12_ratio_2.0_ub_0.10_lb_0.90	0	1	1	1	1	1
output_GSE70630_cells_500_replication_13_ratio_2.0_ub_0.10_lb_0.90	0	1	1	1	1	1
output_GSE70630_cells_500_replication_14_ratio_2.0_ub_0.10_lb_0.90	0	1	1	1	1	1
output_GSE70630_cells_500_replication_15_ratio_2.0_ub_0.10_lb_0.90	0	1	1	1	1	1
output_GSE70630_cells_500_replication_16_ratio_2.0_ub_0.10_lb_0.90	0	1	1	1	1	1
output_GSE70630_cells_500_replication_17_ratio_2.0_ub_0.10_lb_0.90	0	1	1	1	1	1
output_GSE70630_cells_500_replication_18_ratio_2.0_ub_0.10_lb_0.90	0	1	1	1	1	1
output_GSE70630_cells_500_replication_19_ratio_2.0_ub_0.10_lb_0.90	0	1	1	1	1	1
output_GSE70630_cells_500_replication_20_ratio_2.0_ub_0.10_lb_0.90	0	1	1	1	1	1
output_GSE81861_cells_100_replication_1_ratio_2.0_ub_0.10_lb_0.70	0	0	0	0	0	1
output_GSE81861_cells_100_replication_2_ratio_2.0_ub_0.10_lb_0.70	0	0	0	0	0	1
output_GSE81861_cells_100_replication_3_ratio_2.0_ub_0.10_lb_0.70	0	0	0	0	0	1
output_GSE81861_cells_100_replication_4_ratio_2.0_ub_0.10_lb_0.70	0	0	0	0	0	1
output_GSE81861_cells_100_replication_5_ratio_2.0_ub_0.10_lb_0.70	0	0	0	0	0	1
output_GSE81861_cells_100_replication_6_ratio_2.0_ub_0.10_lb_0.70	0	0	0	0	0	1
output_GSE81861_cells_100_replication_7_ratio_2.0_ub_0.10_lb_0.70	0	0	0	0	0	1
output_GSE81861_cells_100_replication_8_ratio_2.0_ub_0.10_lb_0.70	0	0	0	0	0	1
output_GSE81861_cells_100_replication_9_ratio_2.0_ub_0.10_lb_0.70	0	0	0	0	0	1
output_GSE81861_cells_100_replication_10_ratio_2.0_ub_0.10_lb_0.70	0	0	0	0	0	1
output_GSE81861_cells_100_replication_11_ratio_2.0_ub_0.10_lb_0.70	0	0	0	0	0	1
output_GSE81861_cells_100_replication_12_ratio_2.0_ub_0.10_lb_0.70	0	0	0	0	0	1
output_GSE81861_cells_100_replication_13_ratio_2.0_ub_0.10_lb_0.70	0	0	0	0	0	1
output_GSE81861_cells_100_replication_14_ratio_2.0_ub_0.10_lb_0.70	0	0	0	0	0	1
output_GSE81861_cells_100_replication_15_ratio_2.0_ub_0.10_lb_0.70	0	0	0	0	0	1
output_GSE81861_cells_100_replication_16_ratio_2.0_ub_0.10_lb_0.70	0	0	0	0	0	1
output_GSE81861_cells_100_replication_17_ratio_2.0_ub_0.10_lb_0.70	0	0	0	0	0	1
output_GSE81861_cells_100_replication_18_ratio_2.0_ub_0.10_lb_0.70	0	0	0	0	0	1
output_GSE81861_cells_100_replication_19_ratio_2.0_ub_0.10_lb_0.70	0	0	0	0	0	1
output_GSE81861_cells_100_replication_20_ratio_2.0_ub_0.10_lb_0.70	0	0	0	0	0	1
output_GSE81861_cells_100_replication_1_ratio_2.0_ub_0.10_lb_0.75	0	0	0	0	0	1
output_GSE81861_cells_100_replication_2_ratio_2.0_ub_0.10_lb_0.75	0	0	0	0	0	1
output_GSE81861_cells_100_replication_3_ratio_2.0_ub_0.10_lb_0.75	0	0	0	0	0	1
output_GSE81861_cells_100_replication_4_ratio_2.0_ub_0.10_lb_0.75	0	0	0	0	0	1
output_GSE81861_cells_100_replication_5_ratio_2.0_ub_0.10_lb_0.75	0	0	0	0	0	1
output_GSE81861_cells_100_replication_6_ratio_2.0_ub_0.10_lb_0.75	0	0	0	0	0	1
output_GSE81861_cells_100_replication_7_ratio_2.0_ub_0.10_lb_0.75	0	0	0	0	0	1
output_GSE81861_cells_100_replication_8_ratio_2.0_ub_0.10_lb_0.75	0	0	0	0	0	1
output_GSE81861_cells_100_replication_9_ratio_2.0_ub_0.10_lb_0.75	0	0	0	0	0	1
output_GSE81861_cells_100_replication_10_ratio_2.0_ub_0.10_lb_0.75	0	0	0	0	0	1
output_GSE81861_cells_100_replication_11_ratio_2.0_ub_0.10_lb_0.75	0	0	0	0	0	1
output_GSE81861_cells_100_replication_12_ratio_2.0_ub_0.10_lb_0.75	0	0	0	0	0	1
output_GSE81861_cells_100_replication_13_ratio_2.0_ub_0.10_lb_0.75	0	0	0	0	0	1
output_GSE81861_cells_100_replication_14_ratio_2.0_ub_0.10_lb_0.75	0	0	0	0	0	1
output_GSE81861_cells_100_replication_15_ratio_2.0_ub_0.10_lb_0.75	0	0	0	0	0	1
output_GSE81861_cells_100_replication_16_ratio_2.0_ub_0.10_lb_0.75	0	0	0	0	0	1
output_GSE81861_cells_100_replication_17_ratio_2.0_ub_0.10_lb_0.75	0	0	0	0	0	1
output_GSE81861_cells_100_replication_18_ratio_2.0_ub_0.10_lb_0.75	0	0	0	0	0	1
output_GSE81861_cells_100_replication_19_ratio_2.0_ub_0.10_lb_0.75	0	0	0	0	0	1
output_GSE81861_cells_100_replication_20_ratio_2.0_ub_0.10_lb_0.75	0	0	0	0	0	1
output_GSE81861_cells_100_replication_1_ratio_2.0_ub_0.10_lb_0.80	0	0	0	0	0	1
output_GSE81861_cells_100_replication_2_ratio_2.0_ub_0.10_lb_0.80	0	0	0	0	0	1
output_GSE81861_cells_100_replication_3_ratio_2.0_ub_0.10_lb_0.80	0	0	0	0	0	1
output_GSE81861_cells_100_replication_4_ratio_2.0_ub_0.10_lb_0.80	0	0	0	0	0	1
output_GSE81861_cells_100_replication_5_ratio_2.0_ub_0.10_lb_0.80	0	0	0	0	0	1
output_GSE81861_cells_100_replication_6_ratio_2.0_ub_0.10_lb_0.80	0	0	0	0	0	1
output_GSE81861_cells_100_replication_7_ratio_2.0_ub_0.10_lb_0.80	0	0	0	0	0	1
output_GSE81861_cells_100_replication_8_ratio_2.0_ub_0.10_lb_0.80	0	0	0	0	0	1
output_GSE81861_cells_100_replication_9_ratio_2.0_ub_0.10_lb_0.80	0	0	0	0	0	1
output_GSE81861_cells_100_replication_10_ratio_2.0_ub_0.10_lb_0.80	0	0	0	0	0	1
output_GSE81861_cells_100_replication_11_ratio_2.0_ub_0.10_lb_0.80	0	0	0	0	0	1
output_GSE81861_cells_100_replication_12_ratio_2.0_ub_0.10_lb_0.80	0	0	0	0	0	1
output_GSE81861_cells_100_replication_13_ratio_2.0_ub_0.10_lb_0.80	0	0	0	0	0	1
output_GSE81861_cells_100_replication_14_ratio_2.0_ub_0.10_lb_0.80	0	0	0	0	0	1
output_GSE81861_cells_100_replication_15_ratio_2.0_ub_0.10_lb_0.80	0	0	0	0	0	1
output_GSE81861_cells_100_replication_16_ratio_2.0_ub_0.10_lb_0.80	0	0	0	0	0	1
output_GSE81861_cells_100_replication_17_ratio_2.0_ub_0.10_lb_0.80	0	0	0	0	0	1
output_GSE81861_cells_100_replication_18_ratio_2.0_ub_0.10_lb_0.80	0	0	0	0	0	1
output_GSE81861_cells_100_replication_19_ratio_2.0_ub_0.10_lb_0.80	0	0	0	0	0	1
output_GSE81861_cells_100_replication_20_ratio_2.0_ub_0.10_lb_0.80	0	0	0	0	0	1
output_GSE81861_cells_100_replication_1_ratio_2.0_ub_0.10_lb_0.85	0	0	0	0	0	1
output_GSE81861_cells_100_replication_2_ratio_2.0_ub_0.10_lb_0.85	0	0	0	0	0	1
output_GSE81861_cells_100_replication_3_ratio_2.0_ub_0.10_lb_0.85	0	0	0	0	0	1
output_GSE81861_cells_100_replication_4_ratio_2.0_ub_0.10_lb_0.85	0	0	0	0	0	1
output_GSE81861_cells_100_replication_5_ratio_2.0_ub_0.10_lb_0.85	0	0	0	0	0	1
output_GSE81861_cells_100_replication_6_ratio_2.0_ub_0.10_lb_0.85	0	0	0	0	0	1
output_GSE81861_cells_100_replication_7_ratio_2.0_ub_0.10_lb_0.85	0	0	0	0	0	1
output_GSE81861_cells_100_replication_8_ratio_2.0_ub_0.10_lb_0.85	0	0	0	0	0	1
output_GSE81861_cells_100_replication_9_ratio_2.0_ub_0.10_lb_0.85	0	0	0	0	0	1
output_GSE81861_cells_100_replication_10_ratio_2.0_ub_0.10_lb_0.85	0	0	0	0	0	1
output_GSE81861_cells_100_replication_11_ratio_2.0_ub_0.10_lb_0.85	0	0	0	0	0	1
output_GSE81861_cells_100_replication_12_ratio_2.0_ub_0.10_lb_0.85	0	0	0	0	0	1
output_GSE81861_cells_100_replication_13_ratio_2.0_ub_0.10_lb_0.85	0	0	0	0	0	1
output_GSE81861_cells_100_replication_14_ratio_2.0_ub_0.10_lb_0.85	0	0	0	0	0	1
output_GSE81861_cells_100_replication_15_ratio_2.0_ub_0.10_lb_0.85	0	0	0	0	0	1
output_GSE81861_cells_100_replication_16_ratio_2.0_ub_0.10_lb_0.85	0	0	0	0	0	1
output_GSE81861_cells_100_replication_17_ratio_2.0_ub_0.10_lb_0.85	0	0	0	0	0	1
output_GSE81861_cells_100_replication_18_ratio_2.0_ub_0.10_lb_0.85	0	0	0	0	0	1
output_GSE81861_cells_100_replication_19_ratio_2.0_ub_0.10_lb_0.85	0	0	0	0	0	1
output_GSE81861_cells_100_replication_20_ratio_2.0_ub_0.10_lb_0.85	0	0	0	0	0	1
output_GSE81861_cells_100_replication_1_ratio_2.0_ub_0.10_lb_0.90	0	0	0	0	0	1
output_GSE81861_cells_100_replication_2_ratio_2.0_ub_0.10_lb_0.90	0	0	0	0	0	1
output_GSE81861_cells_100_replication_3_ratio_2.0_ub_0.10_lb_0.90	0	0	0	0	0	1
output_GSE81861_cells_100_replication_4_ratio_2.0_ub_0.10_lb_0.90	0	0	0	0	0	1
output_GSE81861_cells_100_replication_5_ratio_2.0_ub_0.10_lb_0.90	0	0	0	0	0	1
output_GSE81861_cells_100_replication_6_ratio_2.0_ub_0.10_lb_0.90	0	0	0	0	0	1
output_GSE81861_cells_100_replication_7_ratio_2.0_ub_0.10_lb_0.90	0	0	0	0	0	1
output_GSE81861_cells_100_replication_8_ratio_2.0_ub_0.10_lb_0.90	0	0	0	0	0	1
output_GSE81861_cells_100_replication_9_ratio_2.0_ub_0.10_lb_0.90	0	0	0	0	0	1
output_GSE81861_cells_100_replication_10_ratio_2.0_ub_0.10_lb_0.90	0	0	0	0	0	1
output_GSE81861_cells_100_replication_11_ratio_2.0_ub_0.10_lb_0.90	0	0	0	0	0	1
output_GSE81861_cells_100_replication_12_ratio_2.0_ub_0.10_lb_0.90	0	0	0	0	0	1
output_GSE81861_cells_100_replication_13_ratio_2.0_ub_0.10_lb_0.90	0	0	0	0	0	1
output_GSE81861_cells_100_replication_14_ratio_2.0_ub_0.10_lb_0.90	0	0	0	0	0	1
output_GSE81861_cells_100_replication_15_ratio_2.0_ub_0.10_lb_0.90	0	0	0	0	0	1
output_GSE81861_cells_100_replication_16_ratio_2.0_ub_0.10_lb_0.90	0	0	0	0	0	1
output_GSE81861_cells_100_replication_17_ratio_2.0_ub_0.10_lb_0.90	0	0	0	0	0	1
output_GSE81861_cells_100_replication_18_ratio_2.0_ub_0.10_lb_0.90	0	0	0	0	0	1
output_GSE81861_cells_100_replication_19_ratio_2.0_ub_0.10_lb_0.90	0	0	0	0	0	1
output_GSE81861_cells_100_replication_20_ratio_2.0_ub_0.10_lb_0.90	0	0	0	0	0	1
output_GSE84465_cells_500_replication_1_ratio_2.0_ub_0.10_lb_0.70	0	0	0	0	1	1
output_GSE84465_cells_500_replication_2_ratio_2.0_ub_0.10_lb_0.70	0	0	0	1	1	1
output_GSE84465_cells_500_replication_3_ratio_2.0_ub_0.10_lb_0.70	0	0	0	1	1	1
output_GSE84465_cells_500_replication_4_ratio_2.0_ub_0.10_lb_0.70	0	0	0	1	1	1
output_GSE84465_cells_500_replication_5_ratio_2.0_ub_0.10_lb_0.70	0	0	0	0	1	1
output_GSE84465_cells_500_replication_6_ratio_2.0_ub_0.10_lb_0.70	0	0	0	0	1	1
output_GSE84465_cells_500_replication_7_ratio_2.0_ub_0.10_lb_0.70	0	0	0	0	1	1
output_GSE84465_cells_500_replication_8_ratio_2.0_ub_0.10_lb_0.70	0	0	0	1	1	1
output_GSE84465_cells_500_replication_9_ratio_2.0_ub_0.10_lb_0.70	0	0	0	0	1	1
output_GSE84465_cells_500_replication_10_ratio_2.0_ub_0.10_lb_0.70	0	0	0	1	1	1
output_GSE84465_cells_500_replication_11_ratio_2.0_ub_0.10_lb_0.70	0	0	0	1	1	1
output_GSE84465_cells_500_replication_12_ratio_2.0_ub_0.10_lb_0.70	0	0	0	0	1	1
output_GSE84465_cells_500_replication_13_ratio_2.0_ub_0.10_lb_0.70	0	0	0	0	1	1
output_GSE84465_cells_500_replication_14_ratio_2.0_ub_0.10_lb_0.70	0	0	0	1	1	1
output_GSE84465_cells_500_replication_15_ratio_2.0_ub_0.10_lb_0.70	0	0	0	1	1	1
output_GSE84465_cells_500_replication_16_ratio_2.0_ub_0.10_lb_0.70	0	0	0	1	1	1
output_GSE84465_cells_500_replication_17_ratio_2.0_ub_0.10_lb_0.70	0	0	0	1	1	1
output_GSE84465_cells_500_replication_18_ratio_2.0_ub_0.10_lb_0.70	0	0	0	0	1	1
output_GSE84465_cells_500_replication_19_ratio_2.0_ub_0.10_lb_0.70	0	0	0	1	1	1
output_GSE84465_cells_500_replication_20_ratio_2.0_ub_0.10_lb_0.70	0	0	0	0	1	1
output_GSE84465_cells_500_replication_1_ratio_2.0_ub_0.10_lb_0.75	0	0	0	0	1	1
output_GSE84465_cells_500_replication_2_ratio_2.0_ub_0.10_lb_0.75	0	0	0	0	1	1
output_GSE84465_cells_500_replication_3_ratio_2.0_ub_0.10_lb_0.75	0	0	0	0	1	1
output_GSE84465_cells_500_replication_4_ratio_2.0_ub_0.10_lb_0.75	0	0	0	0	1	1
output_GSE84465_cells_500_replication_5_ratio_2.0_ub_0.10_lb_0.75	0	0	0	0	1	1
output_GSE84465_cells_500_replication_6_ratio_2.0_ub_0.10_lb_0.75	0	0	0	0	1	1
output_GSE84465_cells_500_replication_7_ratio_2.0_ub_0.10_lb_0.75	0	0	0	0	1	1
output_GSE84465_cells_500_replication_8_ratio_2.0_ub_0.10_lb_0.75	0	0	0	0	1	1
output_GSE84465_cells_500_replication_9_ratio_2.0_ub_0.10_lb_0.75	0	0	0	0	1	1
output_GSE84465_cells_500_replication_10_ratio_2.0_ub_0.10_lb_0.75	0	0	0	0	1	1
output_GSE84465_cells_500_replication_11_ratio_2.0_ub_0.10_lb_0.75	0	0	0	1	1	1
output_GSE84465_cells_500_replication_12_ratio_2.0_ub_0.10_lb_0.75	0	0	0	0	1	1
output_GSE84465_cells_500_replication_13_ratio_2.0_ub_0.10_lb_0.75	0	0	0	0	1	1
output_GSE84465_cells_500_replication_14_ratio_2.0_ub_0.10_lb_0.75	0	0	0	0	1	1
output_GSE84465_cells_500_replication_15_ratio_2.0_ub_0.10_lb_0.75	0	0	0	0	1	1
output_GSE84465_cells_500_replication_16_ratio_2.0_ub_0.10_lb_0.75	0	0	0	0	1	1
output_GSE84465_cells_500_replication_17_ratio_2.0_ub_0.10_lb_0.75	0	0	0	0	1	1
output_GSE84465_cells_500_replication_18_ratio_2.0_ub_0.10_lb_0.75	0	0	0	0	1	1
output_GSE84465_cells_500_replication_19_ratio_2.0_ub_0.10_lb_0.75	0	0	0	0	1	1
output_GSE84465_cells_500_replication_20_ratio_2.0_ub_0.10_lb_0.75	0	0	0	0	1	1
output_GSE84465_cells_500_replication_1_ratio_2.0_ub_0.10_lb_0.80	0	0	0	0	0	1
output_GSE84465_cells_500_replication_2_ratio_2.0_ub_0.10_lb_0.80	0	0	0	0	1	1
output_GSE84465_cells_500_replication_3_ratio_2.0_ub_0.10_lb_0.80	0	0	0	0	1	1
output_GSE84465_cells_500_replication_4_ratio_2.0_ub_0.10_lb_0.80	0	0	0	0	1	1
output_GSE84465_cells_500_replication_5_ratio_2.0_ub_0.10_lb_0.80	0	0	0	0	0	1
output_GSE84465_cells_500_replication_6_ratio_2.0_ub_0.10_lb_0.80	0	0	0	0	1	1
output_GSE84465_cells_500_replication_7_ratio_2.0_ub_0.10_lb_0.80	0	0	0	0	1	1
output_GSE84465_cells_500_replication_8_ratio_2.0_ub_0.10_lb_0.80	0	0	0	0	1	1
output_GSE84465_cells_500_replication_9_ratio_2.0_ub_0.10_lb_0.80	0	0	0	0	1	1
output_GSE84465_cells_500_replication_10_ratio_2.0_ub_0.10_lb_0.80	0	0	0	0	1	1
output_GSE84465_cells_500_replication_11_ratio_2.0_ub_0.10_lb_0.80	0	0	0	0	1	1
output_GSE84465_cells_500_replication_12_ratio_2.0_ub_0.10_lb_0.80	0	0	0	0	1	1
output_GSE84465_cells_500_replication_13_ratio_2.0_ub_0.10_lb_0.80	0	0	0	0	0	1
output_GSE84465_cells_500_replication_14_ratio_2.0_ub_0.10_lb_0.80	0	0	0	0	1	1
output_GSE84465_cells_500_replication_15_ratio_2.0_ub_0.10_lb_0.80	0	0	0	0	1	1
output_GSE84465_cells_500_replication_16_ratio_2.0_ub_0.10_lb_0.80	0	0	0	0	1	1
output_GSE84465_cells_500_replication_17_ratio_2.0_ub_0.10_lb_0.80	0	0	0	0	1	1
output_GSE84465_cells_500_replication_18_ratio_2.0_ub_0.10_lb_0.80	0	0	0	0	1	1
output_GSE84465_cells_500_replication_19_ratio_2.0_ub_0.10_lb_0.80	0	0	0	0	1	1
output_GSE84465_cells_500_replication_20_ratio_2.0_ub_0.10_lb_0.80	0	0	0	0	0	1
output_GSE84465_cells_500_replication_1_ratio_2.0_ub_0.10_lb_0.85	0	0	0	0	0	1
output_GSE84465_cells_500_replication_2_ratio_2.0_ub_0.10_lb_0.85	0	0	0	0	1	1
output_GSE84465_cells_500_replication_3_ratio_2.0_ub_0.10_lb_0.85	0	0	0	0	0	1
output_GSE84465_cells_500_replication_4_ratio_2.0_ub_0.10_lb_0.85	0	0	0	0	1	1
output_GSE84465_cells_500_replication_5_ratio_2.0_ub_0.10_lb_0.85	0	0	0	0	0	1
output_GSE84465_cells_500_replication_6_ratio_2.0_ub_0.10_lb_0.85	0	0	0	0	0	1
output_GSE84465_cells_500_replication_7_ratio_2.0_ub_0.10_lb_0.85	0	0	0	0	1	1
output_GSE84465_cells_500_replication_8_ratio_2.0_ub_0.10_lb_0.85	0	0	0	0	1	1
output_GSE84465_cells_500_replication_9_ratio_2.0_ub_0.10_lb_0.85	0	0	0	0	0	1
output_GSE84465_cells_500_replication_10_ratio_2.0_ub_0.10_lb_0.85	0	0	0	0	0	1
output_GSE84465_cells_500_replication_11_ratio_2.0_ub_0.10_lb_0.85	0	0	0	0	1	1
output_GSE84465_cells_500_replication_12_ratio_2.0_ub_0.10_lb_0.85	0	0	0	0	0	1
output_GSE84465_cells_500_replication_13_ratio_2.0_ub_0.10_lb_0.85	0	0	0	0	0	1
output_GSE84465_cells_500_replication_14_ratio_2.0_ub_0.10_lb_0.85	0	0	0	0	0	1
output_GSE84465_cells_500_replication_15_ratio_2.0_ub_0.10_lb_0.85	0	0	0	0	0	1
output_GSE84465_cells_500_replication_16_ratio_2.0_ub_0.10_lb_0.85	0	0	0	0	0	1
output_GSE84465_cells_500_replication_17_ratio_2.0_ub_0.10_lb_0.85	0	0	0	0	0	1
output_GSE84465_cells_500_replication_18_ratio_2.0_ub_0.10_lb_0.85	0	0	0	0	1	1
output_GSE84465_cells_500_replication_19_ratio_2.0_ub_0.10_lb_0.85	0	0	0	0	0	1
output_GSE84465_cells_500_replication_20_ratio_2.0_ub_0.10_lb_0.85	0	0	0	0	0	1
output_GSE84465_cells_500_replication_1_ratio_2.0_ub_0.10_lb_0.90	0	0	0	0	0	0
output_GSE84465_cells_500_replication_2_ratio_2.0_ub_0.10_lb_0.90	0	0	0	0	0	0
output_GSE84465_cells_500_replication_3_ratio_2.0_ub_0.10_lb_0.90	0	0	0	0	0	1
output_GSE84465_cells_500_replication_4_ratio_2.0_ub_0.10_lb_0.90	0	0	0	0	0	1
output_GSE84465_cells_500_replication_5_ratio_2.0_ub_0.10_lb_0.90	0	0	0	0	0	0
output_GSE84465_cells_500_replication_6_ratio_2.0_ub_0.10_lb_0.90	0	0	0	0	0	1
output_GSE84465_cells_500_replication_7_ratio_2.0_ub_0.10_lb_0.90	0	0	0	0	0	1
output_GSE84465_cells_500_replication_8_ratio_2.0_ub_0.10_lb_0.90	0	0	0	0	0	1
output_GSE84465_cells_500_replication_9_ratio_2.0_ub_0.10_lb_0.90	0	0	0	0	0	1
output_GSE84465_cells_500_replication_10_ratio_2.0_ub_0.10_lb_0.90	0	0	0	0	0	1
output_GSE84465_cells_500_replication_11_ratio_2.0_ub_0.10_lb_0.90	0	0	0	0	0	1
output_GSE84465_cells_500_replication_12_ratio_2.0_ub_0.10_lb_0.90	0	0	0	0	0	0
output_GSE84465_cells_500_replication_13_ratio_2.0_ub_0.10_lb_0.90	0	0	0	0	0	0
output_GSE84465_cells_500_replication_14_ratio_2.0_ub_0.10_lb_0.90	0	0	0	0	0	1
output_GSE84465_cells_500_replication_15_ratio_2.0_ub_0.10_lb_0.90	0	0	0	0	0	1
output_GSE84465_cells_500_replication_16_ratio_2.0_ub_0.10_lb_0.90	0	0	0	0	0	1
output_GSE84465_cells_500_replication_17_ratio_2.0_ub_0.10_lb_0.90	0	0	0	0	0	1
output_GSE84465_cells_500_replication_18_ratio_2.0_ub_0.10_lb_0.90	0	0	0	0	0	1
output_GSE84465_cells_500_replication_19_ratio_2.0_ub_0.10_lb_0.90	0	0	0	0	0	1
output_GSE84465_cells_500_replication_20_ratio_2.0_ub_0.10_lb_0.90	0	0	0	0	0	1
output_GSE89567_cells_250_replication_1_ratio_2.0_ub_0.10_lb_0.70	0	1	1	1	1	1
output_GSE89567_cells_250_replication_2_ratio_2.0_ub_0.10_lb_0.70	0	1	1	1	1	1
output_GSE89567_cells_250_replication_3_ratio_2.0_ub_0.10_lb_0.70	0	1	1	1	1	1
output_GSE89567_cells_250_replication_4_ratio_2.0_ub_0.10_lb_0.70	0	1	1	1	1	1
output_GSE89567_cells_250_replication_5_ratio_2.0_ub_0.10_lb_0.70	0	1	1	1	1	1
output_GSE89567_cells_250_replication_6_ratio_2.0_ub_0.10_lb_0.70	0	1	1	1	1	1
output_GSE89567_cells_250_replication_7_ratio_2.0_ub_0.10_lb_0.70	0	1	1	1	1	1
output_GSE89567_cells_250_replication_8_ratio_2.0_ub_0.10_lb_0.70	0	1	1	1	1	1
output_GSE89567_cells_250_replication_9_ratio_2.0_ub_0.10_lb_0.70	0	1	1	1	1	1
output_GSE89567_cells_250_replication_10_ratio_2.0_ub_0.10_lb_0.70	0	1	1	1	1	1
output_GSE89567_cells_250_replication_11_ratio_2.0_ub_0.10_lb_0.70	0	1	1	1	1	1
output_GSE89567_cells_250_replication_12_ratio_2.0_ub_0.10_lb_0.70	0	1	1	1	1	1
output_GSE89567_cells_250_replication_13_ratio_2.0_ub_0.10_lb_0.70	0	1	1	1	1	1
output_GSE89567_cells_250_replication_14_ratio_2.0_ub_0.10_lb_0.70	0	1	1	1	1	1
output_GSE89567_cells_250_replication_15_ratio_2.0_ub_0.10_lb_0.70	0	1	1	1	1	1
output_GSE89567_cells_250_replication_16_ratio_2.0_ub_0.10_lb_0.70	0	1	1	1	1	1
output_GSE89567_cells_250_replication_17_ratio_2.0_ub_0.10_lb_0.70	0	1	1	1	1	1
output_GSE89567_cells_250_replication_18_ratio_2.0_ub_0.10_lb_0.70	0	1	1	1	1	1
output_GSE89567_cells_250_replication_19_ratio_2.0_ub_0.10_lb_0.70	0	1	1	1	1	1
output_GSE89567_cells_250_replication_20_ratio_2.0_ub_0.10_lb_0.70	0	1	1	1	1	1
output_GSE89567_cells_250_replication_1_ratio_2.0_ub_0.10_lb_0.75	0	1	1	1	1	1
output_GSE89567_cells_250_replication_2_ratio_2.0_ub_0.10_lb_0.75	0	1	1	1	1	1
output_GSE89567_cells_250_replication_3_ratio_2.0_ub_0.10_lb_0.75	0	1	1	1	1	1
output_GSE89567_cells_250_replication_4_ratio_2.0_ub_0.10_lb_0.75	0	1	1	1	1	1
output_GSE89567_cells_250_replication_5_ratio_2.0_ub_0.10_lb_0.75	0	1	1	1	1	1
output_GSE89567_cells_250_replication_6_ratio_2.0_ub_0.10_lb_0.75	0	1	1	1	1	1
output_GSE89567_cells_250_replication_7_ratio_2.0_ub_0.10_lb_0.75	0	1	1	1	1	1
output_GSE89567_cells_250_replication_8_ratio_2.0_ub_0.10_lb_0.75	0	1	1	1	1	1
output_GSE89567_cells_250_replication_9_ratio_2.0_ub_0.10_lb_0.75	0	1	1	1	1	1
output_GSE89567_cells_250_replication_10_ratio_2.0_ub_0.10_lb_0.75	0	1	1	1	1	1
output_GSE89567_cells_250_replication_11_ratio_2.0_ub_0.10_lb_0.75	0	1	1	1	1	1
output_GSE89567_cells_250_replication_12_ratio_2.0_ub_0.10_lb_0.75	0	1	1	1	1	1
output_GSE89567_cells_250_replication_13_ratio_2.0_ub_0.10_lb_0.75	0	1	1	1	1	1
output_GSE89567_cells_250_replication_14_ratio_2.0_ub_0.10_lb_0.75	0	1	1	1	1	1
output_GSE89567_cells_250_replication_15_ratio_2.0_ub_0.10_lb_0.75	0	1	1	1	1	1
output_GSE89567_cells_250_replication_16_ratio_2.0_ub_0.10_lb_0.75	0	1	1	1	1	1
output_GSE89567_cells_250_replication_17_ratio_2.0_ub_0.10_lb_0.75	0	1	1	1	1	1
output_GSE89567_cells_250_replication_18_ratio_2.0_ub_0.10_lb_0.75	0	1	1	1	1	1
output_GSE89567_cells_250_replication_19_ratio_2.0_ub_0.10_lb_0.75	0	1	1	1	1	1
output_GSE89567_cells_250_replication_20_ratio_2.0_ub_0.10_lb_0.75	0	1	1	1	1	1
output_GSE89567_cells_250_replication_1_ratio_2.0_ub_0.10_lb_0.80	0	1	1	1	1	1
output_GSE89567_cells_250_replication_2_ratio_2.0_ub_0.10_lb_0.80	0	1	1	1	1	1
output_GSE89567_cells_250_replication_3_ratio_2.0_ub_0.10_lb_0.80	0	1	1	1	1	1
output_GSE89567_cells_250_replication_4_ratio_2.0_ub_0.10_lb_0.80	0	1	1	1	1	1
output_GSE89567_cells_250_replication_5_ratio_2.0_ub_0.10_lb_0.80	0	1	1	1	1	1
output_GSE89567_cells_250_replication_6_ratio_2.0_ub_0.10_lb_0.80	0	1	1	1	1	1
output_GSE89567_cells_250_replication_7_ratio_2.0_ub_0.10_lb_0.80	0	1	1	1	1	1
output_GSE89567_cells_250_replication_8_ratio_2.0_ub_0.10_lb_0.80	0	1	1	1	1	1
output_GSE89567_cells_250_replication_9_ratio_2.0_ub_0.10_lb_0.80	0	1	1	1	1	1
output_GSE89567_cells_250_replication_10_ratio_2.0_ub_0.10_lb_0.80	0	1	1	1	1	1
output_GSE89567_cells_250_replication_11_ratio_2.0_ub_0.10_lb_0.80	0	1	1	1	1	1
output_GSE89567_cells_250_replication_12_ratio_2.0_ub_0.10_lb_0.80	0	1	1	1	1	1
output_GSE89567_cells_250_replication_13_ratio_2.0_ub_0.10_lb_0.80	0	1	1	1	1	1
output_GSE89567_cells_250_replication_14_ratio_2.0_ub_0.10_lb_0.80	0	0	1	1	1	1
output_GSE89567_cells_250_replication_15_ratio_2.0_ub_0.10_lb_0.80	0	1	1	1	1	1
output_GSE89567_cells_250_replication_16_ratio_2.0_ub_0.10_lb_0.80	0	1	1	1	1	1
output_GSE89567_cells_250_replication_17_ratio_2.0_ub_0.10_lb_0.80	0	1	1	1	1	1
output_GSE89567_cells_250_replication_18_ratio_2.0_ub_0.10_lb_0.80	0	1	1	1	1	1
output_GSE89567_cells_250_replication_19_ratio_2.0_ub_0.10_lb_0.80	0	1	1	1	1	1
output_GSE89567_cells_250_replication_20_ratio_2.0_ub_0.10_lb_0.80	0	1	1	1	1	1
output_GSE89567_cells_250_replication_1_ratio_2.0_ub_0.10_lb_0.85	0	0	1	1	1	1
output_GSE89567_cells_250_replication_2_ratio_2.0_ub_0.10_lb_0.85	0	1	1	1	1	1
output_GSE89567_cells_250_replication_3_ratio_2.0_ub_0.10_lb_0.85	0	0	1	1	1	1
output_GSE89567_cells_250_replication_4_ratio_2.0_ub_0.10_lb_0.85	0	1	1	1	1	1
output_GSE89567_cells_250_replication_5_ratio_2.0_ub_0.10_lb_0.85	0	1	1	1	1	1
output_GSE89567_cells_250_replication_6_ratio_2.0_ub_0.10_lb_0.85	0	1	1	1	1	1
output_GSE89567_cells_250_replication_7_ratio_2.0_ub_0.10_lb_0.85	0	0	1	1	1	1
output_GSE89567_cells_250_replication_8_ratio_2.0_ub_0.10_lb_0.85	0	0	1	1	1	1
output_GSE89567_cells_250_replication_9_ratio_2.0_ub_0.10_lb_0.85	0	0	1	1	1	1
output_GSE89567_cells_250_replication_10_ratio_2.0_ub_0.10_lb_0.85	0	0	1	1	1	1
output_GSE89567_cells_250_replication_11_ratio_2.0_ub_0.10_lb_0.85	0	0	1	1	1	1
output_GSE89567_cells_250_replication_12_ratio_2.0_ub_0.10_lb_0.85	0	0	1	1	1	1
output_GSE89567_cells_250_replication_13_ratio_2.0_ub_0.10_lb_0.85	0	0	1	1	1	1
output_GSE89567_cells_250_replication_14_ratio_2.0_ub_0.10_lb_0.85	0	0	1	1	1	1
output_GSE89567_cells_250_replication_15_ratio_2.0_ub_0.10_lb_0.85	0	0	1	1	1	1
output_GSE89567_cells_250_replication_16_ratio_2.0_ub_0.10_lb_0.85	0	0	1	1	1	1
output_GSE89567_cells_250_replication_17_ratio_2.0_ub_0.10_lb_0.85	0	0	1	1	1	1
output_GSE89567_cells_250_replication_18_ratio_2.0_ub_0.10_lb_0.85	0	0	1	1	1	1
output_GSE89567_cells_250_replication_19_ratio_2.0_ub_0.10_lb_0.85	0	0	1	1	1	1
output_GSE89567_cells_250_replication_20_ratio_2.0_ub_0.10_lb_0.85	0	0	1	1	1	1
output_GSE89567_cells_250_replication_1_ratio_2.0_ub_0.10_lb_0.90	0	0	1	1	1	1
output_GSE89567_cells_250_replication_2_ratio_2.0_ub_0.10_lb_0.90	0	0	1	1	1	1
output_GSE89567_cells_250_replication_3_ratio_2.0_ub_0.10_lb_0.90	0	0	1	1	1	1
output_GSE89567_cells_250_replication_4_ratio_2.0_ub_0.10_lb_0.90	0	0	1	1	1	1
output_GSE89567_cells_250_replication_5_ratio_2.0_ub_0.10_lb_0.90	0	0	1	1	1	1
output_GSE89567_cells_250_replication_6_ratio_2.0_ub_0.10_lb_0.90	0	0	1	1	1	1
output_GSE89567_cells_250_replication_7_ratio_2.0_ub_0.10_lb_0.90	0	0	1	1	1	1
output_GSE89567_cells_250_replication_8_ratio_2.0_ub_0.10_lb_0.90	0	0	1	1	1	1
output_GSE89567_cells_250_replication_9_ratio_2.0_ub_0.10_lb_0.90	0	0	1	1	1	1
output_GSE89567_cells_250_replication_10_ratio_2.0_ub_0.10_lb_0.90	0	0	1	1	1	1
output_GSE89567_cells_250_replication_11_ratio_2.0_ub_0.10_lb_0.90	0	0	1	1	1	1
output_GSE89567_cells_250_replication_12_ratio_2.0_ub_0.10_lb_0.90	0	0	1	1	1	1
output_GSE89567_cells_250_replication_13_ratio_2.0_ub_0.10_lb_0.90	0	0	1	1	1	1
output_GSE89567_cells_250_replication_14_ratio_2.0_ub_0.10_lb_0.90	0	0	1	1	1	1
output_GSE89567_cells_250_replication_15_ratio_2.0_ub_0.10_lb_0.90	0	0	1	1	1	1
output_GSE89567_cells_250_replication_16_ratio_2.0_ub_0.10_lb_0.90	0	0	1	1	1	1
output_GSE89567_cells_250_replication_17_ratio_2.0_ub_0.10_lb_0.90	0	0	1	1	1	1
output_GSE89567_cells_250_replication_18_ratio_2.0_ub_0.10_lb_0.90	0	0	1	1	1	1
output_GSE89567_cells_250_replication_19_ratio_2.0_ub_0.10_lb_0.90	0	0	1	1	1	1
output_GSE89567_cells_250_replication_20_ratio_2.0_ub_0.10_lb_0.90	0	0	1	1	1	1
