# Supplementary material for: The landscape of receptor-mediated precision cancer combination therapy via a single-cell perspective
Source: Nat Commun. 2022 Mar 25;13:1613. doi: 10.1038/s41467-022-29154-2 (PMC8956718; doi:10.1038/s41467-022-29154-2)
Supplement: Supplementary file 3 — Source Data [file 41467_2022_29154_MOESM3_ESM.zip › MadHitter_Source_Data_Figures/Supplementary_Figure3.txt]

dataset	lb	#cells	CTS size
GSE102130	0.8	25	1.1
GSE102130	0.8	50	1.05
GSE102130	0.8	100	1.3
GSE102130	0.8	150	1.4
GSE102130	0.8	200	1.5
GSE102130	0.8	250	1.45
GSE102130	0.8	300	1.65
GSE102130	0.8	350	1.7
GSE102130	0.8	400	1.85
GSE102130	0.8	450	1.85
GSE102130	0.8	500	2
GSE102130	0.9	25	1.2
GSE102130	0.9	50	1.2
GSE102130	0.9	100	1.35
GSE102130	0.9	150	1.4
GSE102130	0.9	200	1.5
GSE102130	0.9	250	1.45
GSE102130	0.9	300	1.65
GSE102130	0.9	350	1.7
GSE102130	0.9	400	1.85
GSE102130	0.9	450	1.85
GSE102130	0.9	500	2
GSE118389	0.8	25	2.2
GSE118389	0.8	50	3.1
GSE118389	0.8	100	4.2
GSE118389	0.8	150	4.55
GSE118389	0.8	200	4
GSE118389	0.8	250	4
GSE118389	0.9	25	3.1
GSE118389	0.9	50	4.7
GSE118389	0.9	100	6.75
GSE118389	0.9	150	8
GSE118389	0.9	200	8
GSE118389	0.9	250	8
GSE70630	0.8	25	1.2
GSE70630	0.8	50	1.4
GSE70630	0.8	100	1.5
GSE70630	0.8	150	1.65
GSE70630	0.8	200	2.3
GSE70630	0.8	250	2.25
GSE70630	0.8	300	2.7
GSE70630	0.8	350	2.7
GSE70630	0.8	400	3
GSE70630	0.8	450	3.2
GSE70630	0.8	500	3.2
GSE70630	0.9	25	1.25
GSE70630	0.9	50	1.5
GSE70630	0.9	100	1.6
GSE70630	0.9	150	1.9
GSE70630	0.9	200	2.6
GSE70630	0.9	250	2.85
GSE70630	0.9	300	3.5
GSE70630	0.9	350	3.25
GSE70630	0.9	400	3.8
GSE70630	0.9	450	4
GSE70630	0.9	500	4
GSE81861	0.8	25	3.75
GSE81861	0.8	50	4
GSE81861	0.8	100	4
GSE81861	0.9	25	4.7
GSE81861	0.9	50	5
GSE81861	0.9	100	5
