# Supplementary material for: The landscape of receptor-mediated precision cancer combination therapy via a single-cell perspective
Source: Nat Commun. 2022 Mar 25;13:1613. doi: 10.1038/s41467-022-29154-2 (PMC8956718; doi:10.1038/s41467-022-29154-2)
Supplement: Supplementary file 3 — Source Data [file 41467_2022_29154_MOESM3_ESM.zip › MadHitter_Source_Data_Figures/Supplementary_Figure30.txt]

dataset	threshold	size	type
E-MTAB-6149	0.25	None	CTS
E-MTAB-6149	0.5	None	CTS
E-MTAB-6149	1.0	None	CTS
E-MTAB-6149	2.0	None	CTS
E-MTAB-6149	5.0	None	CTS
E-MTAB-6149	10	None	CTS
E-MTAB-6149	All	10	CTS
GSE102130	0.25	None	CTS
GSE102130	0.5	14.3	CTS
GSE102130	1.0	6	CTS
GSE102130	2.0	5.9	CTS
GSE102130	5.0	2	CTS
GSE102130	10	2	CTS
GSE102130	All	2	CTS
GSE103322	0.25	None	CTS
GSE103322	0.5	None	CTS
GSE103322	1.0	None	CTS
GSE103322	2.0	None	CTS
GSE103322	5.0	8.25	CTS
GSE103322	10	5.65	CTS
GSE103322	All	4.45	CTS
GSE115978	0.25	None	CTS
GSE115978	0.5	None	CTS
GSE115978	1.0	None	CTS
GSE115978	2.0	None	CTS
GSE115978	5.0	None	CTS
GSE115978	10	49	CTS
GSE115978	All	32.8	CTS
GSE118389	0.25	None	CTS
GSE118389	0.5	None	CTS
GSE118389	1.0	24	CTS
GSE118389	2.0	17	CTS
GSE118389	5.0	11	CTS
GSE118389	10	9	CTS
GSE118389	All	4	CTS
GSE70630	0.25	None	CTS
GSE70630	0.5	7.7	CTS
GSE70630	1.0	4.6	CTS
GSE70630	2.0	5	CTS
GSE70630	5.0	3.05	CTS
GSE70630	10	3.5	CTS
GSE70630	All	3.2	CTS
GSE81861	0.25	None	CTS
GSE81861	0.5	None	CTS
GSE81861	1.0	None	CTS
GSE81861	2.0	None	CTS
GSE81861	5.0	None	CTS
GSE81861	10	7	CTS
GSE81861	All	5	CTS
GSE84465	0.25	None	CTS
GSE84465	0.5	None	CTS
GSE84465	1.0	None	CTS
GSE84465	2.0	None	CTS
GSE84465	5.0	None	CTS
GSE84465	10	30.25	CTS
GSE84465	All	10.6	CTS
GSE89567	0.25	None	CTS
GSE89567	0.5	None	CTS
GSE89567	1.0	8.6	CTS
GSE89567	2.0	4.45	CTS
GSE89567	5.0	2.9	CTS
GSE89567	10	1	CTS
GSE89567	All	1	CTS
E-MTAB-6149	0.25	None	ITS
E-MTAB-6149	0.5	None	ITS
E-MTAB-6149	1.0	None	ITS
E-MTAB-6149	2.0	None	ITS
E-MTAB-6149	5.0	None	ITS
E-MTAB-6149	10	None	ITS
E-MTAB-6149	All	3	ITS
GSE102130	0.25	None	ITS
GSE102130	0.5	7.17	ITS
GSE102130	1.0	3.33	ITS
GSE102130	2.0	2	ITS
GSE102130	5.0	2	ITS
GSE102130	10	1.33	ITS
GSE102130	All	1	ITS
GSE103322	0.25	None	ITS
GSE103322	0.5	None	ITS
GSE103322	1.0	None	ITS
GSE103322	2.0	None	ITS
GSE103322	5.0	2.13	ITS
GSE103322	10	1.52	ITS
GSE103322	All	1	ITS
GSE115978	0.25	None	ITS
GSE115978	0.5	None	ITS
GSE115978	1.0	None	ITS
GSE115978	2.0	None	ITS
GSE115978	5.0	None	ITS
GSE115978	10	4.28	ITS
GSE115978	All	2	ITS
GSE118389	0.25	None	ITS
GSE118389	0.5	None	ITS
GSE118389	1.0	11.33	ITS
GSE118389	2.0	6.67	ITS
GSE118389	5.0	4	ITS
GSE118389	10	3.33	ITS
GSE118389	All	2	ITS
GSE70630	0.25	None	ITS
GSE70630	0.5	3.52	ITS
GSE70630	1.0	2.26	ITS
GSE70630	2.0	2.15	ITS
GSE70630	5.0	1.38	ITS
GSE70630	10	1.23	ITS
GSE70630	All	1	ITS
GSE81861	0.25	None	ITS
GSE81861	0.5	None	ITS
GSE81861	1.0	None	ITS
GSE81861	2.0	None	ITS
GSE81861	5.0	None	ITS
GSE81861	10	1.67	ITS
GSE81861	All	1	ITS
GSE84465	0.25	None	ITS
GSE84465	0.5	None	ITS
GSE84465	1.0	None	ITS
GSE84465	2.0	None	ITS
GSE84465	5.0	None	ITS
GSE84465	10	9.61	ITS
GSE84465	All	3	ITS
GSE89567	0.25	None	ITS
GSE89567	0.5	None	ITS
GSE89567	1.0	2.82	ITS
GSE89567	2.0	1.68	ITS
GSE89567	5.0	1.19	ITS
GSE89567	10	1	ITS
GSE89567	All	1	ITS
