# Supplementary material for: The landscape of receptor-mediated precision cancer combination therapy via a single-cell perspective
Source: Nat Commun. 2022 Mar 25;13:1613. doi: 10.1038/s41467-022-29154-2 (PMC8956718; doi:10.1038/s41467-022-29154-2)
Supplement: Supplementary file 3 — Source Data [file 41467_2022_29154_MOESM3_ESM.zip › MadHitter_Source_Data_Figures/Supplementary_Figure31.txt]

dataset replicate ITS size algorithm lb ub
GSE102130	Patient1	1	TPM 10	0.8	0.1
GSE102130	Patient2	1	TPM 10	0.8	0.1
GSE102130	Patient3	2	TPM 10	0.8	0.1
GSE102130	Patient1	1	TPM 10	0.8	0.1
GSE102130	Patient2	1	TPM 10	0.8	0.1
GSE102130	Patient3	2	TPM 10	0.8	0.1
GSE102130	Patient1	1	TPM 10	0.8	0.1
GSE102130	Patient2	1	TPM 10	0.8	0.1
GSE102130	Patient3	2	TPM 10	0.8	0.1
GSE102130	Patient1	1	TPM 10	0.8	0.1
GSE102130	Patient2	1	TPM 10	0.8	0.1
GSE102130	Patient3	2	TPM 10	0.8	0.1
GSE102130	Patient1	1	TPM 10	0.8	0.1
GSE102130	Patient2	1	TPM 10	0.8	0.1
GSE102130	Patient3	2	TPM 10	0.8	0.1
GSE102130	Patient1	1	TPM 10	0.8	0.1
GSE102130	Patient2	1	TPM 10	0.8	0.1
GSE102130	Patient3	2	TPM 10	0.8	0.1
GSE102130	Patient1	1	TPM 10	0.8	0.1
GSE102130	Patient2	1	TPM 10	0.8	0.1
GSE102130	Patient3	2	TPM 10	0.8	0.1
GSE102130	Patient1	1	TPM 10	0.8	0.1
GSE102130	Patient2	1	TPM 10	0.8	0.1
GSE102130	Patient3	2	TPM 10	0.8	0.1
GSE102130	Patient1	1	TPM 10	0.8	0.1
GSE102130	Patient2	1	TPM 10	0.8	0.1
GSE102130	Patient3	2	TPM 10	0.8	0.1
GSE102130	Patient1	1	TPM 10	0.8	0.1
GSE102130	Patient2	1	TPM 10	0.8	0.1
GSE102130	Patient3	2	TPM 10	0.8	0.1
GSE102130	Patient1	1	TPM 10	0.8	0.1
GSE102130	Patient2	1	TPM 10	0.8	0.1
GSE102130	Patient3	2	TPM 10	0.8	0.1
GSE102130	Patient1	1	TPM 10	0.8	0.1
GSE102130	Patient2	1	TPM 10	0.8	0.1
GSE102130	Patient3	2	TPM 10	0.8	0.1
GSE102130	Patient1	1	TPM 10	0.8	0.1
GSE102130	Patient2	1	TPM 10	0.8	0.1
GSE102130	Patient3	2	TPM 10	0.8	0.1
GSE102130	Patient1	1	TPM 10	0.8	0.1
GSE102130	Patient2	1	TPM 10	0.8	0.1
GSE102130	Patient3	2	TPM 10	0.8	0.1
GSE102130	Patient1	1	TPM 10	0.8	0.1
GSE102130	Patient2	1	TPM 10	0.8	0.1
GSE102130	Patient3	2	TPM 10	0.8	0.1
GSE102130	Patient1	1	TPM 10	0.8	0.1
GSE102130	Patient2	1	TPM 10	0.8	0.1
GSE102130	Patient3	2	TPM 10	0.8	0.1
GSE102130	Patient1	1	TPM 10	0.8	0.1
GSE102130	Patient2	1	TPM 10	0.8	0.1
GSE102130	Patient3	2	TPM 10	0.8	0.1
GSE102130	Patient1	1	TPM 10	0.8	0.1
GSE102130	Patient2	1	TPM 10	0.8	0.1
GSE102130	Patient3	2	TPM 10	0.8	0.1
GSE102130	Patient1	1	TPM 10	0.8	0.1
GSE102130	Patient2	1	TPM 10	0.8	0.1
GSE102130	Patient3	2	TPM 10	0.8	0.1
GSE102130	Patient1	1	TPM 10	0.8	0.1
GSE102130	Patient2	1	TPM 10	0.8	0.1
GSE102130	Patient3	2	TPM 10	0.8	0.1
GSE118389	Patient1	2	TPM 10	0.8	0.1
GSE118389	Patient2	6	TPM 10	0.8	0.1
GSE118389	Patient3	2	TPM 10	0.8	0.1
GSE118389	Patient1	2	TPM 10	0.8	0.1
GSE118389	Patient2	6	TPM 10	0.8	0.1
GSE118389	Patient3	2	TPM 10	0.8	0.1
GSE118389	Patient1	2	TPM 10	0.8	0.1
GSE118389	Patient2	6	TPM 10	0.8	0.1
GSE118389	Patient3	2	TPM 10	0.8	0.1
GSE118389	Patient1	2	TPM 10	0.8	0.1
GSE118389	Patient2	6	TPM 10	0.8	0.1
GSE118389	Patient3	2	TPM 10	0.8	0.1
GSE118389	Patient1	2	TPM 10	0.8	0.1
GSE118389	Patient2	6	TPM 10	0.8	0.1
GSE118389	Patient3	2	TPM 10	0.8	0.1
GSE118389	Patient1	2	TPM 10	0.8	0.1
GSE118389	Patient2	6	TPM 10	0.8	0.1
GSE118389	Patient3	2	TPM 10	0.8	0.1
GSE118389	Patient1	2	TPM 10	0.8	0.1
GSE118389	Patient2	6	TPM 10	0.8	0.1
GSE118389	Patient3	2	TPM 10	0.8	0.1
GSE118389	Patient1	2	TPM 10	0.8	0.1
GSE118389	Patient2	6	TPM 10	0.8	0.1
GSE118389	Patient3	2	TPM 10	0.8	0.1
GSE118389	Patient1	2	TPM 10	0.8	0.1
GSE118389	Patient2	6	TPM 10	0.8	0.1
GSE118389	Patient3	2	TPM 10	0.8	0.1
GSE118389	Patient1	2	TPM 10	0.8	0.1
GSE118389	Patient2	6	TPM 10	0.8	0.1
GSE118389	Patient3	2	TPM 10	0.8	0.1
GSE118389	Patient1	2	TPM 10	0.8	0.1
GSE118389	Patient2	6	TPM 10	0.8	0.1
GSE118389	Patient3	2	TPM 10	0.8	0.1
GSE118389	Patient1	2	TPM 10	0.8	0.1
GSE118389	Patient2	6	TPM 10	0.8	0.1
GSE118389	Patient3	2	TPM 10	0.8	0.1
GSE118389	Patient1	2	TPM 10	0.8	0.1
GSE118389	Patient2	6	TPM 10	0.8	0.1
GSE118389	Patient3	2	TPM 10	0.8	0.1
GSE118389	Patient1	2	TPM 10	0.8	0.1
GSE118389	Patient2	6	TPM 10	0.8	0.1
GSE118389	Patient3	2	TPM 10	0.8	0.1
GSE118389	Patient1	2	TPM 10	0.8	0.1
GSE118389	Patient2	6	TPM 10	0.8	0.1
GSE118389	Patient3	2	TPM 10	0.8	0.1
GSE118389	Patient1	2	TPM 10	0.8	0.1
GSE118389	Patient2	6	TPM 10	0.8	0.1
GSE118389	Patient3	2	TPM 10	0.8	0.1
GSE118389	Patient1	2	TPM 10	0.8	0.1
GSE118389	Patient2	6	TPM 10	0.8	0.1
GSE118389	Patient3	2	TPM 10	0.8	0.1
GSE118389	Patient1	2	TPM 10	0.8	0.1
GSE118389	Patient2	6	TPM 10	0.8	0.1
GSE118389	Patient3	2	TPM 10	0.8	0.1
GSE118389	Patient1	2	TPM 10	0.8	0.1
GSE118389	Patient2	6	TPM 10	0.8	0.1
GSE118389	Patient3	2	TPM 10	0.8	0.1
GSE118389	Patient1	2	TPM 10	0.8	0.1
GSE118389	Patient2	6	TPM 10	0.8	0.1
GSE118389	Patient3	2	TPM 10	0.8	0.1
GSE89567	Patient1	1	TPM 10	0.8	0.1
GSE89567	Patient2	1	TPM 10	0.8	0.1
GSE89567	Patient3	1	TPM 10	0.8	0.1
GSE89567	Patient4	1	TPM 10	0.8	0.1
GSE89567	Patient5	1	TPM 10	0.8	0.1
GSE89567	Patient6	1	TPM 10	0.8	0.1
GSE89567	Patient7	1	TPM 10	0.8	0.1
GSE89567	Patient8	1	TPM 10	0.8	0.1
GSE89567	Patient9	1	TPM 10	0.8	0.1
GSE89567	Patient1	1	TPM 10	0.8	0.1
GSE89567	Patient2	1	TPM 10	0.8	0.1
GSE89567	Patient3	1	TPM 10	0.8	0.1
GSE89567	Patient4	1	TPM 10	0.8	0.1
GSE89567	Patient5	1	TPM 10	0.8	0.1
GSE89567	Patient6	1	TPM 10	0.8	0.1
GSE89567	Patient7	1	TPM 10	0.8	0.1
GSE89567	Patient8	1	TPM 10	0.8	0.1
GSE89567	Patient9	1	TPM 10	0.8	0.1
GSE89567	Patient1	1	TPM 10	0.8	0.1
GSE89567	Patient2	1	TPM 10	0.8	0.1
GSE89567	Patient3	1	TPM 10	0.8	0.1
GSE89567	Patient4	1	TPM 10	0.8	0.1
GSE89567	Patient5	1	TPM 10	0.8	0.1
GSE89567	Patient6	1	TPM 10	0.8	0.1
GSE89567	Patient7	1	TPM 10	0.8	0.1
GSE89567	Patient8	1	TPM 10	0.8	0.1
GSE89567	Patient9	1	TPM 10	0.8	0.1
GSE89567	Patient1	1	TPM 10	0.8	0.1
GSE89567	Patient2	1	TPM 10	0.8	0.1
GSE89567	Patient3	1	TPM 10	0.8	0.1
GSE89567	Patient4	1	TPM 10	0.8	0.1
GSE89567	Patient5	1	TPM 10	0.8	0.1
GSE89567	Patient6	1	TPM 10	0.8	0.1
GSE89567	Patient7	1	TPM 10	0.8	0.1
GSE89567	Patient8	1	TPM 10	0.8	0.1
GSE89567	Patient9	1	TPM 10	0.8	0.1
GSE89567	Patient1	1	TPM 10	0.8	0.1
GSE89567	Patient2	1	TPM 10	0.8	0.1
GSE89567	Patient3	1	TPM 10	0.8	0.1
GSE89567	Patient4	1	TPM 10	0.8	0.1
GSE89567	Patient5	1	TPM 10	0.8	0.1
GSE89567	Patient6	1	TPM 10	0.8	0.1
GSE89567	Patient7	1	TPM 10	0.8	0.1
GSE89567	Patient8	1	TPM 10	0.8	0.1
GSE89567	Patient9	1	TPM 10	0.8	0.1
GSE89567	Patient1	1	TPM 10	0.8	0.1
GSE89567	Patient2	1	TPM 10	0.8	0.1
GSE89567	Patient3	1	TPM 10	0.8	0.1
GSE89567	Patient4	1	TPM 10	0.8	0.1
GSE89567	Patient5	1	TPM 10	0.8	0.1
GSE89567	Patient6	1	TPM 10	0.8	0.1
GSE89567	Patient7	1	TPM 10	0.8	0.1
GSE89567	Patient8	1	TPM 10	0.8	0.1
GSE89567	Patient9	1	TPM 10	0.8	0.1
GSE89567	Patient1	1	TPM 10	0.8	0.1
GSE89567	Patient2	1	TPM 10	0.8	0.1
GSE89567	Patient3	1	TPM 10	0.8	0.1
GSE89567	Patient4	1	TPM 10	0.8	0.1
GSE89567	Patient5	1	TPM 10	0.8	0.1
GSE89567	Patient6	1	TPM 10	0.8	0.1
GSE89567	Patient7	1	TPM 10	0.8	0.1
GSE89567	Patient8	1	TPM 10	0.8	0.1
GSE89567	Patient9	1	TPM 10	0.8	0.1
GSE89567	Patient1	1	TPM 10	0.8	0.1
GSE89567	Patient2	1	TPM 10	0.8	0.1
GSE89567	Patient3	1	TPM 10	0.8	0.1
GSE89567	Patient4	1	TPM 10	0.8	0.1
GSE89567	Patient5	1	TPM 10	0.8	0.1
GSE89567	Patient6	1	TPM 10	0.8	0.1
GSE89567	Patient7	1	TPM 10	0.8	0.1
GSE89567	Patient8	1	TPM 10	0.8	0.1
GSE89567	Patient9	1	TPM 10	0.8	0.1
GSE89567	Patient1	1	TPM 10	0.8	0.1
GSE89567	Patient2	1	TPM 10	0.8	0.1
GSE89567	Patient3	1	TPM 10	0.8	0.1
GSE89567	Patient4	1	TPM 10	0.8	0.1
GSE89567	Patient5	1	TPM 10	0.8	0.1
GSE89567	Patient6	1	TPM 10	0.8	0.1
GSE89567	Patient7	1	TPM 10	0.8	0.1
GSE89567	Patient8	1	TPM 10	0.8	0.1
GSE89567	Patient9	1	TPM 10	0.8	0.1
GSE89567	Patient1	1	TPM 10	0.8	0.1
GSE89567	Patient2	1	TPM 10	0.8	0.1
GSE89567	Patient3	1	TPM 10	0.8	0.1
GSE89567	Patient4	1	TPM 10	0.8	0.1
GSE89567	Patient5	1	TPM 10	0.8	0.1
GSE89567	Patient6	1	TPM 10	0.8	0.1
GSE89567	Patient7	1	TPM 10	0.8	0.1
GSE89567	Patient8	1	TPM 10	0.8	0.1
GSE89567	Patient9	1	TPM 10	0.8	0.1
GSE89567	Patient1	1	TPM 10	0.8	0.1
GSE89567	Patient2	1	TPM 10	0.8	0.1
GSE89567	Patient3	1	TPM 10	0.8	0.1
GSE89567	Patient4	1	TPM 10	0.8	0.1
GSE89567	Patient5	1	TPM 10	0.8	0.1
GSE89567	Patient6	1	TPM 10	0.8	0.1
GSE89567	Patient7	1	TPM 10	0.8	0.1
GSE89567	Patient8	1	TPM 10	0.8	0.1
GSE89567	Patient9	1	TPM 10	0.8	0.1
GSE89567	Patient1	1	TPM 10	0.8	0.1
GSE89567	Patient2	1	TPM 10	0.8	0.1
GSE89567	Patient3	1	TPM 10	0.8	0.1
GSE89567	Patient4	1	TPM 10	0.8	0.1
GSE89567	Patient5	1	TPM 10	0.8	0.1
GSE89567	Patient6	1	TPM 10	0.8	0.1
GSE89567	Patient7	1	TPM 10	0.8	0.1
GSE89567	Patient8	1	TPM 10	0.8	0.1
GSE89567	Patient9	1	TPM 10	0.8	0.1
GSE89567	Patient1	1	TPM 10	0.8	0.1
GSE89567	Patient2	1	TPM 10	0.8	0.1
GSE89567	Patient3	1	TPM 10	0.8	0.1
GSE89567	Patient4	1	TPM 10	0.8	0.1
GSE89567	Patient5	1	TPM 10	0.8	0.1
GSE89567	Patient6	1	TPM 10	0.8	0.1
GSE89567	Patient7	1	TPM 10	0.8	0.1
GSE89567	Patient8	1	TPM 10	0.8	0.1
GSE89567	Patient9	1	TPM 10	0.8	0.1
GSE89567	Patient1	1	TPM 10	0.8	0.1
GSE89567	Patient2	1	TPM 10	0.8	0.1
GSE89567	Patient3	1	TPM 10	0.8	0.1
GSE89567	Patient4	1	TPM 10	0.8	0.1
GSE89567	Patient5	1	TPM 10	0.8	0.1
GSE89567	Patient6	1	TPM 10	0.8	0.1
GSE89567	Patient7	1	TPM 10	0.8	0.1
GSE89567	Patient8	1	TPM 10	0.8	0.1
GSE89567	Patient9	1	TPM 10	0.8	0.1
GSE89567	Patient1	1	TPM 10	0.8	0.1
GSE89567	Patient2	1	TPM 10	0.8	0.1
GSE89567	Patient3	1	TPM 10	0.8	0.1
GSE89567	Patient4	1	TPM 10	0.8	0.1
GSE89567	Patient5	1	TPM 10	0.8	0.1
GSE89567	Patient6	1	TPM 10	0.8	0.1
GSE89567	Patient7	1	TPM 10	0.8	0.1
GSE89567	Patient8	1	TPM 10	0.8	0.1
GSE89567	Patient9	1	TPM 10	0.8	0.1
GSE89567	Patient1	1	TPM 10	0.8	0.1
GSE89567	Patient2	1	TPM 10	0.8	0.1
GSE89567	Patient3	1	TPM 10	0.8	0.1
GSE89567	Patient4	1	TPM 10	0.8	0.1
GSE89567	Patient5	1	TPM 10	0.8	0.1
GSE89567	Patient6	1	TPM 10	0.8	0.1
GSE89567	Patient7	1	TPM 10	0.8	0.1
GSE89567	Patient8	1	TPM 10	0.8	0.1
GSE89567	Patient9	1	TPM 10	0.8	0.1
GSE89567	Patient1	1	TPM 10	0.8	0.1
GSE89567	Patient2	1	TPM 10	0.8	0.1
GSE89567	Patient3	1	TPM 10	0.8	0.1
GSE89567	Patient4	1	TPM 10	0.8	0.1
GSE89567	Patient5	1	TPM 10	0.8	0.1
GSE89567	Patient6	1	TPM 10	0.8	0.1
GSE89567	Patient7	1	TPM 10	0.8	0.1
GSE89567	Patient8	1	TPM 10	0.8	0.1
GSE89567	Patient9	1	TPM 10	0.8	0.1
GSE89567	Patient1	1	TPM 10	0.8	0.1
GSE89567	Patient2	1	TPM 10	0.8	0.1
GSE89567	Patient3	1	TPM 10	0.8	0.1
GSE89567	Patient4	1	TPM 10	0.8	0.1
GSE89567	Patient5	1	TPM 10	0.8	0.1
GSE89567	Patient6	1	TPM 10	0.8	0.1
GSE89567	Patient7	1	TPM 10	0.8	0.1
GSE89567	Patient8	1	TPM 10	0.8	0.1
GSE89567	Patient9	1	TPM 10	0.8	0.1
GSE89567	Patient1	1	TPM 10	0.8	0.1
GSE89567	Patient2	1	TPM 10	0.8	0.1
GSE89567	Patient3	1	TPM 10	0.8	0.1
GSE89567	Patient4	1	TPM 10	0.8	0.1
GSE89567	Patient5	1	TPM 10	0.8	0.1
GSE89567	Patient6	1	TPM 10	0.8	0.1
GSE89567	Patient7	1	TPM 10	0.8	0.1
GSE89567	Patient8	1	TPM 10	0.8	0.1
GSE89567	Patient9	1	TPM 10	0.8	0.1
GSE89567	Patient1	1	TPM 10	0.8	0.1
GSE89567	Patient2	1	TPM 10	0.8	0.1
GSE89567	Patient3	1	TPM 10	0.8	0.1
GSE89567	Patient4	1	TPM 10	0.8	0.1
GSE89567	Patient5	1	TPM 10	0.8	0.1
GSE89567	Patient6	1	TPM 10	0.8	0.1
GSE89567	Patient7	1	TPM 10	0.8	0.1
GSE89567	Patient8	1	TPM 10	0.8	0.1
GSE89567	Patient9	1	TPM 10	0.8	0.1
GSE102130	Patient1	2	TPM 2	0.8	0.1
GSE102130	Patient2	2	TPM 2	0.8	0.1
GSE102130	Patient3	2	TPM 2	0.8	0.1
GSE102130	Patient1	2	TPM 2	0.8	0.1
GSE102130	Patient2	2	TPM 2	0.8	0.1
GSE102130	Patient3	2	TPM 2	0.8	0.1
GSE102130	Patient1	2	TPM 2	0.8	0.1
GSE102130	Patient2	2	TPM 2	0.8	0.1
GSE102130	Patient3	2	TPM 2	0.8	0.1
GSE102130	Patient1	2	TPM 2	0.8	0.1
GSE102130	Patient2	2	TPM 2	0.8	0.1
GSE102130	Patient3	2	TPM 2	0.8	0.1
GSE102130	Patient1	2	TPM 2	0.8	0.1
GSE102130	Patient2	2	TPM 2	0.8	0.1
GSE102130	Patient3	2	TPM 2	0.8	0.1
GSE102130	Patient1	2	TPM 2	0.8	0.1
GSE102130	Patient2	2	TPM 2	0.8	0.1
GSE102130	Patient3	2	TPM 2	0.8	0.1
GSE102130	Patient1	2	TPM 2	0.8	0.1
GSE102130	Patient2	2	TPM 2	0.8	0.1
GSE102130	Patient3	2	TPM 2	0.8	0.1
GSE102130	Patient1	2	TPM 2	0.8	0.1
GSE102130	Patient2	2	TPM 2	0.8	0.1
GSE102130	Patient3	2	TPM 2	0.8	0.1
GSE102130	Patient1	2	TPM 2	0.8	0.1
GSE102130	Patient2	2	TPM 2	0.8	0.1
GSE102130	Patient3	2	TPM 2	0.8	0.1
GSE102130	Patient1	2	TPM 2	0.8	0.1
GSE102130	Patient2	2	TPM 2	0.8	0.1
GSE102130	Patient3	2	TPM 2	0.8	0.1
GSE102130	Patient1	2	TPM 2	0.8	0.1
GSE102130	Patient2	2	TPM 2	0.8	0.1
GSE102130	Patient3	2	TPM 2	0.8	0.1
GSE102130	Patient1	2	TPM 2	0.8	0.1
GSE102130	Patient2	2	TPM 2	0.8	0.1
GSE102130	Patient3	2	TPM 2	0.8	0.1
GSE102130	Patient1	2	TPM 2	0.8	0.1
GSE102130	Patient2	2	TPM 2	0.8	0.1
GSE102130	Patient3	2	TPM 2	0.8	0.1
GSE102130	Patient1	2	TPM 2	0.8	0.1
GSE102130	Patient2	2	TPM 2	0.8	0.1
GSE102130	Patient3	2	TPM 2	0.8	0.1
GSE102130	Patient1	2	TPM 2	0.8	0.1
GSE102130	Patient2	2	TPM 2	0.8	0.1
GSE102130	Patient3	2	TPM 2	0.8	0.1
GSE102130	Patient1	2	TPM 2	0.8	0.1
GSE102130	Patient2	2	TPM 2	0.8	0.1
GSE102130	Patient3	2	TPM 2	0.8	0.1
GSE102130	Patient1	2	TPM 2	0.8	0.1
GSE102130	Patient2	2	TPM 2	0.8	0.1
GSE102130	Patient3	2	TPM 2	0.8	0.1
GSE102130	Patient1	2	TPM 2	0.8	0.1
GSE102130	Patient2	2	TPM 2	0.8	0.1
GSE102130	Patient3	2	TPM 2	0.8	0.1
GSE102130	Patient1	2	TPM 2	0.8	0.1
GSE102130	Patient2	2	TPM 2	0.8	0.1
GSE102130	Patient3	2	TPM 2	0.8	0.1
GSE102130	Patient1	2	TPM 2	0.8	0.1
GSE102130	Patient2	2	TPM 2	0.8	0.1
GSE102130	Patient3	2	TPM 2	0.8	0.1
GSE118389	Patient1	6	TPM 2	0.8	0.1
GSE118389	Patient2	12	TPM 2	0.8	0.1
GSE118389	Patient3	2	TPM 2	0.8	0.1
GSE118389	Patient1	6	TPM 2	0.8	0.1
GSE118389	Patient2	12	TPM 2	0.8	0.1
GSE118389	Patient3	2	TPM 2	0.8	0.1
GSE118389	Patient1	6	TPM 2	0.8	0.1
GSE118389	Patient2	12	TPM 2	0.8	0.1
GSE118389	Patient3	2	TPM 2	0.8	0.1
GSE118389	Patient1	6	TPM 2	0.8	0.1
GSE118389	Patient2	12	TPM 2	0.8	0.1
GSE118389	Patient3	2	TPM 2	0.8	0.1
GSE118389	Patient1	6	TPM 2	0.8	0.1
GSE118389	Patient2	12	TPM 2	0.8	0.1
GSE118389	Patient3	2	TPM 2	0.8	0.1
GSE118389	Patient1	6	TPM 2	0.8	0.1
GSE118389	Patient2	12	TPM 2	0.8	0.1
GSE118389	Patient3	2	TPM 2	0.8	0.1
GSE118389	Patient1	6	TPM 2	0.8	0.1
GSE118389	Patient2	12	TPM 2	0.8	0.1
GSE118389	Patient3	2	TPM 2	0.8	0.1
GSE118389	Patient1	6	TPM 2	0.8	0.1
GSE118389	Patient2	12	TPM 2	0.8	0.1
GSE118389	Patient3	2	TPM 2	0.8	0.1
GSE118389	Patient1	6	TPM 2	0.8	0.1
GSE118389	Patient2	12	TPM 2	0.8	0.1
GSE118389	Patient3	2	TPM 2	0.8	0.1
GSE118389	Patient1	6	TPM 2	0.8	0.1
GSE118389	Patient2	12	TPM 2	0.8	0.1
GSE118389	Patient3	2	TPM 2	0.8	0.1
GSE118389	Patient1	6	TPM 2	0.8	0.1
GSE118389	Patient2	12	TPM 2	0.8	0.1
GSE118389	Patient3	2	TPM 2	0.8	0.1
GSE118389	Patient1	6	TPM 2	0.8	0.1
GSE118389	Patient2	12	TPM 2	0.8	0.1
GSE118389	Patient3	2	TPM 2	0.8	0.1
GSE118389	Patient1	6	TPM 2	0.8	0.1
GSE118389	Patient2	12	TPM 2	0.8	0.1
GSE118389	Patient3	2	TPM 2	0.8	0.1
GSE118389	Patient1	6	TPM 2	0.8	0.1
GSE118389	Patient2	12	TPM 2	0.8	0.1
GSE118389	Patient3	2	TPM 2	0.8	0.1
GSE118389	Patient1	6	TPM 2	0.8	0.1
GSE118389	Patient2	12	TPM 2	0.8	0.1
GSE118389	Patient3	2	TPM 2	0.8	0.1
GSE118389	Patient1	6	TPM 2	0.8	0.1
GSE118389	Patient2	12	TPM 2	0.8	0.1
GSE118389	Patient3	2	TPM 2	0.8	0.1
GSE118389	Patient1	6	TPM 2	0.8	0.1
GSE118389	Patient2	12	TPM 2	0.8	0.1
GSE118389	Patient3	2	TPM 2	0.8	0.1
GSE118389	Patient1	6	TPM 2	0.8	0.1
GSE118389	Patient2	12	TPM 2	0.8	0.1
GSE118389	Patient3	2	TPM 2	0.8	0.1
GSE118389	Patient1	6	TPM 2	0.8	0.1
GSE118389	Patient2	12	TPM 2	0.8	0.1
GSE118389	Patient3	2	TPM 2	0.8	0.1
GSE118389	Patient1	6	TPM 2	0.8	0.1
GSE118389	Patient2	12	TPM 2	0.8	0.1
GSE118389	Patient3	2	TPM 2	0.8	0.1
GSE89567	Patient1	2	TPM 2	0.8	0.1
GSE89567	Patient2	1	TPM 2	0.8	0.1
GSE89567	Patient3	2	TPM 2	0.8	0.1
GSE89567	Patient4	1	TPM 2	0.8	0.1
GSE89567	Patient5	2	TPM 2	0.8	0.1
GSE89567	Patient6	1	TPM 2	0.8	0.1
GSE89567	Patient7	2	TPM 2	0.8	0.1
GSE89567	Patient8	1	TPM 2	0.8	0.1
GSE89567	Patient9	2	TPM 2	0.8	0.1
GSE89567	Patient1	2	TPM 2	0.8	0.1
GSE89567	Patient2	1	TPM 2	0.8	0.1
GSE89567	Patient3	3	TPM 2	0.8	0.1
GSE89567	Patient4	2	TPM 2	0.8	0.1
GSE89567	Patient5	2	TPM 2	0.8	0.1
GSE89567	Patient6	1	TPM 2	0.8	0.1
GSE89567	Patient7	2	TPM 2	0.8	0.1
GSE89567	Patient8	1	TPM 2	0.8	0.1
GSE89567	Patient9	1	TPM 2	0.8	0.1
GSE89567	Patient1	2	TPM 2	0.8	0.1
GSE89567	Patient2	1	TPM 2	0.8	0.1
GSE89567	Patient3	2	TPM 2	0.8	0.1
GSE89567	Patient4	2	TPM 2	0.8	0.1
GSE89567	Patient5	4	TPM 2	0.8	0.1
GSE89567	Patient6	1	TPM 2	0.8	0.1
GSE89567	Patient7	2	TPM 2	0.8	0.1
GSE89567	Patient8	1	TPM 2	0.8	0.1
GSE89567	Patient9	1	TPM 2	0.8	0.1
GSE89567	Patient1	2	TPM 2	0.8	0.1
GSE89567	Patient2	1	TPM 2	0.8	0.1
GSE89567	Patient3	2	TPM 2	0.8	0.1
GSE89567	Patient4	2	TPM 2	0.8	0.1
GSE89567	Patient5	2	TPM 2	0.8	0.1
GSE89567	Patient6	1	TPM 2	0.8	0.1
GSE89567	Patient7	2	TPM 2	0.8	0.1
GSE89567	Patient8	1	TPM 2	0.8	0.1
GSE89567	Patient9	3	TPM 2	0.8	0.1
GSE89567	Patient1	2	TPM 2	0.8	0.1
GSE89567	Patient2	1	TPM 2	0.8	0.1
GSE89567	Patient3	2	TPM 2	0.8	0.1
GSE89567	Patient4	2	TPM 2	0.8	0.1
GSE89567	Patient5	4	TPM 2	0.8	0.1
GSE89567	Patient6	1	TPM 2	0.8	0.1
GSE89567	Patient7	2	TPM 2	0.8	0.1
GSE89567	Patient8	1	TPM 2	0.8	0.1
GSE89567	Patient9	2	TPM 2	0.8	0.1
GSE89567	Patient1	2	TPM 2	0.8	0.1
GSE89567	Patient2	1	TPM 2	0.8	0.1
GSE89567	Patient3	2	TPM 2	0.8	0.1
GSE89567	Patient4	1	TPM 2	0.8	0.1
GSE89567	Patient5	4	TPM 2	0.8	0.1
GSE89567	Patient6	1	TPM 2	0.8	0.1
GSE89567	Patient7	2	TPM 2	0.8	0.1
GSE89567	Patient8	2	TPM 2	0.8	0.1
GSE89567	Patient9	1	TPM 2	0.8	0.1
GSE89567	Patient1	2	TPM 2	0.8	0.1
GSE89567	Patient2	1	TPM 2	0.8	0.1
GSE89567	Patient3	3	TPM 2	0.8	0.1
GSE89567	Patient4	2	TPM 2	0.8	0.1
GSE89567	Patient5	2	TPM 2	0.8	0.1
GSE89567	Patient6	1	TPM 2	0.8	0.1
GSE89567	Patient7	2	TPM 2	0.8	0.1
GSE89567	Patient8	2	TPM 2	0.8	0.1
GSE89567	Patient9	2	TPM 2	0.8	0.1
GSE89567	Patient1	2	TPM 2	0.8	0.1
GSE89567	Patient2	1	TPM 2	0.8	0.1
GSE89567	Patient3	2	TPM 2	0.8	0.1
GSE89567	Patient4	2	TPM 2	0.8	0.1
GSE89567	Patient5	4	TPM 2	0.8	0.1
GSE89567	Patient6	1	TPM 2	0.8	0.1
GSE89567	Patient7	2	TPM 2	0.8	0.1
GSE89567	Patient8	1	TPM 2	0.8	0.1
GSE89567	Patient9	1	TPM 2	0.8	0.1
GSE89567	Patient1	2	TPM 2	0.8	0.1
GSE89567	Patient2	1	TPM 2	0.8	0.1
GSE89567	Patient3	2	TPM 2	0.8	0.1
GSE89567	Patient4	2	TPM 2	0.8	0.1
GSE89567	Patient5	4	TPM 2	0.8	0.1
GSE89567	Patient6	1	TPM 2	0.8	0.1
GSE89567	Patient7	2	TPM 2	0.8	0.1
GSE89567	Patient8	2	TPM 2	0.8	0.1
GSE89567	Patient9	1	TPM 2	0.8	0.1
GSE89567	Patient1	2	TPM 2	0.8	0.1
GSE89567	Patient2	1	TPM 2	0.8	0.1
GSE89567	Patient3	2	TPM 2	0.8	0.1
GSE89567	Patient4	2	TPM 2	0.8	0.1
GSE89567	Patient5	3	TPM 2	0.8	0.1
GSE89567	Patient6	1	TPM 2	0.8	0.1
GSE89567	Patient7	2	TPM 2	0.8	0.1
GSE89567	Patient8	2	TPM 2	0.8	0.1
GSE89567	Patient9	1	TPM 2	0.8	0.1
GSE89567	Patient1	2	TPM 2	0.8	0.1
GSE89567	Patient2	1	TPM 2	0.8	0.1
GSE89567	Patient3	2	TPM 2	0.8	0.1
GSE89567	Patient4	2	TPM 2	0.8	0.1
GSE89567	Patient5	2	TPM 2	0.8	0.1
GSE89567	Patient6	1	TPM 2	0.8	0.1
GSE89567	Patient7	2	TPM 2	0.8	0.1
GSE89567	Patient8	1	TPM 2	0.8	0.1
GSE89567	Patient9	2	TPM 2	0.8	0.1
GSE89567	Patient1	2	TPM 2	0.8	0.1
GSE89567	Patient2	1	TPM 2	0.8	0.1
GSE89567	Patient3	2	TPM 2	0.8	0.1
GSE89567	Patient4	2	TPM 2	0.8	0.1
GSE89567	Patient5	2	TPM 2	0.8	0.1
GSE89567	Patient6	1	TPM 2	0.8	0.1
GSE89567	Patient7	2	TPM 2	0.8	0.1
GSE89567	Patient8	1	TPM 2	0.8	0.1
GSE89567	Patient9	1	TPM 2	0.8	0.1
GSE89567	Patient1	2	TPM 2	0.8	0.1
GSE89567	Patient2	1	TPM 2	0.8	0.1
GSE89567	Patient3	2	TPM 2	0.8	0.1
GSE89567	Patient4	2	TPM 2	0.8	0.1
GSE89567	Patient5	1	TPM 2	0.8	0.1
GSE89567	Patient6	1	TPM 2	0.8	0.1
GSE89567	Patient7	2	TPM 2	0.8	0.1
GSE89567	Patient8	1	TPM 2	0.8	0.1
GSE89567	Patient9	1	TPM 2	0.8	0.1
GSE89567	Patient1	2	TPM 2	0.8	0.1
GSE89567	Patient2	1	TPM 2	0.8	0.1
GSE89567	Patient3	2	TPM 2	0.8	0.1
GSE89567	Patient4	1	TPM 2	0.8	0.1
GSE89567	Patient5	3	TPM 2	0.8	0.1
GSE89567	Patient6	1	TPM 2	0.8	0.1
GSE89567	Patient7	2	TPM 2	0.8	0.1
GSE89567	Patient8	1	TPM 2	0.8	0.1
GSE89567	Patient9	1	TPM 2	0.8	0.1
GSE89567	Patient1	2	TPM 2	0.8	0.1
GSE89567	Patient2	1	TPM 2	0.8	0.1
GSE89567	Patient3	2	TPM 2	0.8	0.1
GSE89567	Patient4	2	TPM 2	0.8	0.1
GSE89567	Patient5	2	TPM 2	0.8	0.1
GSE89567	Patient6	1	TPM 2	0.8	0.1
GSE89567	Patient7	2	TPM 2	0.8	0.1
GSE89567	Patient8	1	TPM 2	0.8	0.1
GSE89567	Patient9	1	TPM 2	0.8	0.1
GSE89567	Patient1	2	TPM 2	0.8	0.1
GSE89567	Patient2	1	TPM 2	0.8	0.1
GSE89567	Patient3	2	TPM 2	0.8	0.1
GSE89567	Patient4	2	TPM 2	0.8	0.1
GSE89567	Patient5	2	TPM 2	0.8	0.1
GSE89567	Patient6	1	TPM 2	0.8	0.1
GSE89567	Patient7	2	TPM 2	0.8	0.1
GSE89567	Patient8	1	TPM 2	0.8	0.1
GSE89567	Patient9	1	TPM 2	0.8	0.1
GSE89567	Patient1	2	TPM 2	0.8	0.1
GSE89567	Patient2	1	TPM 2	0.8	0.1
GSE89567	Patient3	2	TPM 2	0.8	0.1
GSE89567	Patient4	2	TPM 2	0.8	0.1
GSE89567	Patient5	2	TPM 2	0.8	0.1
GSE89567	Patient6	1	TPM 2	0.8	0.1
GSE89567	Patient7	2	TPM 2	0.8	0.1
GSE89567	Patient8	1	TPM 2	0.8	0.1
GSE89567	Patient9	1	TPM 2	0.8	0.1
GSE89567	Patient1	2	TPM 2	0.8	0.1
GSE89567	Patient2	1	TPM 2	0.8	0.1
GSE89567	Patient3	2	TPM 2	0.8	0.1
GSE89567	Patient4	2	TPM 2	0.8	0.1
GSE89567	Patient5	4	TPM 2	0.8	0.1
GSE89567	Patient6	1	TPM 2	0.8	0.1
GSE89567	Patient7	2	TPM 2	0.8	0.1
GSE89567	Patient8	1	TPM 2	0.8	0.1
GSE89567	Patient9	1	TPM 2	0.8	0.1
GSE89567	Patient1	2	TPM 2	0.8	0.1
GSE89567	Patient2	1	TPM 2	0.8	0.1
GSE89567	Patient3	3	TPM 2	0.8	0.1
GSE89567	Patient4	1	TPM 2	0.8	0.1
GSE89567	Patient5	2	TPM 2	0.8	0.1
GSE89567	Patient6	1	TPM 2	0.8	0.1
GSE89567	Patient7	2	TPM 2	0.8	0.1
GSE89567	Patient8	1	TPM 2	0.8	0.1
GSE89567	Patient9	1	TPM 2	0.8	0.1
GSE89567	Patient1	2	TPM 2	0.8	0.1
GSE89567	Patient2	1	TPM 2	0.8	0.1
GSE89567	Patient3	2	TPM 2	0.8	0.1
GSE89567	Patient4	1	TPM 2	0.8	0.1
GSE89567	Patient5	4	TPM 2	0.8	0.1
GSE89567	Patient6	1	TPM 2	0.8	0.1
GSE89567	Patient7	2	TPM 2	0.8	0.1
GSE89567	Patient8	1	TPM 2	0.8	0.1
GSE89567	Patient9	1	TPM 2	0.8	0.1
GSE102130	Patient1	2	TPM 5	0.8	0.1
GSE102130	Patient2	2	TPM 5	0.8	0.1
GSE102130	Patient3	2	TPM 5	0.8	0.1
GSE102130	Patient1	2	TPM 5	0.8	0.1
GSE102130	Patient2	2	TPM 5	0.8	0.1
GSE102130	Patient3	2	TPM 5	0.8	0.1
GSE102130	Patient1	2	TPM 5	0.8	0.1
GSE102130	Patient2	2	TPM 5	0.8	0.1
GSE102130	Patient3	2	TPM 5	0.8	0.1
GSE102130	Patient1	2	TPM 5	0.8	0.1
GSE102130	Patient2	2	TPM 5	0.8	0.1
GSE102130	Patient3	2	TPM 5	0.8	0.1
GSE102130	Patient1	2	TPM 5	0.8	0.1
GSE102130	Patient2	2	TPM 5	0.8	0.1
GSE102130	Patient3	2	TPM 5	0.8	0.1
GSE102130	Patient1	2	TPM 5	0.8	0.1
GSE102130	Patient2	2	TPM 5	0.8	0.1
GSE102130	Patient3	2	TPM 5	0.8	0.1
GSE102130	Patient1	2	TPM 5	0.8	0.1
GSE102130	Patient2	2	TPM 5	0.8	0.1
GSE102130	Patient3	2	TPM 5	0.8	0.1
GSE102130	Patient1	2	TPM 5	0.8	0.1
GSE102130	Patient2	2	TPM 5	0.8	0.1
GSE102130	Patient3	2	TPM 5	0.8	0.1
GSE102130	Patient1	2	TPM 5	0.8	0.1
GSE102130	Patient2	2	TPM 5	0.8	0.1
GSE102130	Patient3	2	TPM 5	0.8	0.1
GSE102130	Patient1	2	TPM 5	0.8	0.1
GSE102130	Patient2	2	TPM 5	0.8	0.1
GSE102130	Patient3	2	TPM 5	0.8	0.1
GSE102130	Patient1	2	TPM 5	0.8	0.1
GSE102130	Patient2	2	TPM 5	0.8	0.1
GSE102130	Patient3	2	TPM 5	0.8	0.1
GSE102130	Patient1	2	TPM 5	0.8	0.1
GSE102130	Patient2	2	TPM 5	0.8	0.1
GSE102130	Patient3	2	TPM 5	0.8	0.1
GSE102130	Patient1	2	TPM 5	0.8	0.1
GSE102130	Patient2	2	TPM 5	0.8	0.1
GSE102130	Patient3	2	TPM 5	0.8	0.1
GSE102130	Patient1	2	TPM 5	0.8	0.1
GSE102130	Patient2	2	TPM 5	0.8	0.1
GSE102130	Patient3	2	TPM 5	0.8	0.1
GSE102130	Patient1	2	TPM 5	0.8	0.1
GSE102130	Patient2	2	TPM 5	0.8	0.1
GSE102130	Patient3	2	TPM 5	0.8	0.1
GSE102130	Patient1	2	TPM 5	0.8	0.1
GSE102130	Patient2	2	TPM 5	0.8	0.1
GSE102130	Patient3	2	TPM 5	0.8	0.1
GSE102130	Patient1	2	TPM 5	0.8	0.1
GSE102130	Patient2	2	TPM 5	0.8	0.1
GSE102130	Patient3	2	TPM 5	0.8	0.1
GSE102130	Patient1	2	TPM 5	0.8	0.1
GSE102130	Patient2	2	TPM 5	0.8	0.1
GSE102130	Patient3	2	TPM 5	0.8	0.1
GSE102130	Patient1	2	TPM 5	0.8	0.1
GSE102130	Patient2	2	TPM 5	0.8	0.1
GSE102130	Patient3	2	TPM 5	0.8	0.1
GSE102130	Patient1	2	TPM 5	0.8	0.1
GSE102130	Patient2	2	TPM 5	0.8	0.1
GSE102130	Patient3	2	TPM 5	0.8	0.1
GSE118389	Patient1	2	TPM 5	0.8	0.1
GSE118389	Patient2	8	TPM 5	0.8	0.1
GSE118389	Patient3	2	TPM 5	0.8	0.1
GSE118389	Patient1	2	TPM 5	0.8	0.1
GSE118389	Patient2	8	TPM 5	0.8	0.1
GSE118389	Patient3	2	TPM 5	0.8	0.1
GSE118389	Patient1	2	TPM 5	0.8	0.1
GSE118389	Patient2	8	TPM 5	0.8	0.1
GSE118389	Patient3	2	TPM 5	0.8	0.1
GSE118389	Patient1	2	TPM 5	0.8	0.1
GSE118389	Patient2	8	TPM 5	0.8	0.1
GSE118389	Patient3	2	TPM 5	0.8	0.1
GSE118389	Patient1	2	TPM 5	0.8	0.1
GSE118389	Patient2	8	TPM 5	0.8	0.1
GSE118389	Patient3	2	TPM 5	0.8	0.1
GSE118389	Patient1	2	TPM 5	0.8	0.1
GSE118389	Patient2	8	TPM 5	0.8	0.1
GSE118389	Patient3	2	TPM 5	0.8	0.1
GSE118389	Patient1	2	TPM 5	0.8	0.1
GSE118389	Patient2	8	TPM 5	0.8	0.1
GSE118389	Patient3	2	TPM 5	0.8	0.1
GSE118389	Patient1	2	TPM 5	0.8	0.1
GSE118389	Patient2	8	TPM 5	0.8	0.1
GSE118389	Patient3	2	TPM 5	0.8	0.1
GSE118389	Patient1	2	TPM 5	0.8	0.1
GSE118389	Patient2	8	TPM 5	0.8	0.1
GSE118389	Patient3	2	TPM 5	0.8	0.1
GSE118389	Patient1	2	TPM 5	0.8	0.1
GSE118389	Patient2	8	TPM 5	0.8	0.1
GSE118389	Patient3	2	TPM 5	0.8	0.1
GSE118389	Patient1	2	TPM 5	0.8	0.1
GSE118389	Patient2	8	TPM 5	0.8	0.1
GSE118389	Patient3	2	TPM 5	0.8	0.1
GSE118389	Patient1	2	TPM 5	0.8	0.1
GSE118389	Patient2	8	TPM 5	0.8	0.1
GSE118389	Patient3	2	TPM 5	0.8	0.1
GSE118389	Patient1	2	TPM 5	0.8	0.1
GSE118389	Patient2	8	TPM 5	0.8	0.1
GSE118389	Patient3	2	TPM 5	0.8	0.1
GSE118389	Patient1	2	TPM 5	0.8	0.1
GSE118389	Patient2	8	TPM 5	0.8	0.1
GSE118389	Patient3	2	TPM 5	0.8	0.1
GSE118389	Patient1	2	TPM 5	0.8	0.1
GSE118389	Patient2	8	TPM 5	0.8	0.1
GSE118389	Patient3	2	TPM 5	0.8	0.1
GSE118389	Patient1	2	TPM 5	0.8	0.1
GSE118389	Patient2	8	TPM 5	0.8	0.1
GSE118389	Patient3	2	TPM 5	0.8	0.1
GSE118389	Patient1	2	TPM 5	0.8	0.1
GSE118389	Patient2	8	TPM 5	0.8	0.1
GSE118389	Patient3	2	TPM 5	0.8	0.1
GSE118389	Patient1	2	TPM 5	0.8	0.1
GSE118389	Patient2	8	TPM 5	0.8	0.1
GSE118389	Patient3	2	TPM 5	0.8	0.1
GSE118389	Patient1	2	TPM 5	0.8	0.1
GSE118389	Patient2	8	TPM 5	0.8	0.1
GSE118389	Patient3	2	TPM 5	0.8	0.1
GSE118389	Patient1	2	TPM 5	0.8	0.1
GSE118389	Patient2	8	TPM 5	0.8	0.1
GSE118389	Patient3	2	TPM 5	0.8	0.1
GSE89567	Patient1	2	TPM 5	0.8	0.1
GSE89567	Patient2	1	TPM 5	0.8	0.1
GSE89567	Patient3	1	TPM 5	0.8	0.1
GSE89567	Patient4	1	TPM 5	0.8	0.1
GSE89567	Patient5	2	TPM 5	0.8	0.1
GSE89567	Patient6	1	TPM 5	0.8	0.1
GSE89567	Patient7	1	TPM 5	0.8	0.1
GSE89567	Patient8	1	TPM 5	0.8	0.1
GSE89567	Patient9	1	TPM 5	0.8	0.1
GSE89567	Patient1	2	TPM 5	0.8	0.1
GSE89567	Patient2	1	TPM 5	0.8	0.1
GSE89567	Patient3	1	TPM 5	0.8	0.1
GSE89567	Patient4	1	TPM 5	0.8	0.1
GSE89567	Patient5	1	TPM 5	0.8	0.1
GSE89567	Patient6	1	TPM 5	0.8	0.1
GSE89567	Patient7	1	TPM 5	0.8	0.1
GSE89567	Patient8	1	TPM 5	0.8	0.1
GSE89567	Patient9	1	TPM 5	0.8	0.1
GSE89567	Patient1	2	TPM 5	0.8	0.1
GSE89567	Patient2	1	TPM 5	0.8	0.1
GSE89567	Patient3	1	TPM 5	0.8	0.1
GSE89567	Patient4	1	TPM 5	0.8	0.1
GSE89567	Patient5	1	TPM 5	0.8	0.1
GSE89567	Patient6	1	TPM 5	0.8	0.1
GSE89567	Patient7	1	TPM 5	0.8	0.1
GSE89567	Patient8	1	TPM 5	0.8	0.1
GSE89567	Patient9	1	TPM 5	0.8	0.1
GSE89567	Patient1	2	TPM 5	0.8	0.1
GSE89567	Patient2	1	TPM 5	0.8	0.1
GSE89567	Patient3	2	TPM 5	0.8	0.1
GSE89567	Patient4	1	TPM 5	0.8	0.1
GSE89567	Patient5	2	TPM 5	0.8	0.1
GSE89567	Patient6	1	TPM 5	0.8	0.1
GSE89567	Patient7	1	TPM 5	0.8	0.1
GSE89567	Patient8	1	TPM 5	0.8	0.1
GSE89567	Patient9	1	TPM 5	0.8	0.1
GSE89567	Patient1	2	TPM 5	0.8	0.1
GSE89567	Patient2	1	TPM 5	0.8	0.1
GSE89567	Patient3	1	TPM 5	0.8	0.1
GSE89567	Patient4	1	TPM 5	0.8	0.1
GSE89567	Patient5	1	TPM 5	0.8	0.1
GSE89567	Patient6	1	TPM 5	0.8	0.1
GSE89567	Patient7	1	TPM 5	0.8	0.1
GSE89567	Patient8	1	TPM 5	0.8	0.1
GSE89567	Patient9	1	TPM 5	0.8	0.1
GSE89567	Patient1	2	TPM 5	0.8	0.1
GSE89567	Patient2	1	TPM 5	0.8	0.1
GSE89567	Patient3	1	TPM 5	0.8	0.1
GSE89567	Patient4	1	TPM 5	0.8	0.1
GSE89567	Patient5	1	TPM 5	0.8	0.1
GSE89567	Patient6	1	TPM 5	0.8	0.1
GSE89567	Patient7	1	TPM 5	0.8	0.1
GSE89567	Patient8	1	TPM 5	0.8	0.1
GSE89567	Patient9	1	TPM 5	0.8	0.1
GSE89567	Patient1	2	TPM 5	0.8	0.1
GSE89567	Patient2	1	TPM 5	0.8	0.1
GSE89567	Patient3	2	TPM 5	0.8	0.1
GSE89567	Patient4	1	TPM 5	0.8	0.1
GSE89567	Patient5	2	TPM 5	0.8	0.1
GSE89567	Patient6	1	TPM 5	0.8	0.1
GSE89567	Patient7	1	TPM 5	0.8	0.1
GSE89567	Patient8	1	TPM 5	0.8	0.1
GSE89567	Patient9	2	TPM 5	0.8	0.1
GSE89567	Patient1	2	TPM 5	0.8	0.1
GSE89567	Patient2	1	TPM 5	0.8	0.1
GSE89567	Patient3	1	TPM 5	0.8	0.1
GSE89567	Patient4	1	TPM 5	0.8	0.1
GSE89567	Patient5	2	TPM 5	0.8	0.1
GSE89567	Patient6	1	TPM 5	0.8	0.1
GSE89567	Patient7	1	TPM 5	0.8	0.1
GSE89567	Patient8	1	TPM 5	0.8	0.1
GSE89567	Patient9	1	TPM 5	0.8	0.1
GSE89567	Patient1	2	TPM 5	0.8	0.1
GSE89567	Patient2	1	TPM 5	0.8	0.1
GSE89567	Patient3	1	TPM 5	0.8	0.1
GSE89567	Patient4	1	TPM 5	0.8	0.1
GSE89567	Patient5	1	TPM 5	0.8	0.1
GSE89567	Patient6	1	TPM 5	0.8	0.1
GSE89567	Patient7	1	TPM 5	0.8	0.1
GSE89567	Patient8	1	TPM 5	0.8	0.1
GSE89567	Patient9	1	TPM 5	0.8	0.1
GSE89567	Patient1	2	TPM 5	0.8	0.1
GSE89567	Patient2	1	TPM 5	0.8	0.1
GSE89567	Patient3	1	TPM 5	0.8	0.1
GSE89567	Patient4	1	TPM 5	0.8	0.1
GSE89567	Patient5	1	TPM 5	0.8	0.1
GSE89567	Patient6	1	TPM 5	0.8	0.1
GSE89567	Patient7	1	TPM 5	0.8	0.1
GSE89567	Patient8	1	TPM 5	0.8	0.1
GSE89567	Patient9	1	TPM 5	0.8	0.1
GSE89567	Patient1	2	TPM 5	0.8	0.1
GSE89567	Patient2	1	TPM 5	0.8	0.1
GSE89567	Patient3	1	TPM 5	0.8	0.1
GSE89567	Patient4	1	TPM 5	0.8	0.1
GSE89567	Patient5	2	TPM 5	0.8	0.1
GSE89567	Patient6	1	TPM 5	0.8	0.1
GSE89567	Patient7	1	TPM 5	0.8	0.1
GSE89567	Patient8	1	TPM 5	0.8	0.1
GSE89567	Patient9	2	TPM 5	0.8	0.1
GSE89567	Patient1	2	TPM 5	0.8	0.1
GSE89567	Patient2	1	TPM 5	0.8	0.1
GSE89567	Patient3	1	TPM 5	0.8	0.1
GSE89567	Patient4	1	TPM 5	0.8	0.1
GSE89567	Patient5	1	TPM 5	0.8	0.1
GSE89567	Patient6	1	TPM 5	0.8	0.1
GSE89567	Patient7	1	TPM 5	0.8	0.1
GSE89567	Patient8	1	TPM 5	0.8	0.1
GSE89567	Patient9	1	TPM 5	0.8	0.1
GSE89567	Patient1	2	TPM 5	0.8	0.1
GSE89567	Patient2	1	TPM 5	0.8	0.1
GSE89567	Patient3	1	TPM 5	0.8	0.1
GSE89567	Patient4	1	TPM 5	0.8	0.1
GSE89567	Patient5	1	TPM 5	0.8	0.1
GSE89567	Patient6	1	TPM 5	0.8	0.1
GSE89567	Patient7	1	TPM 5	0.8	0.1
GSE89567	Patient8	1	TPM 5	0.8	0.1
GSE89567	Patient9	1	TPM 5	0.8	0.1
GSE89567	Patient1	2	TPM 5	0.8	0.1
GSE89567	Patient2	1	TPM 5	0.8	0.1
GSE89567	Patient3	1	TPM 5	0.8	0.1
GSE89567	Patient4	1	TPM 5	0.8	0.1
GSE89567	Patient5	2	TPM 5	0.8	0.1
GSE89567	Patient6	1	TPM 5	0.8	0.1
GSE89567	Patient7	1	TPM 5	0.8	0.1
GSE89567	Patient8	1	TPM 5	0.8	0.1
GSE89567	Patient9	1	TPM 5	0.8	0.1
GSE89567	Patient1	2	TPM 5	0.8	0.1
GSE89567	Patient2	1	TPM 5	0.8	0.1
GSE89567	Patient3	1	TPM 5	0.8	0.1
GSE89567	Patient4	1	TPM 5	0.8	0.1
GSE89567	Patient5	2	TPM 5	0.8	0.1
GSE89567	Patient6	1	TPM 5	0.8	0.1
GSE89567	Patient7	1	TPM 5	0.8	0.1
GSE89567	Patient8	1	TPM 5	0.8	0.1
GSE89567	Patient9	1	TPM 5	0.8	0.1
GSE89567	Patient1	2	TPM 5	0.8	0.1
GSE89567	Patient2	1	TPM 5	0.8	0.1
GSE89567	Patient3	1	TPM 5	0.8	0.1
GSE89567	Patient4	1	TPM 5	0.8	0.1
GSE89567	Patient5	1	TPM 5	0.8	0.1
GSE89567	Patient6	1	TPM 5	0.8	0.1
GSE89567	Patient7	1	TPM 5	0.8	0.1
GSE89567	Patient8	1	TPM 5	0.8	0.1
GSE89567	Patient9	1	TPM 5	0.8	0.1
GSE89567	Patient1	2	TPM 5	0.8	0.1
GSE89567	Patient2	1	TPM 5	0.8	0.1
GSE89567	Patient3	2	TPM 5	0.8	0.1
GSE89567	Patient4	1	TPM 5	0.8	0.1
GSE89567	Patient5	2	TPM 5	0.8	0.1
GSE89567	Patient6	1	TPM 5	0.8	0.1
GSE89567	Patient7	1	TPM 5	0.8	0.1
GSE89567	Patient8	1	TPM 5	0.8	0.1
GSE89567	Patient9	1	TPM 5	0.8	0.1
GSE89567	Patient1	2	TPM 5	0.8	0.1
GSE89567	Patient2	1	TPM 5	0.8	0.1
GSE89567	Patient3	1	TPM 5	0.8	0.1
GSE89567	Patient4	1	TPM 5	0.8	0.1
GSE89567	Patient5	1	TPM 5	0.8	0.1
GSE89567	Patient6	1	TPM 5	0.8	0.1
GSE89567	Patient7	1	TPM 5	0.8	0.1
GSE89567	Patient8	1	TPM 5	0.8	0.1
GSE89567	Patient9	1	TPM 5	0.8	0.1
GSE89567	Patient1	2	TPM 5	0.8	0.1
GSE89567	Patient2	1	TPM 5	0.8	0.1
GSE89567	Patient3	1	TPM 5	0.8	0.1
GSE89567	Patient4	1	TPM 5	0.8	0.1
GSE89567	Patient5	1	TPM 5	0.8	0.1
GSE89567	Patient6	1	TPM 5	0.8	0.1
GSE89567	Patient7	1	TPM 5	0.8	0.1
GSE89567	Patient8	1	TPM 5	0.8	0.1
GSE89567	Patient9	1	TPM 5	0.8	0.1
GSE89567	Patient1	2	TPM 5	0.8	0.1
GSE89567	Patient2	1	TPM 5	0.8	0.1
GSE89567	Patient3	2	TPM 5	0.8	0.1
GSE89567	Patient4	1	TPM 5	0.8	0.1
GSE89567	Patient5	2	TPM 5	0.8	0.1
GSE89567	Patient6	1	TPM 5	0.8	0.1
GSE89567	Patient7	1	TPM 5	0.8	0.1
GSE89567	Patient8	1	TPM 5	0.8	0.1
GSE89567	Patient9	1	TPM 5	0.8	0.1
