# Supplementary material for: The landscape of receptor-mediated precision cancer combination therapy via a single-cell perspective
Source: Nat Commun. 2022 Mar 25;13:1613. doi: 10.1038/s41467-022-29154-2 (PMC8956718; doi:10.1038/s41467-022-29154-2)
Supplement: Supplementary file 3 — Source Data [file 41467_2022_29154_MOESM3_ESM.zip › MadHitter_Source_Data_Figures/Supplementary_Figure5_GSE89567_CTS.txt]

r	lb	ub	CTS
1.5	0.70	0.05	1.35
1.5	0.75	0.05	1.35
1.5	0.80	0.05	1.35
1.5	0.85	0.05	1.35
1.5	0.90	0.05	1.35
1.5	0.70	0.10	1
1.5	0.75	0.10	1
1.5	0.80	0.10	1
1.5	0.85	0.10	1
1.5	0.90	0.10	1
1.5	0.70	0.15	1
1.5	0.75	0.15	1
1.5	0.80	0.15	1
1.5	0.85	0.15	1
1.5	0.90	0.15	1
1.5	0.70	0.20	1
1.5	0.75	0.20	1
1.5	0.80	0.20	1
1.5	0.85	0.20	1
1.5	0.90	0.20	1
1.5	0.70	0.25	1
1.5	0.75	0.25	1
1.5	0.80	0.25	1
1.5	0.85	0.25	1
1.5	0.90	0.25	1
1.5	0.70	0.30	1
1.5	0.75	0.30	1
1.5	0.80	0.30	1
1.5	0.85	0.30	1
1.5	0.90	0.30	1
2.0	0.70	0.05	1.1
2.0	0.75	0.05	1.1
2.0	0.80	0.05	1.1
2.0	0.85	0.05	1.1
2.0	0.90	0.05	1.1
2.0	0.70	0.10	1
2.0	0.75	0.10	1
2.0	0.80	0.10	1
2.0	0.85	0.10	1
2.0	0.90	0.10	1
2.0	0.70	0.15	1
2.0	0.75	0.15	1
2.0	0.80	0.15	1
2.0	0.85	0.15	1
2.0	0.90	0.15	1
2.0	0.70	0.20	1
2.0	0.75	0.20	1
2.0	0.80	0.20	1
2.0	0.85	0.20	1
2.0	0.90	0.20	1
2.0	0.70	0.25	1
2.0	0.75	0.25	1
2.0	0.80	0.25	1
2.0	0.85	0.25	1
2.0	0.90	0.25	1
2.0	0.70	0.30	1
2.0	0.75	0.30	1
2.0	0.80	0.30	1
2.0	0.85	0.30	1
2.0	0.90	0.30	1
2.5	0.70	0.05	1.1
2.5	0.75	0.05	1.1
2.5	0.80	0.05	1.1
2.5	0.85	0.05	1.1
2.5	0.90	0.05	1.1
2.5	0.70	0.10	1
2.5	0.75	0.10	1
2.5	0.80	0.10	1
2.5	0.85	0.10	1
2.5	0.90	0.10	1
2.5	0.70	0.15	1
2.5	0.75	0.15	1
2.5	0.80	0.15	1
2.5	0.85	0.15	1
2.5	0.90	0.15	1
2.5	0.70	0.20	1
2.5	0.75	0.20	1
2.5	0.80	0.20	1
2.5	0.85	0.20	1
2.5	0.90	0.20	1
2.5	0.70	0.25	1
2.5	0.75	0.25	1
2.5	0.80	0.25	1
2.5	0.85	0.25	1
2.5	0.90	0.25	1
2.5	0.70	0.30	1
2.5	0.75	0.30	1
2.5	0.80	0.30	1
2.5	0.85	0.30	1
2.5	0.90	0.30	1
3.0	0.70	0.05	1
3.0	0.75	0.05	1
3.0	0.80	0.05	1
3.0	0.85	0.05	1
3.0	0.90	0.05	1
3.0	0.70	0.10	1
3.0	0.75	0.10	1
3.0	0.80	0.10	1
3.0	0.85	0.10	1
3.0	0.90	0.10	1
3.0	0.70	0.15	1
3.0	0.75	0.15	1
3.0	0.80	0.15	1
3.0	0.85	0.15	1
3.0	0.90	0.15	1
3.0	0.70	0.20	1
3.0	0.75	0.20	1
3.0	0.80	0.20	1
3.0	0.85	0.20	1
3.0	0.90	0.20	1
3.0	0.70	0.25	1
3.0	0.75	0.25	1
3.0	0.80	0.25	1
3.0	0.85	0.25	1
3.0	0.90	0.25	1
3.0	0.70	0.30	1
3.0	0.75	0.30	1
3.0	0.80	0.30	1
3.0	0.85	0.30	1
3.0	0.90	0.30	1
