# Supplementary material for: The landscape of receptor-mediated precision cancer combination therapy via a single-cell perspective
Source: Nat Commun. 2022 Mar 25;13:1613. doi: 10.1038/s41467-022-29154-2 (PMC8956718; doi:10.1038/s41467-022-29154-2)
Supplement: Supplementary file 3 — Source Data [file 41467_2022_29154_MOESM3_ESM.zip › MadHitter_Source_Data_Figures/Supplementary_Figure6_GSE70630_CTS.txt]

r	ub	lb	CTS
1.5	0.05	0.70	3.1
1.5	0.05	0.75	3.4
1.5	0.05	0.80	3.75
1.5	0.05	0.85	5.2
1.5	0.05	0.90	6.05
1.5	0.10	0.70	2.25
1.5	0.10	0.75	2
1.5	0.10	0.80	2.2
1.5	0.10	0.85	3.8
1.5	0.10	0.90	4.05
1.5	0.15	0.70	2.05
1.5	0.15	0.75	2
1.5	0.15	0.80	2.15
1.5	0.15	0.85	3.8
1.5	0.15	0.90	4
1.5	0.20	0.70	1.95
1.5	0.20	0.75	2.05
1.5	0.20	0.80	2.05
1.5	0.20	0.85	2.1
1.5	0.20	0.90	2.1
1.5	0.25	0.70	1.95
1.5	0.25	0.75	2.05
1.5	0.25	0.80	2.1
1.5	0.25	0.85	2.2
1.5	0.25	0.90	2.15
1.5	0.30	0.70	1.95
1.5	0.30	0.75	2.05
1.5	0.30	0.80	2.1
1.5	0.30	0.85	2.25
1.5	0.30	0.90	2.15
2.0	0.05	0.70	2.65
2.0	0.05	0.75	2.85
2.0	0.05	0.80	3.4
2.0	0.05	0.85	4.45
2.0	0.05	0.90	4.8
2.0	0.10	0.70	2.2
2.0	0.10	0.75	2.65
2.0	0.10	0.80	3.2
2.0	0.10	0.85	3.9
2.0	0.10	0.90	4
2.0	0.15	0.70	2.25
2.0	0.15	0.75	2.65
2.0	0.15	0.80	3.15
2.0	0.15	0.85	3.9
2.0	0.15	0.90	4
2.0	0.20	0.70	2.05
2.0	0.20	0.75	2.15
2.0	0.20	0.80	2.55
2.0	0.20	0.85	2.15
2.0	0.20	0.90	2.1
2.0	0.25	0.70	2.05
2.0	0.25	0.75	2.15
2.0	0.25	0.80	2.6
2.0	0.25	0.85	2.15
2.0	0.25	0.90	2.1
2.0	0.30	0.70	2.05
2.0	0.30	0.75	2.15
2.0	0.30	0.80	2.6
2.0	0.30	0.85	2.15
2.0	0.30	0.90	2.1
2.5	0.05	0.70	2.75
2.5	0.05	0.75	3
2.5	0.05	0.80	3.7
2.5	0.05	0.85	4.85
2.5	0.05	0.90	4.8
2.5	0.10	0.70	2.75
2.5	0.10	0.75	3.25
2.5	0.10	0.80	3.65
2.5	0.10	0.85	4.35
2.5	0.10	0.90	4.65
2.5	0.15	0.70	2.75
2.5	0.15	0.75	3.25
2.5	0.15	0.80	3.65
2.5	0.15	0.85	4.25
2.5	0.15	0.90	4.65
2.5	0.20	0.70	2.15
2.5	0.20	0.75	2.35
2.5	0.20	0.80	2.2
2.5	0.20	0.85	2.3
2.5	0.20	0.90	2.7
2.5	0.25	0.70	2.15
2.5	0.25	0.75	2.35
2.5	0.25	0.80	2.2
2.5	0.25	0.85	2.3
2.5	0.25	0.90	2.7
2.5	0.30	0.70	2.15
2.5	0.30	0.75	2.35
2.5	0.30	0.80	2.2
2.5	0.30	0.85	2.3
2.5	0.30	0.90	2.7
3.0	0.05	0.70	2.2
3.0	0.05	0.75	2.3
3.0	0.05	0.80	2.7
3.0	0.05	0.85	2.85
3.0	0.05	0.90	3.05
3.0	0.10	0.70	2.25
3.0	0.10	0.75	2.2
3.0	0.10	0.80	2.5
3.0	0.10	0.85	2.7
3.0	0.10	0.90	2.9
3.0	0.15	0.70	2.3
3.0	0.15	0.75	2.2
3.0	0.15	0.80	2.45
3.0	0.15	0.85	2.7
3.0	0.15	0.90	2.9
3.0	0.20	0.70	2.3
3.0	0.20	0.75	2.2
3.0	0.20	0.80	2.45
3.0	0.20	0.85	2.7
3.0	0.20	0.90	2.9
3.0	0.25	0.70	2.3
3.0	0.25	0.75	2.2
3.0	0.25	0.80	2.45
3.0	0.25	0.85	2.7
3.0	0.25	0.90	2.9
3.0	0.30	0.70	2.3
3.0	0.30	0.75	2.2
3.0	0.30	0.80	2.45
3.0	0.30	0.85	2.7
3.0	0.30	0.90	2.9
