# Supplementary material for: The landscape of receptor-mediated precision cancer combination therapy via a single-cell perspective
Source: Nat Commun. 2022 Mar 25;13:1613. doi: 10.1038/s41467-022-29154-2 (PMC8956718; doi:10.1038/s41467-022-29154-2)
Supplement: Supplementary file 3 — Source Data [file 41467_2022_29154_MOESM3_ESM.zip › MadHitter_Source_Data_Figures/Supplementary_Figure7_GSE102130_CTS.txt]

r	ub	lb	CTS
1.5	0.05	0.70	1
1.5	0.05	0.75	2
1.5	0.05	0.80	2
1.5	0.05	0.85	2
1.5	0.05	0.90	2
1.5	0.10	0.70	1
1.5	0.10	0.75	2
1.5	0.10	0.80	2
1.5	0.10	0.85	2
1.5	0.10	0.90	2
1.5	0.15	0.70	1
1.5	0.15	0.75	2
1.5	0.15	0.80	2
1.5	0.15	0.85	2
1.5	0.15	0.90	2
1.5	0.20	0.70	1
1.5	0.20	0.75	2
1.5	0.20	0.80	2
1.5	0.20	0.85	2
1.5	0.20	0.90	2
1.5	0.25	0.70	1
1.5	0.25	0.75	2
1.5	0.25	0.80	2
1.5	0.25	0.85	2
1.5	0.25	0.90	2
1.5	0.30	0.70	1
1.5	0.30	0.75	2
1.5	0.30	0.80	2
1.5	0.30	0.85	2
1.5	0.30	0.90	2
2.0	0.05	0.70	2
2.0	0.05	0.75	2
2.0	0.05	0.80	2
2.0	0.05	0.85	2
2.0	0.05	0.90	2
2.0	0.10	0.70	2
2.0	0.10	0.75	2
2.0	0.10	0.80	2
2.0	0.10	0.85	2
2.0	0.10	0.90	2
2.0	0.15	0.70	2
2.0	0.15	0.75	2
2.0	0.15	0.80	2
2.0	0.15	0.85	2
2.0	0.15	0.90	2
2.0	0.20	0.70	2
2.0	0.20	0.75	2
2.0	0.20	0.80	2
2.0	0.20	0.85	2
2.0	0.20	0.90	2
2.0	0.25	0.70	2
2.0	0.25	0.75	2
2.0	0.25	0.80	2
2.0	0.25	0.85	2
2.0	0.25	0.90	2
2.0	0.30	0.70	2
2.0	0.30	0.75	2
2.0	0.30	0.80	2
2.0	0.30	0.85	2
2.0	0.30	0.90	2
2.5	0.05	0.70	2
2.5	0.05	0.75	2
2.5	0.05	0.80	2
2.5	0.05	0.85	2
2.5	0.05	0.90	2
2.5	0.10	0.70	2
2.5	0.10	0.75	2
2.5	0.10	0.80	2
2.5	0.10	0.85	2
2.5	0.10	0.90	2
2.5	0.15	0.70	2
2.5	0.15	0.75	2
2.5	0.15	0.80	2
2.5	0.15	0.85	2
2.5	0.15	0.90	2
2.5	0.20	0.70	2
2.5	0.20	0.75	2
2.5	0.20	0.80	2
2.5	0.20	0.85	2
2.5	0.20	0.90	2
2.5	0.25	0.70	2
2.5	0.25	0.75	2
2.5	0.25	0.80	2
2.5	0.25	0.85	2
2.5	0.25	0.90	2
2.5	0.30	0.70	2
2.5	0.30	0.75	2
2.5	0.30	0.80	2
2.5	0.30	0.85	2
2.5	0.30	0.90	2
3.0	0.05	0.70	2
3.0	0.05	0.75	2
3.0	0.05	0.80	2
3.0	0.05	0.85	2
3.0	0.05	0.90	2
3.0	0.10	0.70	2
3.0	0.10	0.75	2
3.0	0.10	0.80	2
3.0	0.10	0.85	2
3.0	0.10	0.90	2
3.0	0.15	0.70	2
3.0	0.15	0.75	2
3.0	0.15	0.80	2
3.0	0.15	0.85	2
3.0	0.15	0.90	2
3.0	0.20	0.70	2
3.0	0.20	0.75	2
3.0	0.20	0.80	2
3.0	0.20	0.85	2
3.0	0.20	0.90	2
3.0	0.25	0.70	2
3.0	0.25	0.75	2
3.0	0.25	0.80	2
3.0	0.25	0.85	2
3.0	0.25	0.90	2
3.0	0.30	0.70	2
3.0	0.30	0.75	2
3.0	0.30	0.80	2
3.0	0.30	0.85	2
3.0	0.30	0.90	2
