# Supplementary material for: The landscape of receptor-mediated precision cancer combination therapy via a single-cell perspective
Source: Nat Commun. 2022 Mar 25;13:1613. doi: 10.1038/s41467-022-29154-2 (PMC8956718; doi:10.1038/s41467-022-29154-2)
Supplement: Supplementary file 3 — Source Data [file 41467_2022_29154_MOESM3_ESM.zip › MadHitter_Source_Data_Figures/Supplementary_Figure8_GSE81861_CTS.txt]

r	lb	ub	CTS
1.5	0.70	0.05	5
1.5	0.75	0.05	6
1.5	0.80	0.05	6
1.5	0.85	0.05	7
1.5	0.90	0.05	7
1.5	0.70	0.10	5
1.5	0.75	0.10	6
1.5	0.80	0.10	5
1.5	0.85	0.10	7
1.5	0.90	0.10	7
1.5	0.70	0.15	5
1.5	0.75	0.15	6
1.5	0.80	0.15	5
1.5	0.85	0.15	7
1.5	0.90	0.15	7
1.5	0.70	0.20	5
1.5	0.75	0.20	6
1.5	0.80	0.20	6
1.5	0.85	0.20	7
1.5	0.90	0.20	7
1.5	0.70	0.25	5
1.5	0.75	0.25	5
1.5	0.80	0.25	5
1.5	0.85	0.25	6
1.5	0.90	0.25	7
1.5	0.70	0.30	5
1.5	0.75	0.30	5
1.5	0.80	0.30	5
1.5	0.85	0.30	6
1.5	0.90	0.30	7
2.0	0.70	0.05	5
2.0	0.75	0.05	5
2.0	0.80	0.05	5
2.0	0.85	0.05	6
2.0	0.90	0.05	7
2.0	0.70	0.10	5
2.0	0.75	0.10	5
2.0	0.80	0.10	5
2.0	0.85	0.10	6
2.0	0.90	0.10	7
2.0	0.70	0.15	4
2.0	0.75	0.15	4
2.0	0.80	0.15	4
2.0	0.85	0.15	5
2.0	0.90	0.15	6
2.0	0.70	0.20	4
2.0	0.75	0.20	4
2.0	0.80	0.20	4
2.0	0.85	0.20	5
2.0	0.90	0.20	6
2.0	0.70	0.25	4
2.0	0.75	0.25	4
2.0	0.80	0.25	4
2.0	0.85	0.25	5
2.0	0.90	0.25	6
2.0	0.70	0.30	4
2.0	0.75	0.30	4
2.0	0.80	0.30	4
2.0	0.85	0.30	5
2.0	0.90	0.30	6
2.5	0.70	0.05	4
2.5	0.75	0.05	5
2.5	0.80	0.05	5
2.5	0.85	0.05	6
2.5	0.90	0.05	6
2.5	0.70	0.10	4
2.5	0.75	0.10	5
2.5	0.80	0.10	5
2.5	0.85	0.10	6
2.5	0.90	0.10	6
2.5	0.70	0.15	4
2.5	0.75	0.15	5
2.5	0.80	0.15	5
2.5	0.85	0.15	6
2.5	0.90	0.15	6
2.5	0.70	0.20	4
2.5	0.75	0.20	5
2.5	0.80	0.20	5
2.5	0.85	0.20	6
2.5	0.90	0.20	6
2.5	0.70	0.25	4
2.5	0.75	0.25	5
2.5	0.80	0.25	5
2.5	0.85	0.25	6
2.5	0.90	0.25	6
2.5	0.70	0.30	4
2.5	0.75	0.30	5
2.5	0.80	0.30	5
2.5	0.85	0.30	6
2.5	0.90	0.30	6
3.0	0.70	0.05	4
3.0	0.75	0.05	5
3.0	0.80	0.05	5
3.0	0.85	0.05	6
3.0	0.90	0.05	6
3.0	0.70	0.10	4
3.0	0.75	0.10	5
3.0	0.80	0.10	5
3.0	0.85	0.10	6
3.0	0.90	0.10	6
3.0	0.70	0.15	4
3.0	0.75	0.15	5
3.0	0.80	0.15	5
3.0	0.85	0.15	6
3.0	0.90	0.15	6
3.0	0.70	0.20	4
3.0	0.75	0.20	5
3.0	0.80	0.20	5
3.0	0.85	0.20	6
3.0	0.90	0.20	6
3.0	0.70	0.25	4
3.0	0.75	0.25	5
3.0	0.80	0.25	5
3.0	0.85	0.25	6
3.0	0.90	0.25	6
3.0	0.70	0.30	4
3.0	0.75	0.30	5
3.0	0.80	0.30	5
3.0	0.85	0.30	6
3.0	0.90	0.30	6
