# Supplementary material for: The landscape of receptor-mediated precision cancer combination therapy via a single-cell perspective
Source: Nat Commun. 2022 Mar 25;13:1613. doi: 10.1038/s41467-022-29154-2 (PMC8956718; doi:10.1038/s41467-022-29154-2)
Supplement: Supplementary file 3 — Source Data [file 41467_2022_29154_MOESM3_ESM.zip › MadHitter_Source_Data_Figures/Supplementary_Figure9_GSE118389.txt]

r	thresh	lb	ub	CTS
2.0	.1	0.70	0.05	4
2.0	.1	0.75	0.05	4
2.0	.1	0.80	0.05	5
2.0	.1	0.85	0.05	6
2.0	.1	0.90	0.05	9
2.0	.1	0.70	0.10	4
2.0	.1	0.75	0.10	4
2.0	.1	0.80	0.10	4
2.0	.1	0.85	0.10	6
2.0	.1	0.90	0.10	8
2.0	.1	0.70	0.15	4
2.0	.1	0.75	0.15	3
2.0	.1	0.80	0.15	4
2.0	.1	0.85	0.15	5
2.0	.1	0.90	0.15	8
2.0	.1	0.70	0.20	4
2.0	.1	0.75	0.20	3
2.0	.1	0.80	0.20	4
2.0	.1	0.85	0.20	5
2.0	.1	0.90	0.20	8
2.0	.1	0.70	0.25	4
2.0	.1	0.75	0.25	3
2.0	.1	0.80	0.25	4
2.0	.1	0.85	0.25	5
2.0	.1	0.90	0.25	8
2.0	.1	0.70	0.30	4
2.0	.1	0.75	0.30	3
2.0	.1	0.80	0.30	4
2.0	.1	0.85	0.30	5
2.0	.1	0.90	0.30	7
2.0	.15	0.70	0.05	2
2.0	.15	0.75	0.05	2
2.0	.15	0.80	0.05	3
2.0	.15	0.85	0.05	4
2.0	.15	0.90	0.05	4
2.0	.15	0.70	0.10	2
2.0	.15	0.75	0.10	2
2.0	.15	0.80	0.10	3
2.0	.15	0.85	0.10	4
2.0	.15	0.90	0.10	4
2.0	.15	0.70	0.15	2
2.0	.15	0.75	0.15	2
2.0	.15	0.80	0.15	3
2.0	.15	0.85	0.15	4
2.0	.15	0.90	0.15	4
2.0	.15	0.70	0.20	2
2.0	.15	0.75	0.20	2
2.0	.15	0.80	0.20	3
2.0	.15	0.85	0.20	4
2.0	.15	0.90	0.20	4
2.0	.15	0.70	0.25	2
2.0	.15	0.75	0.25	2
2.0	.15	0.80	0.25	3
2.0	.15	0.85	0.25	4
2.0	.15	0.90	0.25	4
2.0	.15	0.70	0.30	2
2.0	.15	0.75	0.30	2
2.0	.15	0.80	0.30	3
2.0	.15	0.85	0.30	4
2.0	.15	0.90	0.30	4
2.0	.20	0.70	0.05	2
2.0	.20	0.75	0.05	2
2.0	.20	0.80	0.05	3
2.0	.20	0.85	0.05	4
2.0	.20	0.90	0.05	4
2.0	.20	0.70	0.10	2
2.0	.20	0.75	0.10	2
2.0	.20	0.80	0.10	3
2.0	.20	0.85	0.10	4
2.0	.20	0.90	0.10	4
2.0	.20	0.70	0.15	2
2.0	.20	0.75	0.15	2
2.0	.20	0.80	0.15	3
2.0	.20	0.85	0.15	4
2.0	.20	0.90	0.15	4
2.0	.20	0.70	0.20	2
2.0	.20	0.75	0.20	2
2.0	.20	0.80	0.20	3
2.0	.20	0.85	0.20	4
2.0	.20	0.90	0.20	4
2.0	.20	0.70	0.25	2
2.0	.20	0.75	0.25	2
2.0	.20	0.80	0.25	3
2.0	.20	0.85	0.25	4
2.0	.20	0.90	0.25	4
2.0	.20	0.70	0.30	2
2.0	.20	0.75	0.30	2
2.0	.20	0.80	0.30	3
2.0	.20	0.85	0.30	4
2.0	.20	0.90	0.30	4
2.0	.25	0.70	0.05	2
2.0	.25	0.75	0.05	2
2.0	.25	0.80	0.05	3
2.0	.25	0.85	0.05	4
2.0	.25	0.90	0.05	4
2.0	.25	0.70	0.10	2
2.0	.25	0.75	0.10	2
2.0	.25	0.80	0.10	3
2.0	.25	0.85	0.10	4
2.0	.25	0.90	0.10	4
2.0	.25	0.70	0.15	2
2.0	.25	0.75	0.15	2
2.0	.25	0.80	0.15	3
2.0	.25	0.85	0.15	4
2.0	.25	0.90	0.15	4
2.0	.25	0.70	0.20	2
2.0	.25	0.75	0.20	2
2.0	.25	0.80	0.20	3
2.0	.25	0.85	0.20	4
2.0	.25	0.90	0.20	4
2.0	.25	0.70	0.25	2
2.0	.25	0.75	0.25	2
2.0	.25	0.80	0.25	3
2.0	.25	0.85	0.25	4
2.0	.25	0.90	0.25	4
2.0	.25	0.70	0.30	2
2.0	.25	0.75	0.30	2
2.0	.25	0.80	0.30	3
2.0	.25	0.85	0.30	4
2.0	.25	0.90	0.30	4
