# Supplementary material for: The landscape of receptor-mediated precision cancer combination therapy via a single-cell perspective
Source: Nat Commun. 2022 Mar 25;13:1613. doi: 10.1038/s41467-022-29154-2 (PMC8956718; doi:10.1038/s41467-022-29154-2)
Supplement: Supplementary file 3 — Source Data [file 41467_2022_29154_MOESM3_ESM.zip › MadHitter_Source_Data_Figures/Supplementary_Figure_21_GSE102130.txt]

alpha	lb	CTS
0	0.70	2
0	0.75	2
0	0.80	2
0	0.85	2
0	0.90	2
1	0.70	2
1	0.75	2
1	0.80	2
1	0.85	2
1	0.90	2
2	0.70	2
2	0.75	2
2	0.80	2
2	0.85	2
2	0.90	2
3	0.70	2
3	0.75	2
3	0.80	2
3	0.85	2
3	0.90	2
4	0.70	2
4	0.75	2
4	0.80	2
4	0.85	2
4	0.90	2
5	0.70	2
5	0.75	2
5	0.80	2
5	0.85	2
5	0.90	2
