# Supplementary material for: The landscape of receptor-mediated precision cancer combination therapy via a single-cell perspective
Source: Nat Commun. 2022 Mar 25;13:1613. doi: 10.1038/s41467-022-29154-2 (PMC8956718; doi:10.1038/s41467-022-29154-2)
Supplement: Supplementary file 3 — Source Data [file 41467_2022_29154_MOESM3_ESM.zip › MadHitter_Source_Data_Figures/Supplementary_Figure_21_GSE70630.txt]

alpha	lb	CTS
0	0.70	2.2
0	0.75	2.65
0	0.80	3.2
0	0.85	3.9
0	0.90	4
1	0.70	2
1	0.75	2.05
1	0.80	2.85
1	0.85	3
1	0.90	3.15
2	0.70	2
2	0.75	2.05
2	0.80	2.85
2	0.85	3
2	0.90	3.05
3	0.70	2
3	0.75	2.05
3	0.80	2.85
3	0.85	3
3	0.90	3.05
4	0.70	2
4	0.75	2.05
4	0.80	2.85
4	0.85	3
4	0.90	3.05
5	0.70	2
5	0.75	2.05
5	0.80	2.85
5	0.85	3
5	0.90	3.05
