# Supplementary material for: The landscape of receptor-mediated precision cancer combination therapy via a single-cell perspective
Source: Nat Commun. 2022 Mar 25;13:1613. doi: 10.1038/s41467-022-29154-2 (PMC8956718; doi:10.1038/s41467-022-29154-2)
Supplement: Supplementary file 3 — Source Data [file 41467_2022_29154_MOESM3_ESM.zip › MadHitter_Source_Data_Figures/Supplementary_Figure_21_GSE81861.txt]

alpha	lb	CTS
0	0.70	5
0	0.75	5
0	0.80	5
0	0.85	6
0	0.90	7
1	0.70	4
1	0.75	5
1	0.80	5
1	0.85	5
1	0.90	5
2	0.70	4
2	0.75	4
2	0.80	5
2	0.85	5
2	0.90	5
3	0.70	4
3	0.75	4
3	0.80	4
3	0.85	5
3	0.90	5
4	0.70	4
4	0.75	4
4	0.80	4
4	0.85	5
4	0.90	5
5	0.70	4
5	0.75	4
5	0.80	4
5	0.85	5
5	0.90	5
