# Supplementary material for: The landscape of receptor-mediated precision cancer combination therapy via a single-cell perspective
Source: Nat Commun. 2022 Mar 25;13:1613. doi: 10.1038/s41467-022-29154-2 (PMC8956718; doi:10.1038/s41467-022-29154-2)
Supplement: Supplementary file 3 — Source Data [file 41467_2022_29154_MOESM3_ESM.zip › MadHitter_Source_Data_Figures/Supplementary_Figure_22_GSE118389.txt]

alpha	lb	CTS
0	0.70	4
0	0.75	4
0	0.80	4
0	0.85	6
0	0.90	8
1	0.70	3
1	0.75	4
1	0.80	4
1	0.85	6
1	0.90	8
2	0.70	3
2	0.75	4
2	0.80	4
2	0.85	6
2	0.90	7
3	0.70	3
3	0.75	4
3	0.80	4
3	0.85	6
3	0.90	7
4	0.70	3
4	0.75	4
4	0.80	4
4	0.85	6
4	0.90	7
5	0.70	3
5	0.75	4
5	0.80	4
5	0.85	6
5	0.90	7
