# Supplementary material for: The landscape of receptor-mediated precision cancer combination therapy via a single-cell perspective
Source: Nat Commun. 2022 Mar 25;13:1613. doi: 10.1038/s41467-022-29154-2 (PMC8956718; doi:10.1038/s41467-022-29154-2)
Supplement: Supplementary file 3 — Source Data [file 41467_2022_29154_MOESM3_ESM.zip › MadHitter_Source_Data_Figures/Supplementary_Figure_23_GSE102130.txt]

alpha	lb	ITS
0	0.70	1
0	0.75	1
0	0.80	1
0	0.85	1
0	0.90	1
1	0.70	1.41667
1	0.75	1.51667
1	0.80	1.41667
1	0.85	1.51667
1	0.90	1.4
2	0.70	1.43333
2	0.75	1.38333
2	0.80	1.48333
2	0.85	1.55
2	0.90	1.58333
3	0.70	1.46667
3	0.75	1.45
3	0.80	1.73333
3	0.85	1.75
3	0.90	1.55
4	0.70	1.56667
4	0.75	1.4
4	0.80	1.71667
4	0.85	1.71667
4	0.90	1.58333
5	0.70	1.58333
5	0.75	1.45
5	0.80	1.73333
5	0.85	1.68333
5	0.90	1.61667
