# Supplementary material for: The landscape of receptor-mediated precision cancer combination therapy via a single-cell perspective
Source: Nat Commun. 2022 Mar 25;13:1613. doi: 10.1038/s41467-022-29154-2 (PMC8956718; doi:10.1038/s41467-022-29154-2)
Supplement: Supplementary file 3 — Source Data [file 41467_2022_29154_MOESM3_ESM.zip › MadHitter_Source_Data_Figures/Supplementary_Figure_23_GSE103322.txt]

alpha	lb	ITS
0	0.70	1
0	0.75	1
0	0.80	1
0	0.85	1.07692
0	0.90	1.22308
1	0.70	1.51538
1	0.75	1.58846
1	0.80	1.56154
1	0.85	1.70769
1	0.90	1.78462
2	0.70	1.57692
2	0.75	1.62308
2	0.80	1.63846
2	0.85	2.01154
2	0.90	2.21538
3	0.70	1.65385
3	0.75	1.66923
3	0.80	1.62692
3	0.85	1.95769
3	0.90	2.41538
4	0.70	1.58462
4	0.75	1.64615
4	0.80	1.65769
4	0.85	1.95769
4	0.90	2.27308
5	0.70	1.58462
5	0.75	1.63462
5	0.80	1.63846
5	0.85	1.96154
5	0.90	2.40769
