# Supplementary material for: The landscape of receptor-mediated precision cancer combination therapy via a single-cell perspective
Source: Nat Commun. 2022 Mar 25;13:1613. doi: 10.1038/s41467-022-29154-2 (PMC8956718; doi:10.1038/s41467-022-29154-2)
Supplement: Supplementary file 3 — Source Data [file 41467_2022_29154_MOESM3_ESM.zip › MadHitter_Source_Data_Figures/Supplementary_Figure_23_GSE70630.txt]

alpha	lb	ITS
0	0.70	1.175
0	0.75	1.175
0	0.80	1.23333
0	0.85	1.26667
0	0.90	1.46667
1	0.70	1.74167
1	0.75	1.65
1	0.80	1.98333
1	0.85	2.00833
1	0.90	2.15
2	0.70	1.675
2	0.75	1.68333
2	0.80	2.3
2	0.85	2.41667
2	0.90	2.55833
3	0.70	1.69167
3	0.75	1.65
3	0.80	2.40833
3	0.85	2.525
3	0.90	2.5
4	0.70	1.725
4	0.75	1.66667
4	0.80	2.30833
4	0.85	2.46667
4	0.90	2.575
5	0.70	1.84167
5	0.75	1.66667
5	0.80	2.43333
5	0.85	2.53333
5	0.90	2.59167
