# Supplementary material for: The landscape of receptor-mediated precision cancer combination therapy via a single-cell perspective
Source: Nat Commun. 2022 Mar 25;13:1613. doi: 10.1038/s41467-022-29154-2 (PMC8956718; doi:10.1038/s41467-022-29154-2)
Supplement: Supplementary file 3 — Source Data [file 41467_2022_29154_MOESM3_ESM.zip › MadHitter_Source_Data_Figures/Supplementary_Figure_23_GSE84465.txt]

alpha	lb	ITS
0	0.70	2.3
0	0.75	3.0875
0	0.80	3.9125
0	0.85	5.2375
0	0.90	7.475
1	0.70	2.625
1	0.75	3.5375
1	0.80	4.425
1	0.85	6.075
1	0.90	8.325
2	0.70	2.775
2	0.75	3.8375
2	0.80	4.775
2	0.85	6.625
2	0.90	9.025
3	0.70	2.85
3	0.75	3.8375
3	0.80	4.9125
3	0.85	6.875
3	0.90	9.45
4	0.70	2.6625
4	0.75	3.9625
4	0.80	5.0125
4	0.85	7.025
4	0.90	9.7375
5	0.70	2.8
5	0.75	3.775
5	0.80	5.0625
5	0.85	6.9
5	0.90	9.925
