# Supplementary material for: The landscape of receptor-mediated precision cancer combination therapy via a single-cell perspective
Source: Nat Commun. 2022 Mar 25;13:1613. doi: 10.1038/s41467-022-29154-2 (PMC8956718; doi:10.1038/s41467-022-29154-2)
Supplement: Supplementary file 3 — Source Data [file 41467_2022_29154_MOESM3_ESM.zip › MadHitter_Source_Data_Figures/Supplementary_Figure_24_E-MTAB-6149.txt]

alpha	lb	ITS
0	0.70	1.99
0	0.75	2.22
0	0.80	2.98
0	0.85	3.9
0	0.90	4.9
1	0.70	2.79
1	0.75	3.12
1	0.80	3.67
1	0.85	4.51
1	0.90	5.59
2	0.70	3.27
2	0.75	3.7
2	0.80	4.2
2	0.85	4.92
2	0.90	6.08
3	0.70	3.63
3	0.75	3.89
3	0.80	4.38
3	0.85	5.21
3	0.90	6.67
4	0.70	3.82
4	0.75	4.05
4	0.80	4.53
4	0.85	5.59
4	0.90	6.92
5	0.70	3.85
5	0.75	4.11
5	0.80	4.77
5	0.85	5.68
5	0.90	7.26
