# Supplementary material for: The landscape of receptor-mediated precision cancer combination therapy via a single-cell perspective
Source: Nat Commun. 2022 Mar 25;13:1613. doi: 10.1038/s41467-022-29154-2 (PMC8956718; doi:10.1038/s41467-022-29154-2)
Supplement: Supplementary file 3 — Source Data [file 41467_2022_29154_MOESM3_ESM.zip › MadHitter_Source_Data_Figures/Supplementary_Figure_24_GSE115978.txt]

alpha	lb	ITS
0	0.70	1.77273
0	0.75	2.09091
0	0.80	2.54545
0	0.85	3.125
0	0.90	4.09091
1	0.70	2.42955
1	0.75	2.74773
1	0.80	3.22273
1	0.85	3.75455
1	0.90	4.74545
2	0.70	2.91364
2	0.75	3.25455
2	0.80	3.82727
2	0.85	4.33864
2	0.90	5.28182
3	0.70	3.24545
3	0.75	3.70909
3	0.80	4.24091
3	0.85	4.81136
3	0.90	5.83182
4	0.70	3.49545
4	0.75	3.91591
4	0.80	4.41818
4	0.85	5.31818
4	0.90	6.34091
5	0.70	3.58182
5	0.75	4.00227
5	0.80	4.73864
5	0.85	5.575
5	0.90	6.52273
