# Supplementary material for: The landscape of receptor-mediated precision cancer combination therapy via a single-cell perspective
Source: Nat Commun. 2022 Mar 25;13:1613. doi: 10.1038/s41467-022-29154-2 (PMC8956718; doi:10.1038/s41467-022-29154-2)
Supplement: Supplementary file 3 — Source Data [file 41467_2022_29154_MOESM3_ESM.zip › MadHitter_Source_Data_Figures/Supplementary_Figure_24_GSE81861.txt]

alpha	lb	ITS
0	0.70	1.5
0	0.75	1.5
0	0.80	1.5
0	0.85	1.5
0	0.90	1.5
1	0.70	2.16667
1	0.75	1.83333
1	0.80	2
1	0.85	2
1	0.90	2
2	0.70	1.83333
2	0.75	2.66667
2	0.80	2.5
2	0.85	2.66667
2	0.90	2.66667
3	0.70	1.83333
3	0.75	2.5
3	0.80	2.83333
3	0.85	2
3	0.90	2.33333
4	0.70	2.33333
4	0.75	2.66667
4	0.80	2.66667
4	0.85	1.83333
4	0.90	2.33333
5	0.70	2.66667
5	0.75	2.83333
5	0.80	3
5	0.85	2.33333
5	0.90	2.33333
