# Supplementary material for: The landscape of receptor-mediated precision cancer combination therapy via a single-cell perspective
Source: Nat Commun. 2022 Mar 25;13:1613. doi: 10.1038/s41467-022-29154-2 (PMC8956718; doi:10.1038/s41467-022-29154-2)
Supplement: Supplementary file 3 — Source Data [file 41467_2022_29154_MOESM3_ESM.zip › MadHitter_Source_Data_Figures/Supplementary_Figure_24_GSE89567.txt]

alpha	lb	ITS
0	0.70	1
0	0.75	1
0	0.80	1
0	0.85	1
0	0.90	1
1	0.70	1
1	0.75	1
1	0.80	1
1	0.85	1
1	0.90	1
2	0.70	1
2	0.75	1
2	0.80	1
2	0.85	1
2	0.90	1
3	0.70	1
3	0.75	1
3	0.80	1
3	0.85	1
3	0.90	1
4	0.70	1
4	0.75	1
4	0.80	1
4	0.85	1
4	0.90	1
5	0.70	1
5	0.75	1
5	0.80	1
5	0.85	1
5	0.90	1
