# Supplementary material for: The landscape of receptor-mediated precision cancer combination therapy via a single-cell perspective
Source: Nat Commun. 2022 Mar 25;13:1613. doi: 10.1038/s41467-022-29154-2 (PMC8956718; doi:10.1038/s41467-022-29154-2)
Supplement: Supplementary file 3 — Source Data [file 41467_2022_29154_MOESM3_ESM.zip › MadHitter_Source_Data_Figures/Supplementary_Figure_25_GSE118389.txt]

alpha	lb	ITS
0	0.70	1.66667
0	0.75	2
0	0.80	2.66667
0	0.85	3
0	0.90	3.66667
1	0.70	2
1	0.75	2.33333
1	0.80	2.66667
1	0.85	3.66667
1	0.90	4.66667
2	0.70	2
2	0.75	2.33333
2	0.80	2.66667
2	0.85	4.33333
2	0.90	5
3	0.70	2
3	0.75	2.33333
3	0.80	2.66667
3	0.85	3.33333
3	0.90	5
4	0.70	2
4	0.75	2.33333
4	0.80	2.66667
4	0.85	4.33333
4	0.90	5.33333
5	0.70	2.33333
5	0.75	2.33333
5	0.80	2.66667
5	0.85	4.66667
5	0.90	5.33333
