# Supplementary material for: The landscape of receptor-mediated precision cancer combination therapy via a single-cell perspective
Source: Nat Commun. 2022 Mar 25;13:1613. doi: 10.1038/s41467-022-29154-2 (PMC8956718; doi:10.1038/s41467-022-29154-2)
Supplement: Supplementary file 3 — Source Data [file 41467_2022_29154_MOESM3_ESM.zip › MadHitter_Source_Data_Figures/Supplementary_Figure_S26_Geneset_GSE70630.tab]

Gene	TPM0.25	TPM0.5	TPM1	TPM2	TPM5	TPM10
NPFFR2	0	2	0	0	0	0
KLRC3	0	0	0	0	12	7
LRP4	0	0	0	0	20	15
ALK	0	20	0	0	0	0
GABRA3	0	0	0	4	0	0
GRIK4	0	0	15	15	3	3
GPR37L1	0	0	0	0	0	14
IMPG2	0	5	0	0	0	0
RGR	0	0	17	9	0	0
GFRA1	0	0	0	0	0	4
ABCC9	0	0	0	0	0	5
FCAR	0	0	0	2	0	0
IL31RA	0	3	0	0	0	0
GALR1	0	11	0	0	0	0
OR11A1	0	2	0	0	0	0
GRIN2B	0	18	0	0	0	0
LRP1B	0	0	0	2	0	0
GRIA3	0	0	0	0	0	1
PTPRZ1	0	0	0	0	0	10
GPR158	0	0	20	12	0	0
CRB1	0	0	0	15	0	0
KLRC2	0	0	0	0	5	1
GRIK2	0	0	0	0	20	10
GRM6	0	10	3	2	0	0
CELSR3	0	20	20	20	0	0
VIPR2	0	0	0	0	1	0
PTPRT	0	0	0	1	0	0
GLRA3	0	20	0	0	0	0
OPRK1	0	1	0	0	0	0
P2RX6	0	20	0	0	0	0
OR7D2	0	20	17	16	0	0
GPR75	0	0	0	1	0	0
GPR78	0	2	0	0	0	0
LHFPL4	0	0	0	1	0	0
