# Supplementary material for: The landscape of receptor-mediated precision cancer combination therapy via a single-cell perspective
Source: Nat Commun. 2022 Mar 25;13:1613. doi: 10.1038/s41467-022-29154-2 (PMC8956718; doi:10.1038/s41467-022-29154-2)
Supplement: Supplementary file 3 — Source Data [file 41467_2022_29154_MOESM3_ESM.zip › MadHitter_Source_Data_Figures/Supplementary_Figure_S27_Geneset_GSE103322.tab]

Gene	TPM0.25	TPM0.5	TPM1	TPM2	TPM5	TPM10
P2RY1	0	0	0	0	20	0
GFRA3	0	0	0	0	2	0
MET	0	0	0	0	0	10
GPR50	0	0	0	0	20	0
LPAR3	0	0	0	0	19	0
GPR39	0	0	0	0	5	0
HCAR2	0	0	0	0	0	20
LTB4R2	0	0	0	0	1	0
HTR7	0	0	0	0	2	0
GPR87	0	0	0	0	20	20
FLVCR1	0	0	0	0	1	0
CELSR3	0	0	0	0	2	0
CELSR1	0	0	0	0	8	3
ITGA2	0	0	0	0	0	20
CHRM3	0	0	0	0	20	20
TMPRSS13	0	0	0	0	3	0
IL12RB2	0	0	0	0	1	0
PTPRZ1	0	0	0	0	0	20
ADORA2B	0	0	0	0	18	0
IL17RE	0	0	0	0	3	0
IL13RA2	0	0	0	0	20	0
