# Supplementary material for: The landscape of receptor-mediated precision cancer combination therapy via a single-cell perspective
Source: Nat Commun. 2022 Mar 25;13:1613. doi: 10.1038/s41467-022-29154-2 (PMC8956718; doi:10.1038/s41467-022-29154-2)
Supplement: Supplementary file 3 — Source Data [file 41467_2022_29154_MOESM3_ESM.zip › MadHitter_Source_Data_Figures/Supplementary_Figure_S28_Geneset_GSE89567.tab]

Gene	TPM0.25	TPM0.5	TPM1	TPM2	TPM5	TPM10
GPR156	0	11	0	0	0	0
GRID2	0	0	0	1	0	0
TAS2R10	0	16	0	0	0	0
SSTR5	0	4	0	0	0	0
CRHR2	0	1	0	0	0	0
LRP1B	0	0	0	19	2	0
TAS2R30	0	6	0	0	0	0
OR4N2	0	19	20	7	0	0
GPR61	0	2	0	0	0	0
GALR1	0	19	2	0	0	0
ERBB4	0	0	0	2	0	0
CHRNG	0	14	0	0	0	0
SORCS3	0	0	20	10	0	0
GRM7	0	0	1	0	0	0
LRP6	0	0	0	0	1	0
GRM5	0	0	7	1	0	0
HTR3B	0	9	0	0	0	0
GRIK4	0	0	20	1	0	0
TAS2R7	0	1	0	0	0	0
RGR	0	0	15	0	0	0
GRIA3	0	0	0	0	13	0
KLRC2	0	0	0	0	12	0
OR7E24	0	3	0	0	0	0
IMPG2	0	1	0	0	0	0
PKD1L1	0	19	0	0	0	0
LPAR4	0	0	14	1	0	0
CHRNB4	0	1	0	0	0	0
TAS1R1	0	1	0	0	0	0
GRIK3	0	0	0	20	10	0
PTH2R	0	2	0	0	0	0
NPFFR2	0	1	0	0	0	0
LHCGR	0	17	0	0	0	0
GPR45	0	19	0	0	0	0
OPRK1	0	4	0	0	0	0
GPR21	0	3	0	0	0	0
RXFP4	0	6	0	0	0	0
OR11A1	0	12	0	0	0	0
OR1F1	0	1	0	0	0	0
PTPRZ1	0	0	0	0	0	20
GPR151	0	1	0	0	0	0
TAS2R3	0	19	0	0	0	0
VIPR2	0	0	0	0	4	0
CELSR3	0	19	20	0	0	0
TAS2R19	0	13	0	0	0	0
ZP1	0	1	0	0	0	0
GALR3	0	1	0	0	0	0
KLRC3	0	0	0	0	1	0
PKDREJ	0	3	0	0	0	0
NTSR1	0	3	0	0	0	0
GRIK2	0	0	0	0	7	0
ALK	0	13	0	0	0	0
DCC	0	0	20	8	0	0
IL1RAPL1	0	19	0	0	0	0
QRFPR	0	5	0	0	0	0
GRIN2B	0	19	6	0	0	0
GNRHR	0	6	0	0	0	0
TAS2R9	0	1	0	0	0	0
OR13J1	0	5	0	0	0	0
MRGPRX3	0	3	0	0	0	0
GABRA3	0	0	0	2	0	0
GRM6	0	18	0	0	0	0
FZD3	0	0	0	0	5	0
GPR158	0	0	20	0	0	0
MC5R	0	19	0	0	0	0
GLRA3	0	19	3	0	0	0
LHFPL4	0	0	0	1	0	0
NPBWR2	0	1	0	0	0	0
RRH	0	6	0	0	0	0
LRP4	0	0	0	0	1	0
GPR139	0	19	2	0	0	0
GFRAL	0	11	0	0	0	0
OR7D2	0	7	0	0	0	0
GPR19	0	0	0	2	0	0
OPRM1	0	3	0	0	0	0
P2RX6	0	19	2	0	0	0
MCHR2	0	1	0	0	0	0
CRB1	0	0	0	14	2	0
OR2H2	0	19	0	0	0	0
IL31RA	0	4	0	0	0	0
TAS2R46	0	2	0	0	0	0
